# Supplementary material for: Multidimensional OMICs reveal ARID1A orchestrated control of DNA damage, splicing, and cell cycle in normal‐like and malignant urothelial cells
Source: Mol Oncol. 2025 Apr 1;19(12):3784–805. doi: 10.1002/1878-0261.70019 (PMC12688176; doi:10.1002/1878-0261.70019)
Supplement: Supplementary file 6 — File S1. ARID1A_interactome_HBLAK_UROtsa.xlsx. [file MOL2-19-3784-s005.xlsx]

## Sheet: Tabelle1
	MQ_UROtsa		proteinGroups.txt file from the MaxQuat search ARID1A-IP in UROtsa cells
	MQ_HBLAK		proteinGroups.txt file from the MaxQuat search ARID1A-IP in HBLAK cells
	Perseus_UROtsa		Perseus output (incl. T-test) of the analysis from the MQ-UROtsa file as described in materials and methods
	Perseus_HBLAK		Perseus output (incl. T-test) of the analysis from the MQ-HBLAK file as described in materials and methods
	UROtsa_p005_10x		10 or more fold significantly (p<0,05) enriched proteins in UROtsa ARID1A-IP
	HBLAK_p005_10x		10 or more fold significantly (p<0,05) enriched proteins in HBLAK ARID1A-IP

## Sheet: MQ_UROtsa
Protein IDs	Majority protein IDs	Peptide counts (all)	Peptide counts (razor+unique)	Peptide counts (unique)	Protein names	Gene names	Fasta headers	Number of proteins	Peptides	Razor + unique peptides	Unique peptides	Peptides ARID1A_1	Peptides ARID1A_2	Peptides ARID1A_3	Peptides IgG_1	Peptides IgG_2	Peptides IgG_3	Razor + unique peptides ARID1A_1	Razor + unique peptides ARID1A_2	Razor + unique peptides ARID1A_3	Razor + unique peptides IgG_1	Razor + unique peptides IgG_2	Razor + unique peptides IgG_3	Unique peptides ARID1A_1	Unique peptides ARID1A_2	Unique peptides ARID1A_3	Unique peptides IgG_1	Unique peptides IgG_2	Unique peptides IgG_3	Sequence coverage [%]	Unique + razor sequence coverage [%]	Unique sequence coverage [%]	Mol. weight [kDa]	Sequence length	Sequence lengths	Fraction average	Fraction 1	Fraction 2	Fraction 3	Q-value	Score	Identification type ARID1A_1	Identification type ARID1A_2	Identification type ARID1A_3	Identification type IgG_1	Identification type IgG_2	Identification type IgG_3	Sequence coverage ARID1A_1 [%]	Sequence coverage ARID1A_2 [%]
A0A024RBG1;Q9NZJ9	A0A024RBG1;Q9NZJ9	1;1	1;1	1;1	Diphosphoinositol polyphosphate phosphohydrolase 2	NUDT4	sp|A0A024RBG1|NUD4B_HUMAN Diphosphoinositol polyphosphate phosphohydrolase NUDT4B OS=Homo sapiens OX=9606 GN=NUDT4B PE=3 SV=1;sp|Q9NZJ9|NUDT4_HUMAN Diphosphoinositol polyphosphate phosphohydrolase 2 OS=Homo sapiens OX=9606 GN=NUDT4 PE=1 SV=2	2	1	1	1	0	0	0	0	1	0	0	0	0	0	1	0	0	0	0	0	1	0	7.7	7.7	7.7	20.434	181	181;180	3			1	0.0014071	7.9045					By MS/MS		0	0
A0A0C4DH68;A0A075B6R9	A0A0C4DH68;A0A075B6R9	1;1	1;1	1;1		IGKV2-24;IGKV2D-24	sp|A0A0C4DH68|KV224_HUMAN Immunoglobulin kappa variable 2-24 OS=Homo sapiens OX=9606 GN=IGKV2-24 PE=3 SV=1;sp|A0A075B6R9|KVD24_HUMAN Probable non-functional immunoglobulin kappa variable 2D-24 OS=Homo sapiens OX=9606 GN=IGKV2D-24 PE=5 SV=1	2	1	1	1	0	0	0	0	1	0	0	0	0	0	1	0	0	0	0	0	1	0	10.8	10.8	10.8	13.079	120	120;120	3			1	0.0054645	6.5221					By MS/MS		0	0
P0DPI2;A0A0B4J2D5	P0DPI2;A0A0B4J2D5	2;2	2;2	2;2			sp|P0DPI2|GAL3A_HUMAN Glutamine amidotransferase-like class 1 domain-containing protein 3A, mitochondrial OS=Homo sapiens OX=9606 GN=GATD3A PE=1 SV=1;sp|A0A0B4J2D5|GAL3B_HUMAN Glutamine amidotransferase-like class 1 domain-containing protein 3B, mitochondr	2	2	2	2	0	0	1	1	1	2	0	0	1	1	1	2	0	0	1	1	1	2	7.5	7.5	7.5	28.17	268	268;268	2.67		2	4	0	12.655			By MS/MS	By matching	By MS/MS	By matching	0	0
A0AVT1	A0AVT1	7	7	7	Ubiquitin-like modifier-activating enzyme 6	UBA6	sp|A0AVT1|UBA6_HUMAN Ubiquitin-like modifier-activating enzyme 6 OS=Homo sapiens OX=9606 GN=UBA6 PE=1 SV=1	1	7	7	7	0	0	3	3	7	0	0	0	3	3	7	0	0	0	3	3	7	0	7.4	7.4	7.4	117.97	1052	1052	1	13			0	46.938			By MS/MS	By matching	By MS/MS		0	0
A0MZ66	A0MZ66	9	9	9	Shootin-1	KIAA1598	sp|A0MZ66|SHOT1_HUMAN Shootin-1 OS=Homo sapiens OX=9606 GN=SHTN1 PE=1 SV=4	1	9	9	9	4	2	5	6	8	4	4	2	5	6	8	4	4	2	5	6	8	4	18.4	18.4	18.4	71.639	631	631	1.06	29	2		0	89.845	By matching	By matching	By MS/MS	By MS/MS	By MS/MS	By MS/MS	9.7	6.2
A1KXE4	A1KXE4	1	1	1	Myelin-associated neurite-outgrowth inhibitor	FAM168B	sp|A1KXE4|F168B_HUMAN Myelin-associated neurite-outgrowth inhibitor OS=Homo sapiens OX=9606 GN=FAM168B PE=1 SV=1	1	1	1	1	1	0	0	1	1	0	1	0	0	1	1	0	1	0	0	1	1	0	9.2	9.2	9.2	20.324	195	195	3			3	0.0014158	8.0194	By matching			By MS/MS	By MS/MS		9.2	0
A2RTX5	A2RTX5	2	1	1	Probable threonine--tRNA ligase 2, cytoplasmic	TARSL2	sp|A2RTX5|SYTC2_HUMAN Threonine--tRNA ligase 2, cytoplasmic OS=Homo sapiens OX=9606 GN=TARSL2 PE=1 SV=1	1	2	1	1	2	1	2	1	1	1	1	0	1	0	0	1	1	0	1	0	0	1	2.6	1.6	1.6	92.644	802	802	1	3			0.0014205	8.108	By MS/MS	By matching	By MS/MS	By matching	By matching	By matching	2.6	1
A4D1E9	A4D1E9	2	2	2	GTP-binding protein 10	GTPBP10	sp|A4D1E9|GTPBA_HUMAN GTP-binding protein 10 OS=Homo sapiens OX=9606 GN=GTPBP10 PE=1 SV=1	1	2	2	2	2	2	1	1	1	0	2	2	1	1	1	0	2	2	1	1	1	0	6.7	6.7	6.7	42.932	387	387	2		7		0	12.599	By MS/MS	By MS/MS	By matching	By matching	By matching		6.7	6.7
A6NGG8	A6NGG8	1	1	1	Uncharacterized protein C2orf71	C2orf71	sp|A6NGG8|PCARE_HUMAN Photoreceptor cilium actin regulator OS=Homo sapiens OX=9606 GN=PCARE PE=1 SV=1	1	1	1	1	1	1	1	0	0	0	1	1	1	0	0	0	1	1	1	0	0	0	0.8	0.8	0.8	139.65	1288	1288	1	6			0.005577	6.6632	By matching	By MS/MS	By MS/MS				0.8	0.8
A6NHL2	A6NHL2	4	1	1	Tubulin alpha chain-like 3	TUBAL3	sp|A6NHL2|TBAL3_HUMAN Tubulin alpha chain-like 3 OS=Homo sapiens OX=9606 GN=TUBAL3 PE=1 SV=2	1	4	1	1	4	4	4	2	4	4	1	1	1	0	1	1	1	1	1	0	1	1	8.3	3.8	3.8	49.908	446	446	2		5		0.0014881	9.9532	By matching	By matching	By MS/MS	By matching	By MS/MS	By matching	8.3	8.3
A6NHQ2	A6NHQ2	1	1	1	rRNA/tRNA 2-O-methyltransferase fibrillarin-like protein 1	FBLL1	sp|A6NHQ2|FBLL1_HUMAN rRNA/tRNA 2-O-methyltransferase fibrillarin-like protein 1 OS=Homo sapiens OX=9606 GN=FBLL1 PE=3 SV=2	1	1	1	1	1	1	1	1	1	0	1	1	1	1	1	0	1	1	1	1	1	0	3.3	3.3	3.3	34.803	334	334	2		5		0.0030621	6.9082	By MS/MS	By MS/MS	By MS/MS	By matching	By MS/MS		3.3	3.3
A6NIE6	A6NIE6	1	1	1	Putative RRN3-like protein RRN3P2	RRN3P2	sp|A6NIE6|RN3P2_HUMAN Putative RRN3-like protein RRN3P2 OS=Homo sapiens OX=9606 GN=RRN3P2 PE=5 SV=3	1	1	1	1	0	1	0	0	0	0	0	1	0	0	0	0	0	1	0	0	0	0	3.2	3.2	3.2	38.034	340	340	1	1			0.0058626	6.4679		By MS/MS					0	3.2
P62308;A8MWD9	P62308;A8MWD9	2;2	2;2	2;2	Small nuclear ribonucleoprotein G;Putative small nuclear ribonucleoprotein G-like protein 15	SNRPG;SNRPGP15	sp|P62308|RUXG_HUMAN Small nuclear ribonucleoprotein G OS=Homo sapiens OX=9606 GN=SNRPG PE=1 SV=1;sp|A8MWD9|RUXGL_HUMAN Putative small nuclear ribonucleoprotein G-like protein 15 OS=Homo sapiens OX=9606 GN=SNRPGP15 PE=5 SV=2	2	2	2	2	1	2	1	0	0	1	1	2	1	0	0	1	1	2	1	0	0	1	25	25	25	8.496	76	76;76	2.8		1	4	0.00051308	11.932	By MS/MS	By MS/MS	By MS/MS			By matching	9.2	25
B1ANS9	B1ANS9	2	2	2	WD repeat-containing protein 64	WDR64	sp|B1ANS9|WDR64_HUMAN WD repeat-containing protein 64 OS=Homo sapiens OX=9606 GN=WDR64 PE=2 SV=1	1	2	2	2	1	1	1	1	2	1	1	1	1	1	2	1	1	1	1	1	2	1	1.8	1.8	1.8	123.63	1081	1081	2		8		0	13.078	By matching	By matching	By MS/MS	By MS/MS	By MS/MS	By matching	0.6	0.6
B4DZS4;Q5H9J9	B4DZS4;Q5H9J9	1;1	1;1	1;1	T-complex protein 11 X-linked protein 1;T-complex protein 11 X-linked protein 2	TCP11X1;TCP11X2	sp|B4DZS4|T11X1_HUMAN T-complex protein 11 X-linked protein 1 OS=Homo sapiens OX=9606 GN=TCP11X1 PE=2 SV=1;sp|Q5H9J9|T11X2_HUMAN T-complex protein 11 X-linked protein 2 OS=Homo sapiens OX=9606 GN=TCP11X2 PE=3 SV=1	2	1	1	1	1	0	0	0	0	1	1	0	0	0	0	1	1	0	0	0	0	1	3.8	3.8	3.8	34.563	312	312;407	1.67	1	2		0.0093954	6.1691	By MS/MS					By matching	3.8	0
CON__ENSEMBL:ENSBTAP00000024466;CON__ENSEMBL:ENSBTAP00000024462	CON__ENSEMBL:ENSBTAP00000024466;CON__ENSEMBL:ENSBTAP00000024462	5;5	5;5	5;5			;	2	5	5	5	4	4	4	2	2	4	4	4	4	2	2	4	4	4	4	2	2	4	20.9	20.9	20.9	43.9	401	401;419	1.81	6	19	1	0	40.065	By MS/MS	By MS/MS	By MS/MS	By MS/MS	By MS/MS	By MS/MS	16.5	16.5
CON__P00761	CON__P00761	5	5	5				1	5	5	5	4	3	4	2	3	5	4	3	4	2	3	5	4	3	4	2	3	5	31.6	31.6	31.6	24.409	231	231	1.74	82	46	39	0	70.678	By MS/MS	By MS/MS	By MS/MS	By MS/MS	By MS/MS	By MS/MS	22.9	16.5
CON__P01966;P02008	CON__P01966	3;1	1;0	1;0				2	3	1	1	3	2	2	3	2	2	1	1	1	1	1	1	1	1	1	1	1	1	21.8	10.6	10.6	15.184	142	142;142	2.11	3	2	4	0.0013882	7.5893	By MS/MS	By matching	By MS/MS	By MS/MS	By MS/MS	By MS/MS	21.8	15.5
P02533;CON__P02533;CON__Q61782	P02533;CON__P02533	25;25;3	18;18;2	3;3;1	Keratin, type I cytoskeletal 14	KRT14	sp|P02533|K1C14_HUMAN Keratin, type I cytoskeletal 14 OS=Homo sapiens OX=9606 GN=KRT14 PE=1 SV=4;	3	25	18	3	22	20	21	24	21	23	16	15	16	17	15	17	3	3	3	3	3	3	51.5	41.9	10	51.561	472	472;472;93	1.88	64	112	38	0	323.31	By MS/MS	By MS/MS	By MS/MS	By MS/MS	By MS/MS	By MS/MS	46.4	43.9
P02538;CON__P02538;CON__Q8VED5	P02538;CON__P02538	35;35;9	20;20;2	2;2;0	Keratin, type II cytoskeletal 6A	KRT6A	sp|P02538|K2C6A_HUMAN Keratin, type II cytoskeletal 6A OS=Homo sapiens OX=9606 GN=KRT6A PE=1 SV=3;	3	35	20	2	27	26	28	28	23	32	14	13	14	17	11	18	1	1	1	2	1	1	50.5	33	3.5	60.044	564	564;564;531	1.9	40	84	25	0	195.68	By MS/MS	By MS/MS	By MS/MS	By MS/MS	By MS/MS	By MS/MS	42	44.1
CON__P02663	CON__P02663	2	2	2				1	2	2	2	1	2	1	1	1	1	1	2	1	1	1	1	1	2	1	1	1	1	10.6	10.6	10.6	24.348	207	207	2.17	4	2	6	0	15.565	By MS/MS	By MS/MS	By matching	By MS/MS	By MS/MS	By MS/MS	5.3	10.6
CON__P02666	CON__P02666	2	2	2				1	2	2	2	1	1	2	1	1	2	1	1	2	1	1	2	1	1	2	1	1	2	12.4	12.4	12.4	23.583	209	209	1.8	4	4	2	0	15.389	By matching	By MS/MS	By matching	By MS/MS	By matching	By MS/MS	3.3	3.3
CON__P02668	CON__P02668	1	1	1				1	1	1	1	0	1	0	0	0	1	0	1	0	0	0	1	0	1	0	0	0	1	5.9	5.9	5.9	18.974	169	169	1.67	1	2		0.0055296	6.6156		By matching				By MS/MS	0	5.9
CON__P02754	CON__P02754	1	1	1				1	1	1	1	0	1	0	0	0	0	0	1	0	0	0	0	0	1	0	0	0	0	4.9	4.9	4.9	18.281	162	162	3			1	1	-2		By MS/MS					0	4.9
CON__P02768-1;P02768	CON__P02768-1;P02768	7;7	2;2	2;2	Serum albumin	ALB	;sp|P02768|ALBU_HUMAN Serum albumin OS=Homo sapiens OX=9606 GN=ALB PE=1 SV=2	2	7	2	2	6	6	7	7	7	7	1	1	2	2	2	2	1	1	2	2	2	2	9.4	3.1	3.1	69.366	609	609;609	1.79	9	5	5	0	13.378	By MS/MS	By MS/MS	By MS/MS	By MS/MS	By MS/MS	By MS/MS	7.9	7.9
CON__P02769	CON__P02769	35	35	30				1	35	35	30	35	33	34	32	30	34	35	33	34	32	30	34	30	28	29	27	25	29	59.8	59.8	53.5	69.293	607	607	1.81	228	204	123	0	323.31	By MS/MS	By MS/MS	By MS/MS	By MS/MS	By MS/MS	By MS/MS	59.8	55.7
CON__P04259	CON__P04259	34	1	0				1	34	1	0	25	24	26	27	21	31	0	0	0	1	0	0	0	0	0	0	0	0	48.8	3	0	59.998	564	564	2		1		0.001443	8.3858	By matching	By matching	By matching	By MS/MS	By matching	By matching	37.2	39.4
CON__P05787;P05787;CON__H-INV:HIT000292931;CON__Q9H552;P08670;CON__REFSEQ:XP_092267;P41219;P17661	CON__P05787;P05787	19;19;8;5;2;1;1;1	10;10;5;2;0;1;0;0	10;10;5;2;0;1;0;0	Keratin, type II cytoskeletal 8	KRT8	;sp|P05787|K2C8_HUMAN Keratin, type II cytoskeletal 8 OS=Homo sapiens OX=9606 GN=KRT8 PE=1 SV=7	8	19	10	10	16	15	16	16	14	13	7	8	7	9	6	5	7	8	7	9	6	5	32.5	21.5	21.5	53.704	483	483;483;443;499;466;213;470;470	1.96	3	42	1	0	89.164	By MS/MS	By MS/MS	By MS/MS	By MS/MS	By MS/MS	By MS/MS	25.3	25.5
CON__Q3KNV1;CON__P08729;P08729;CON__Q9DCV7	CON__Q3KNV1;CON__P08729;P08729	20;20;20;6	17;17;17;3	13;13;13;2	Keratin, type II cytoskeletal 7	KRT7	;;sp|P08729|K2C7_HUMAN Keratin, type II cytoskeletal 7 OS=Homo sapiens OX=9606 GN=KRT7 PE=1 SV=5	4	20	17	13	16	15	17	14	16	12	13	13	14	12	14	9	9	9	10	8	10	9	42.6	39.2	32.8	51.385	469	469;469;469;457	1.99	1	77		0	135.84	By MS/MS	By MS/MS	By MS/MS	By MS/MS	By MS/MS	By MS/MS	31.3	30.9
CON__P08730-1	CON__P08730-1	11	1	1				1	11	1	1	8	6	7	8	7	9	1	0	1	1	0	0	1	0	1	1	0	0	17.2	2.7	2.7	47.754	437	437	2		3		0.001506	11.033	By MS/MS	By matching	By matching	By MS/MS	By matching	By matching	11.7	8.5
CON__P08779;P08779;CON__Q9Z2K1;CON__Q3ZAW8	CON__P08779;P08779	22;22;8;8	9;9;1;1	9;9;1;1	Keratin, type I cytoskeletal 16	KRT16	;sp|P08779|K1C16_HUMAN Keratin, type I cytoskeletal 16 OS=Homo sapiens OX=9606 GN=KRT16 PE=1 SV=4	4	22	9	9	19	16	18	16	15	21	7	5	7	4	3	9	7	5	7	4	3	9	48.4	26.6	26.6	51.267	473	473;473;469;474	1.96	12	28	10	0	109.89	By MS/MS	By MS/MS	By MS/MS	By MS/MS	By matching	By MS/MS	44.6	36.6
CON__P12035;P12035	CON__P12035;P12035	9;9	1;1	0;0	Keratin, type II cytoskeletal 3	KRT3	;sp|P12035|K2C3_HUMAN Keratin, type II cytoskeletal 3 OS=Homo sapiens OX=9606 GN=KRT3 PE=1 SV=3	2	9	1	0	9	6	8	7	7	9	1	0	0	0	1	1	0	0	0	0	0	0	9.2	1.9	0	64.503	629	629;628	1.33	2	1		0.0013953	7.6763	By matching	By matching	By matching	By matching	By matching	By MS/MS	9.2	6.8
CON__P12763	CON__P12763	3	3	3				1	3	3	3	2	2	2	2	3	2	2	2	2	2	3	2	2	2	2	2	3	2	10	10	10	38.418	359	359	1.89	5	10	3	0	38.849	By MS/MS	By matching	By MS/MS	By MS/MS	By MS/MS	By MS/MS	7	7
CON__P13645;P13645;CON__P02535-1;CON__Q7Z3Y7;Q7Z3Y7;CON__Q148H6;CON__Q7Z3Z0;CON__Q7Z3Y8;CON__Q2M2I5;Q7Z3Z0;Q7Z3Y8;Q2M2I5	CON__P13645;P13645	29;29;10;4;4;3;2;2;2;2;2;2	29;29;10;4;4;3;2;2;2;2;2;2	23;23;6;2;2;1;1;1;0;1;1;0	Keratin, type I cytoskeletal 10	KRT10	;sp|P13645|K1C10_HUMAN Keratin, type I cytoskeletal 10 OS=Homo sapiens OX=9606 GN=KRT10 PE=1 SV=6	12	29	29	23	28	27	27	24	25	29	28	27	27	24	25	29	22	22	22	18	19	23	47.4	47.4	41.1	59.51	593	593;584;570;486;464;464;450;459;525;450;459;525	1.94	173	217	139	0	323.31	By MS/MS	By MS/MS	By MS/MS	By MS/MS	By MS/MS	By MS/MS	47	46.7
CON__P13646-1	CON__P13646-1	15	1	1				1	15	1	1	7	8	7	10	7	14	0	1	0	0	0	1	0	1	0	0	0	1	28.4	2	2	49.586	458	458	2		2		1	-2	By matching	By matching	By matching	By matching	By matching	By MS/MS	12.4	14.4
CON__P13647;P13647	CON__P13647;P13647	37;37	37;37	7;7	Keratin, type II cytoskeletal 5	KRT5	;sp|P13647|K2C5_HUMAN Keratin, type II cytoskeletal 5 OS=Homo sapiens OX=9606 GN=KRT5 PE=1 SV=3	2	37	37	7	32	32	33	32	32	34	32	32	33	32	32	34	7	6	7	7	7	7	51.9	51.9	12.2	62.378	590	590;590	1.89	130	236	82	0	323.31	By MS/MS	By MS/MS	By MS/MS	By MS/MS	By MS/MS	By MS/MS	45.1	48.6
CON__P15497	CON__P15497	4	4	4				1	4	4	4	2	1	3	2	3	1	2	1	3	2	3	1	2	1	3	2	3	1	16.2	16.2	16.2	30.276	265	265	2	5	7	5	0	25.607	By MS/MS	By MS/MS	By MS/MS	By MS/MS	By MS/MS	By MS/MS	7.2	3.8
CON__P19012;P19012	CON__P19012;P19012	15;15	5;5	3;3	Keratin, type I cytoskeletal 15	KRT15	;sp|P19012|K1C15_HUMAN Keratin, type I cytoskeletal 15 OS=Homo sapiens OX=9606 GN=KRT15 PE=1 SV=3	2	15	5	3	12	11	11	12	12	11	4	4	4	4	4	2	3	3	3	3	3	1	30.5	13.8	10.1	49.167	456	456;456	2		22		0	67.603	By MS/MS	By MS/MS	By MS/MS	By MS/MS	By MS/MS	By MS/MS	24.6	24.1
CON__P19013;P19013	CON__P19013;P19013	9;9	5;5	4;4	Keratin, type II cytoskeletal 4	KRT4	;sp|P19013|K2C4_HUMAN Keratin, type II cytoskeletal 4 OS=Homo sapiens OX=9606 GN=KRT4 PE=1 SV=4	2	9	5	4	5	3	3	3	4	8	1	0	0	0	0	5	1	0	0	0	0	4	16	9.8	7.7	63.91	594	594;534	1.83	1	5		0	35.19	By matching	By matching	By matching	By matching	By matching	By MS/MS	7.7	4.2
CON__P35908	CON__P35908	33	1	1				1	33	1	1	32	30	32	29	28	31	0	0	0	0	0	1	0	0	0	0	0	1	53.6	5.6	5.6	65.865	645	645	2		1		0.0017691	7.1084	By matching	By matching	By matching	By matching	By matching	By MS/MS	48.1	45.4
CON__P35908v2;P35908	CON__P35908v2;P35908	33;33	24;24	1;1	Keratin, type II cytoskeletal 2 epidermal	KRT2	;sp|P35908|K22E_HUMAN Keratin, type II cytoskeletal 2 epidermal OS=Homo sapiens OX=9606 GN=KRT2 PE=1 SV=2	2	33	24	1	33	30	33	29	28	31	24	22	24	22	20	23	1	0	1	0	0	1	53.2	44	4.7	65.432	639	639;639	1.92	150	153	118	0	323.31	By MS/MS	By MS/MS	By MS/MS	By MS/MS	By MS/MS	By MS/MS	53.2	45.9
CON__P48668;P48668	CON__P48668;P48668	34;34	1;1	0;0	Keratin, type II cytoskeletal 6C	KRT6C	;sp|P48668|K2C6C_HUMAN Keratin, type II cytoskeletal 6C OS=Homo sapiens OX=9606 GN=KRT6C PE=1 SV=3	2	34	1	0	26	25	27	27	22	32	0	0	0	1	0	1	0	0	0	0	0	0	48.8	1.8	0	60.024	564	564;564	1.5	1	1		0.0013333	7.1607	By matching	By matching	By matching	By MS/MS	By matching	By MS/MS	40.2	42.4
CON__P67983;Q8N339;P80297;P04732;P02795;P13640	CON__P67983;Q8N339;P80297;P04732;P02795;P13640	1;1;1;1;1;1	1;1;1;1;1;1	1;1;1;1;1;1	Metallothionein-1M;Metallothionein-1X;Metallothionein-1E;Metallothionein-2;Metallothionein-1G	MT1M;MT1X;MT1E;MT2A;MT1G	;sp|Q8N339|MT1M_HUMAN Metallothionein-1M OS=Homo sapiens OX=9606 GN=MT1M PE=3 SV=2;sp|P80297|MT1X_HUMAN Metallothionein-1X OS=Homo sapiens OX=9606 GN=MT1X PE=1 SV=1;sp|P04732|MT1E_HUMAN Metallothionein-1E OS=Homo sapiens OX=9606 GN=MT1E PE=1 SV=1;sp|P02795	6	1	1	1	0	0	0	0	1	0	0	0	0	0	1	0	0	0	0	0	1	0	19.7	19.7	19.7	5.9511	61	61;61;61;61;61;62	3			1	0.0047475	6.7308					By MS/MS		0	0
Q04695;CON__Q04695;CON__Q99PS0	Q04695;CON__Q04695	25;25;1	12;12;1	5;5;0	Keratin, type I cytoskeletal 17	KRT17	sp|Q04695|K1C17_HUMAN Keratin, type I cytoskeletal 17 OS=Homo sapiens OX=9606 GN=KRT17 PE=1 SV=2;	3	25	12	5	18	17	16	20	19	25	7	7	6	8	8	12	2	4	4	3	4	5	50.5	28.5	12.3	48.105	432	432;432;422	1.97	10	46	8	0	159.34	By MS/MS	By MS/MS	By MS/MS	By MS/MS	By MS/MS	By MS/MS	35	32.9
CON__Q29443;CON__Q0IIK2	CON__Q29443;CON__Q0IIK2	2;2	2;2	2;2			;	2	2	2	2	0	0	1	1	2	0	0	0	1	1	2	0	0	0	1	1	2	0	3.5	3.5	3.5	75.829	685	685;704	2		4		0	12.577			By MS/MS	By MS/MS	By MS/MS		0	0
CON__Q1RMK2	CON__Q1RMK2	2	2	2				1	2	2	2	1	1	1	1	1	2	1	1	1	1	1	2	1	1	1	1	1	2	3.4	3.4	3.4	65.056	597	597	1.14	6	1		0.00051733	12.275	By matching	By MS/MS	By MS/MS	By MS/MS	By matching	By MS/MS	1.7	1.7
CON__Q1RMN8	CON__Q1RMN8	3	3	3				1	3	3	3	2	3	2	1	0	1	2	3	2	1	0	1	2	3	2	1	0	1	14.1	14.1	14.1	24.536	234	234	2.56		4	5	0	23.715	By MS/MS	By MS/MS	By MS/MS	By MS/MS		By MS/MS	13.2	14.1
CON__Q32MB2;Q86Y46;CON__Q7RTS7;Q7RTS7;CON__Q3SY84;Q3SY84	CON__Q32MB2;Q86Y46;CON__Q7RTS7;Q7RTS7;CON__Q3SY84;Q3SY84	7;7;6;6;4;4	1;1;1;1;1;1	0;0;0;0;0;0	Keratin, type II cytoskeletal 73;Keratin, type II cytoskeletal 74;Keratin, type II cytoskeletal 71	KRT73;KRT74;KRT71	;sp|Q86Y46|K2C73_HUMAN Keratin, type II cytoskeletal 73 OS=Homo sapiens OX=9606 GN=KRT73 PE=1 SV=1;;sp|Q7RTS7|K2C74_HUMAN Keratin, type II cytoskeletal 74 OS=Homo sapiens OX=9606 GN=KRT74 PE=1 SV=2;;sp|Q3SY84|K2C71_HUMAN Keratin, type II cytoskeletal 71 OS	6	7	1	0	6	4	5	4	5	6	1	1	1	1	1	1	0	0	0	0	0	0	10	2.2	0	58.923	540	540;540;529;529;523;523	1.65	9	5	3	0	20.31	By MS/MS	By MS/MS	By MS/MS	By MS/MS	By MS/MS	By MS/MS	7.8	5.2
CON__Q3SX09;CON__P02070;P68871;P02042;P69892;P69891;P02100	CON__Q3SX09;CON__P02070;P68871;P02042	3;2;2;2;1;1;1	3;2;2;2;1;1;1	3;2;2;2;1;1;1	Hemoglobin subunit beta;LVV-hemorphin-7;Spinorphin;Hemoglobin subunit delta	HBB;HBD	;;sp|P68871|HBB_HUMAN Hemoglobin subunit beta OS=Homo sapiens OX=9606 GN=HBB PE=1 SV=2;sp|P02042|HBD_HUMAN Hemoglobin subunit delta OS=Homo sapiens OX=9606 GN=HBD PE=1 SV=2	7	3	3	3	2	1	2	2	2	2	2	1	2	2	2	2	2	1	2	2	2	2	14.9	14.9	14.9	22.06	201	201;145;147;147;147;147;147	1.67	10	8	3	0	19.051	By MS/MS	By MS/MS	By MS/MS	By MS/MS	By MS/MS	By MS/MS	9.5	5
CON__Q5D862;Q5D862	CON__Q5D862;Q5D862	1;1	1;1	1;1	Filaggrin-2	FLG2	;sp|Q5D862|FILA2_HUMAN Filaggrin-2 OS=Homo sapiens OX=9606 GN=FLG2 PE=1 SV=1	2	1	1	1	1	1	1	1	1	1	1	1	1	1	1	1	1	1	1	1	1	1	0.5	0.5	0.5	248.07	2391	2391;2391	2.15	4	3	6	0.0014933	10.491	By MS/MS	By MS/MS	By matching	By MS/MS	By MS/MS	By MS/MS	0.5	0.5
CON__Q5XQN5;CON__P07744;Q9NSB2;CON__Q9NSB2;CON__Q6ISB0;CON__Q7RTT2;CON__Q8N1N4-2;Q8N1N4;P12036;P78386;P14136;CON__O43790;O43790;Q14533;CON__P78386;CON__Q14533;CON__Q6NT21;P78385;CON__P78385	CON__Q5XQN5	29;5;3;3;3;2;2;2;2;1;1;1;1;1;1;1;1;1;1	1;0;0;0;0;0;0;0;0;0;0;0;0;0;0;0;0;0;0	0;0;0;0;0;0;0;0;0;0;0;0;0;0;0;0;0;0;0				19	29	1	0	27	25	26	25	26	26	1	0	1	0	1	1	0	0	0	0	0	0	35.1	1.5	0	62.936	601	601;525;600;600;600;521;521;520;1026;507;432;486;486;505;507;505;493;493;493	2		4		0.0078642	6.3217	By matching	By matching	By matching	By matching	By MS/MS	By MS/MS	32.3	31.8
CON__Q7Z794;Q7Z794	CON__Q7Z794;Q7Z794	5;5	1;1	1;1	Keratin, type II cytoskeletal 1b	KRT77	;sp|Q7Z794|K2C1B_HUMAN Keratin, type II cytoskeletal 1b OS=Homo sapiens OX=9606 GN=KRT77 PE=2 SV=3	2	5	1	1	5	3	4	4	3	5	1	0	0	1	0	1	1	0	0	1	0	1	6.7	1.7	1.7	61.802	578	578;578	2.25	1	1	2	0.0055272	6.6151	By matching	By matching	By matching	By matching	By matching	By MS/MS	6.7	4.7
CON__Q86YZ3;Q86YZ3	CON__Q86YZ3;Q86YZ3	4;4	4;4	4;4	Hornerin	HRNR	;sp|Q86YZ3|HORN_HUMAN Hornerin OS=Homo sapiens OX=9606 GN=HRNR PE=1 SV=2	2	4	4	4	3	2	2	1	3	2	3	2	2	1	3	2	3	2	2	1	3	2	5.6	5.6	5.6	282.39	2850	2850;2850	1.86	13	7	9	0	26.315	By MS/MS	By MS/MS	By MS/MS	By MS/MS	By MS/MS	By MS/MS	2.8	2.4
E9PAV3;Q13765;Q9BZK3	E9PAV3;Q13765	5;5;1	5;5;1	5;5;1	Nascent polypeptide-associated complex subunit alpha, muscle-specific form;Nascent polypeptide-associated complex subunit alpha	NACA	sp|E9PAV3|NACAM_HUMAN Nascent polypeptide-associated complex subunit alpha, muscle-specific form OS=Homo sapiens OX=9606 GN=NACA PE=1 SV=1;sp|Q13765|NACA_HUMAN Nascent polypeptide-associated complex subunit alpha OS=Homo sapiens OX=9606 GN=NACA PE=1 SV=1	3	5	5	5	4	4	5	3	5	4	4	4	5	3	5	4	4	4	5	3	5	4	3.4	3.4	3.4	205.42	2078	2078;215;213	1.98	4	34	3	0	278.97	By MS/MS	By MS/MS	By MS/MS	By MS/MS	By MS/MS	By MS/MS	2.6	2.6
E9PQ53;O95298	E9PQ53;O95298	1;1	1;1	1;1	NADH dehydrogenase [ubiquinone] 1 subunit C2, isoform 2;NADH dehydrogenase [ubiquinone] 1 subunit C2	NDUFC2-KCTD14;NDUFC2	sp|E9PQ53|NDUCR_HUMAN NADH dehydrogenase [ubiquinone] 1 subunit C2, isoform 2 OS=Homo sapiens OX=9606 GN=NDUFC2-KCTD14 PE=1 SV=1;sp|O95298|NDUC2_HUMAN NADH dehydrogenase [ubiquinone] 1 subunit C2 OS=Homo sapiens OX=9606 GN=NDUFC2 PE=1 SV=1	2	1	1	1	0	0	0	0	1	1	0	0	0	0	1	1	0	0	0	0	1	1	8.8	8.8	8.8	13.407	114	114;119	3			2	0.0097919	6.1532					By MS/MS	By matching	0	0
E9PRG8	E9PRG8	3	3	3	Uncharacterized protein C11orf98	C11orf98	sp|E9PRG8|CK098_HUMAN Uncharacterized protein C11orf98 OS=Homo sapiens OX=9606 GN=C11orf98 PE=4 SV=2	1	3	3	3	2	2	3	2	2	2	2	2	3	2	2	2	2	2	3	2	2	2	27.6	27.6	27.6	14.234	123	123	3			16	0	22.17	By MS/MS	By MS/MS	By MS/MS	By MS/MS	By MS/MS	By matching	21.1	21.1
L0R6Q1	L0R6Q1	2	2	2		SLC35A4	sp|L0R6Q1|S35U4_HUMAN SLC35A4 upstream open reading frame protein OS=Homo sapiens OX=9606 GN=SLC35A4 PE=3 SV=1	1	2	2	2	0	0	1	1	2	0	0	0	1	1	2	0	0	0	1	1	2	0	18.4	18.4	18.4	11.133	103	103	3			4	0.00051573	12.076			By MS/MS	By matching	By MS/MS		0	0
O00116	O00116	6	6	6	Alkyldihydroxyacetonephosphate synthase, peroxisomal	AGPS	sp|O00116|ADAS_HUMAN Alkyldihydroxyacetonephosphate synthase, peroxisomal OS=Homo sapiens OX=9606 GN=AGPS PE=1 SV=1	1	6	6	6	3	5	5	4	6	3	3	5	5	4	6	3	3	5	5	4	6	3	14.7	14.7	14.7	72.911	658	658	2		26		0	127.85	By matching	By matching	By MS/MS	By MS/MS	By MS/MS	By MS/MS	8.2	12.9
O00139	O00139	10	10	10	Kinesin-like protein KIF2A	KIF2A	sp|O00139|KIF2A_HUMAN Kinesin-like protein KIF2A OS=Homo sapiens OX=9606 GN=KIF2A PE=1 SV=3	1	10	10	10	10	10	9	6	7	2	10	10	9	6	7	2	10	10	9	6	7	2	13.9	13.9	13.9	79.954	706	706	1.04	43	2		0	67.826	By MS/MS	By MS/MS	By MS/MS	By MS/MS	By MS/MS	By MS/MS	13.9	13.9
O00151	O00151	20	20	20	PDZ and LIM domain protein 1	PDLIM1	sp|O00151|PDLI1_HUMAN PDZ and LIM domain protein 1 OS=Homo sapiens OX=9606 GN=PDLIM1 PE=1 SV=4	1	20	20	20	15	15	18	9	18	19	15	15	18	9	18	19	15	15	18	9	18	19	76.3	76.3	76.3	36.071	329	329	2.09	1	120	13	0	323.31	By MS/MS	By MS/MS	By MS/MS	By MS/MS	By MS/MS	By MS/MS	62.3	62.3
O00161	O00161	1	1	1	Synaptosomal-associated protein 23	SNAP23	sp|O00161|SNP23_HUMAN Synaptosomal-associated protein 23 OS=Homo sapiens OX=9606 GN=SNAP23 PE=1 SV=1	1	1	1	1	0	0	0	0	1	0	0	0	0	0	1	0	0	0	0	0	1	0	6.6	6.6	6.6	23.354	211	211	2		1		0.0013674	7.4139					By MS/MS		0	0
O00170	O00170	5	5	5	AH receptor-interacting protein	AIP	sp|O00170|AIP_HUMAN AH receptor-interacting protein OS=Homo sapiens OX=9606 GN=AIP PE=1 SV=2	1	5	5	5	2	2	3	3	5	1	2	2	3	3	5	1	2	2	3	3	5	1	20.6	20.6	20.6	37.636	330	330	2		16		0	38.432	By MS/MS	By matching	By MS/MS	By matching	By MS/MS	By MS/MS	8.8	8.8
O00193	O00193	1	1	1	Small acidic protein	SMAP	sp|O00193|SMAP_HUMAN Small acidic protein OS=Homo sapiens OX=9606 GN=SMAP PE=1 SV=1	1	1	1	1	0	0	0	1	1	0	0	0	0	1	1	0	0	0	0	1	1	0	12.6	12.6	12.6	20.332	183	183	2		3		0	30.539				By matching	By MS/MS		0	0
O00203;Q13367	O00203	10;1	10;1	10;1	AP-3 complex subunit beta-1	AP3B1	sp|O00203|AP3B1_HUMAN AP-3 complex subunit beta-1 OS=Homo sapiens OX=9606 GN=AP3B1 PE=1 SV=3	2	10	10	10	6	6	9	8	10	0	6	6	9	8	10	0	6	6	9	8	10	0	9.7	9.7	9.7	121.32	1094	1094;1082	1.12	35	5		0	62.433	By matching	By MS/MS	By MS/MS	By MS/MS	By MS/MS		5.3	5.3
O00217	O00217	2	2	2	NADH dehydrogenase [ubiquinone] iron-sulfur protein 8, mitochondrial	NDUFS8	sp|O00217|NDUS8_HUMAN NADH dehydrogenase [ubiquinone] iron-sulfur protein 8, mitochondrial OS=Homo sapiens OX=9606 GN=NDUFS8 PE=1 SV=1	1	2	2	2	1	1	1	1	2	1	1	1	1	1	2	1	1	1	1	1	2	1	11	11	11	23.705	210	210	3			7	0	14.107	By MS/MS	By MS/MS	By MS/MS	By matching	By MS/MS	By matching	5.2	5.2
O00231	O00231	16	16	16	26S proteasome non-ATPase regulatory subunit 11	PSMD11	sp|O00231|PSD11_HUMAN 26S proteasome non-ATPase regulatory subunit 11 OS=Homo sapiens OX=9606 GN=PSMD11 PE=1 SV=3	1	16	16	16	12	11	13	9	11	14	12	11	13	9	11	14	12	11	13	9	11	14	44.5	44.5	44.5	47.463	422	422	2.01		76	1	0	174.11	By MS/MS	By MS/MS	By MS/MS	By MS/MS	By MS/MS	By MS/MS	30.6	28.2
O00232	O00232	10	10	10	26S proteasome non-ATPase regulatory subunit 12	PSMD12	sp|O00232|PSD12_HUMAN 26S proteasome non-ATPase regulatory subunit 12 OS=Homo sapiens OX=9606 GN=PSMD12 PE=1 SV=3	1	10	10	10	7	7	7	8	9	5	7	7	7	8	9	5	7	7	7	8	9	5	23	23	23	52.904	456	456	2		43		0	95.203	By MS/MS	By MS/MS	By MS/MS	By MS/MS	By MS/MS	By MS/MS	16.4	16.4
O00233	O00233	6	6	6	26S proteasome non-ATPase regulatory subunit 9	PSMD9	sp|O00233|PSMD9_HUMAN 26S proteasome non-ATPase regulatory subunit 9 OS=Homo sapiens OX=9606 GN=PSMD9 PE=1 SV=3	1	6	6	6	1	1	2	5	6	2	1	1	2	5	6	2	1	1	2	5	6	2	23.3	23.3	23.3	24.682	223	223	1.96	3	18	2	0	51.186	By matching	By matching	By MS/MS	By MS/MS	By MS/MS	By MS/MS	4.5	4.5
O00264	O00264	6	6	5	Membrane-associated progesterone receptor component 1	PGRMC1	sp|O00264|PGRC1_HUMAN Membrane-associated progesterone receptor component 1 OS=Homo sapiens OX=9606 GN=PGRMC1 PE=1 SV=3	1	6	6	5	1	3	3	4	6	3	1	3	3	4	6	3	1	2	2	3	5	2	41	41	36.4	21.671	195	195	2.9		2	19	0	54.427	By MS/MS	By matching	By MS/MS	By MS/MS	By MS/MS	By MS/MS	4.1	13.3
O00273	O00273	1	1	1	DNA fragmentation factor subunit alpha	DFFA	sp|O00273|DFFA_HUMAN DNA fragmentation factor subunit alpha OS=Homo sapiens OX=9606 GN=DFFA PE=1 SV=1	1	1	1	1	0	0	0	1	0	0	0	0	0	1	0	0	0	0	0	1	0	0	4.8	4.8	4.8	36.521	331	331	2		1		0.0013636	7.3922				By MS/MS			0	0
O00299	O00299	12	12	12	Chloride intracellular channel protein 1	CLIC1	sp|O00299|CLIC1_HUMAN Chloride intracellular channel protein 1 OS=Homo sapiens OX=9606 GN=CLIC1 PE=1 SV=4	1	12	12	12	9	9	10	6	9	12	9	9	10	6	9	12	9	9	10	6	9	12	67.6	67.6	67.6	26.922	241	241	1.99	5	72	4	0	247.53	By MS/MS	By MS/MS	By MS/MS	By MS/MS	By MS/MS	By MS/MS	52.3	52.3
O00303	O00303	7	7	7	Eukaryotic translation initiation factor 3 subunit F	EIF3F	sp|O00303|EIF3F_HUMAN Eukaryotic translation initiation factor 3 subunit F OS=Homo sapiens OX=9606 GN=EIF3F PE=1 SV=1	1	7	7	7	4	4	6	4	5	7	4	4	6	4	5	7	4	4	6	4	5	7	24.9	24.9	24.9	37.563	357	357	2		38		0	127.45	By MS/MS	By MS/MS	By MS/MS	By MS/MS	By MS/MS	By MS/MS	13.7	13.7
O00410;O60518	O00410	16;2	16;2	16;2	Importin-5	IPO5	sp|O00410|IPO5_HUMAN Importin-5 OS=Homo sapiens OX=9606 GN=IPO5 PE=1 SV=4	2	16	16	16	13	12	14	12	15	4	13	12	14	12	15	4	13	12	14	12	15	4	14.8	14.8	14.8	123.63	1097	1097;1105	1.03	70	2		0	149.12	By MS/MS	By MS/MS	By MS/MS	By MS/MS	By MS/MS	By MS/MS	12.9	11.6
O00425	O00425	18	18	15	Insulin-like growth factor 2 mRNA-binding protein 3	IGF2BP3	sp|O00425|IF2B3_HUMAN Insulin-like growth factor 2 mRNA-binding protein 3 OS=Homo sapiens OX=9606 GN=IGF2BP3 PE=1 SV=2	1	18	18	15	18	18	16	9	7	14	18	18	16	9	7	14	15	15	13	7	4	11	37.1	37.1	32	63.704	579	579	1.99	3	99	2	0	323.31	By MS/MS	By MS/MS	By MS/MS	By MS/MS	By MS/MS	By MS/MS	37.1	37.1
O00429	O00429	15	15	15	Dynamin-1-like protein	DNM1L	sp|O00429|DNM1L_HUMAN Dynamin-1-like protein OS=Homo sapiens OX=9606 GN=DNM1L PE=1 SV=2	1	15	15	15	8	9	13	4	11	4	8	9	13	4	11	4	8	9	13	4	11	4	24.6	24.6	24.6	81.876	736	736	1.59	24	34		0	113.54	By MS/MS	By MS/MS	By MS/MS	By MS/MS	By MS/MS	By MS/MS	14	15.1
O00442	O00442	1	1	1	RNA 3-terminal phosphate cyclase	RTCA	sp|O00442|RTCA_HUMAN RNA 3-terminal phosphate cyclase OS=Homo sapiens OX=9606 GN=RTCA PE=1 SV=1	1	1	1	1	1	1	1	0	1	0	1	1	1	0	1	0	1	1	1	0	1	0	2.7	2.7	2.7	39.336	366	366	2		4		0.0055722	6.6567	By matching	By matching	By matching		By MS/MS		2.7	2.7
O00461	O00461	2	2	2	Golgi integral membrane protein 4	GOLIM4	sp|O00461|GOLI4_HUMAN Golgi integral membrane protein 4 OS=Homo sapiens OX=9606 GN=GOLIM4 PE=1 SV=1	1	2	2	2	2	2	2	1	2	0	2	2	2	1	2	0	2	2	2	1	2	0	3.3	3.3	3.3	81.879	696	696	1	9			0	13.313	By matching	By matching	By matching	By MS/MS	By MS/MS		3.3	3.3
O00469	O00469	5	5	5	Procollagen-lysine,2-oxoglutarate 5-dioxygenase 2	PLOD2	sp|O00469|PLOD2_HUMAN Procollagen-lysine,2-oxoglutarate 5-dioxygenase 2 OS=Homo sapiens OX=9606 GN=PLOD2 PE=1 SV=2	1	5	5	5	3	4	5	5	5	2	3	4	5	5	5	2	3	4	5	5	5	2	7.1	7.1	7.1	84.685	737	737	1.04	24	1		0	37.769	By MS/MS	By MS/MS	By MS/MS	By MS/MS	By MS/MS	By MS/MS	4.7	5.8
O00483	O00483	1	1	1	Cytochrome c oxidase subunit NDUFA4	NDUFA4	sp|O00483|NDUA4_HUMAN Cytochrome c oxidase subunit NDUFA4 OS=Homo sapiens OX=9606 GN=NDUFA4 PE=1 SV=1	1	1	1	1	1	1	1	0	1	1	1	1	1	0	1	1	1	1	1	0	1	1	12.3	12.3	12.3	9.3697	81	81	2.83		1	5	0.0014493	8.5059	By MS/MS	By MS/MS	By MS/MS		By MS/MS	By MS/MS	12.3	12.3
O00487	O00487	4	4	4	26S proteasome non-ATPase regulatory subunit 14	PSMD14	sp|O00487|PSDE_HUMAN 26S proteasome non-ATPase regulatory subunit 14 OS=Homo sapiens OX=9606 GN=PSMD14 PE=1 SV=1	1	4	4	4	4	4	4	3	4	4	4	4	4	3	4	4	4	4	4	3	4	4	13.9	13.9	13.9	34.577	310	310	1.92	2	22		0	27.062	By MS/MS	By MS/MS	By MS/MS	By MS/MS	By MS/MS	By MS/MS	13.9	13.9
O00488	O00488	2	2	2	Zinc finger protein 593	ZNF593	sp|O00488|ZN593_HUMAN Zinc finger protein 593 OS=Homo sapiens OX=9606 GN=ZNF593 PE=1 SV=2	1	2	2	2	2	2	1	1	0	2	2	2	1	1	0	2	2	2	1	1	0	2	20.1	20.1	20.1	15.199	134	134	3			8	0	13.509	By MS/MS	By MS/MS	By MS/MS	By matching		By matching	20.1	20.1
O00505	O00505	7	4	4	Importin subunit alpha-4	KPNA3	sp|O00505|IMA4_HUMAN Importin subunit alpha-4 OS=Homo sapiens OX=9606 GN=KPNA3 PE=1 SV=2	1	7	4	4	5	6	7	3	3	3	3	3	4	2	2	1	3	3	4	2	2	1	14.4	8.8	8.8	57.81	521	521	2		15		0	34.374	By MS/MS	By MS/MS	By MS/MS	By matching	By MS/MS	By matching	9.2	11.9
O00515	O00515	13	13	13	Ladinin-1	LAD1	sp|O00515|LAD1_HUMAN Ladinin-1 OS=Homo sapiens OX=9606 GN=LAD1 PE=1 SV=2	1	13	13	13	7	8	9	7	8	6	7	8	9	7	8	6	7	8	9	7	8	6	32.5	32.5	32.5	57.13	517	517	2		45		0	116.22	By matching	By matching	By MS/MS	By MS/MS	By MS/MS	By MS/MS	21.1	23.6
O00541	O00541	5	5	5	Pescadillo homolog	PES1	sp|O00541|PESC_HUMAN Pescadillo homolog OS=Homo sapiens OX=9606 GN=PES1 PE=1 SV=1	1	5	5	5	5	4	5	1	2	3	5	4	5	1	2	3	5	4	5	1	2	3	11.2	11.2	11.2	68.002	588	588	2		20		0	31.43	By MS/MS	By MS/MS	By MS/MS	By matching	By matching	By matching	11.2	6.5
O00566	O00566	1	1	1	U3 small nucleolar ribonucleoprotein protein MPP10	MPHOSPH10	sp|O00566|MPP10_HUMAN U3 small nucleolar ribonucleoprotein protein MPP10 OS=Homo sapiens OX=9606 GN=MPHOSPH10 PE=1 SV=2	1	1	1	1	1	1	1	1	1	0	1	1	1	1	1	0	1	1	1	1	1	0	2.1	2.1	2.1	78.863	681	681	1	5			0.0014184	8.0864	By MS/MS	By MS/MS	By MS/MS	By matching	By matching		2.1	2.1
O00567	O00567	3	3	3	Nucleolar protein 56	NOP56	sp|O00567|NOP56_HUMAN Nucleolar protein 56 OS=Homo sapiens OX=9606 GN=NOP56 PE=1 SV=4	1	3	3	3	2	3	2	0	0	3	2	3	2	0	0	3	2	3	2	0	0	3	7.2	7.2	7.2	66.049	594	594	1.91	1	10		0	21.359	By MS/MS	By MS/MS	By matching			By matching	4.7	7.2
O00571;O15523;Q9NQI0	O00571;O15523	23;16;2	22;15;2	22;15;2	ATP-dependent RNA helicase DDX3X;ATP-dependent RNA helicase DDX3Y	DDX3X;DDX3Y	sp|O00571|DDX3X_HUMAN ATP-dependent RNA helicase DDX3X OS=Homo sapiens OX=9606 GN=DDX3X PE=1 SV=3;sp|O15523|DDX3Y_HUMAN ATP-dependent RNA helicase DDX3Y OS=Homo sapiens OX=9606 GN=DDX3Y PE=1 SV=2	3	23	22	22	19	19	19	12	14	13	18	18	18	11	13	12	18	18	18	11	13	12	37.5	35.8	35.8	73.243	662	662;660;724	1.45	83	66	1	0	256.01	By MS/MS	By MS/MS	By MS/MS	By MS/MS	By MS/MS	By MS/MS	31.1	31.1
O00625	O00625	6	6	6	Pirin	PIR	sp|O00625|PIR_HUMAN Pirin OS=Homo sapiens OX=9606 GN=PIR PE=1 SV=1	1	6	6	6	3	4	5	3	5	3	3	4	5	3	5	3	3	4	5	3	5	3	22.4	22.4	22.4	32.113	290	290	2.04		23	1	0	41.827	By matching	By matching	By MS/MS	By MS/MS	By MS/MS	By MS/MS	10.7	13.8
O00629	O00629	8	8	5	Importin subunit alpha-3	KPNA4	sp|O00629|IMA3_HUMAN Importin subunit alpha-3 OS=Homo sapiens OX=9606 GN=KPNA4 PE=1 SV=1	1	8	8	5	6	7	8	3	4	5	6	7	8	3	4	5	4	4	5	2	3	3	23.2	23.2	17.7	57.886	521	521	2.03		33	1	0	91.636	By MS/MS	By MS/MS	By MS/MS	By MS/MS	By MS/MS	By MS/MS	15	17.7
O00743	O00743	1	1	1	Serine/threonine-protein phosphatase 6 catalytic subunit;Serine/threonine-protein phosphatase 6 catalytic subunit, N-terminally processed	PPP6C	sp|O00743|PPP6_HUMAN Serine/threonine-protein phosphatase 6 catalytic subunit OS=Homo sapiens OX=9606 GN=PPP6C PE=1 SV=1	1	1	1	1	0	0	0	0	1	0	0	0	0	0	1	0	0	0	0	0	1	0	3.3	3.3	3.3	35.144	305	305	2		1		0.0034783	6.8432					By MS/MS		0	0
O00762	O00762	1	1	1	Ubiquitin-conjugating enzyme E2 C	UBE2C	sp|O00762|UBE2C_HUMAN Ubiquitin-conjugating enzyme E2 C OS=Homo sapiens OX=9606 GN=UBE2C PE=1 SV=1	1	1	1	1	0	0	1	1	1	1	0	0	1	1	1	1	0	0	1	1	1	1	6.1	6.1	6.1	19.652	179	179	3			4	0.0014786	9.3709			By MS/MS	By MS/MS	By MS/MS	By MS/MS	0	0
O14495	O14495	2	2	2	Lipid phosphate phosphohydrolase 3	PPAP2B	sp|O14495|PLPP3_HUMAN Phospholipid phosphatase 3 OS=Homo sapiens OX=9606 GN=PLPP3 PE=1 SV=1	1	2	2	2	2	2	0	0	0	0	2	2	0	0	0	0	2	2	0	0	0	0	7.7	7.7	7.7	35.116	311	311	2		4		0	14.65	By MS/MS	By MS/MS					7.7	7.7
O14497;Q8NFD5	O14497	93;2	93;2	93;2	AT-rich interactive domain-containing protein 1A	ARID1A	sp|O14497|ARI1A_HUMAN AT-rich interactive domain-containing protein 1A OS=Homo sapiens OX=9606 GN=ARID1A PE=1 SV=3	2	93	93	93	91	93	89	32	24	8	91	93	89	32	24	8	91	93	89	32	24	8	52.7	52.7	52.7	242.04	2285	2285;2236	1.11	746	77	6	0	323.31	By MS/MS	By MS/MS	By MS/MS	By MS/MS	By matching	By MS/MS	52.3	52.7
O14530	O14530	2	2	2	Thioredoxin domain-containing protein 9	TXNDC9	sp|O14530|TXND9_HUMAN Thioredoxin domain-containing protein 9 OS=Homo sapiens OX=9606 GN=TXNDC9 PE=1 SV=2	1	2	2	2	0	0	0	1	2	0	0	0	0	1	2	0	0	0	0	1	2	0	8.8	8.8	8.8	26.534	226	226	2		3		0	12.507				By matching	By MS/MS		0	0
O14545	O14545	3	3	3	TRAF-type zinc finger domain-containing protein 1	TRAFD1	sp|O14545|TRAD1_HUMAN TRAF-type zinc finger domain-containing protein 1 OS=Homo sapiens OX=9606 GN=TRAFD1 PE=1 SV=1	1	3	3	3	2	1	1	2	3	2	2	1	1	2	3	2	2	1	1	2	3	2	5.7	5.7	5.7	64.84	582	582	1.53	11	3	3	0	25.528	By MS/MS	By MS/MS	By MS/MS	By MS/MS	By MS/MS	By MS/MS	3.8	1.7
O14548	O14548	1	1	1	Cytochrome c oxidase subunit 7A-related protein, mitochondrial	COX7A2L	sp|O14548|COX7R_HUMAN Cytochrome c oxidase subunit 7A-related protein, mitochondrial OS=Homo sapiens OX=9606 GN=COX7A2L PE=1 SV=2	1	1	1	1	0	0	1	1	1	1	0	0	1	1	1	1	0	0	1	1	1	1	11.4	11.4	11.4	12.615	114	114	3			4	0.0013799	7.4775			By MS/MS	By MS/MS	By MS/MS	By matching	0	0
O14562	O14562	1	1	1	Ubiquitin domain-containing protein UBFD1	UBFD1	sp|O14562|UBFD1_HUMAN Ubiquitin domain-containing protein UBFD1 OS=Homo sapiens OX=9606 GN=UBFD1 PE=1 SV=2	1	1	1	1	0	0	0	0	1	0	0	0	0	0	1	0	0	0	0	0	1	0	3.6	3.6	3.6	33.382	309	309	2		1		0.0014151	7.997					By MS/MS		0	0
O14579	O14579	4	4	4	Coatomer subunit epsilon	COPE	sp|O14579|COPE_HUMAN Coatomer subunit epsilon OS=Homo sapiens OX=9606 GN=COPE PE=1 SV=3	1	4	4	4	2	2	3	2	3	3	2	2	3	2	3	3	2	2	3	2	3	3	17.5	17.5	17.5	34.482	308	308	2		18		0	71.118	By matching	By matching	By MS/MS	By matching	By MS/MS	By MS/MS	10.1	10.1
O14737	O14737	6	6	6	Programmed cell death protein 5	PDCD5	sp|O14737|PDCD5_HUMAN Programmed cell death protein 5 OS=Homo sapiens OX=9606 GN=PDCD5 PE=1 SV=3	1	6	6	6	0	0	5	2	5	2	0	0	5	2	5	2	0	0	5	2	5	2	41.6	41.6	41.6	14.285	125	125	3			15	0	45.236			By MS/MS	By MS/MS	By MS/MS	By MS/MS	0	0
O14745	O14745	4	4	4	Na(+)/H(+) exchange regulatory cofactor NHE-RF1	SLC9A3R1	sp|O14745|NHRF1_HUMAN Na(+)/H(+) exchange regulatory cofactor NHE-RF1 OS=Homo sapiens OX=9606 GN=SLC9A3R1 PE=1 SV=4	1	4	4	4	1	1	1	2	4	2	1	1	1	2	4	2	1	1	1	2	4	2	15.4	15.4	15.4	38.868	358	358	2		11		0	31.743	By matching	By matching	By MS/MS	By MS/MS	By MS/MS	By MS/MS	3.9	3.9
O14773	O14773	1	1	1	Tripeptidyl-peptidase 1	TPP1	sp|O14773|TPP1_HUMAN Tripeptidyl-peptidase 1 OS=Homo sapiens OX=9606 GN=TPP1 PE=1 SV=2	1	1	1	1	0	0	0	0	1	0	0	0	0	0	1	0	0	0	0	0	1	0	2.5	2.5	2.5	61.247	563	563	2		1		0.0014104	7.9462					By MS/MS		0	0
O14776;Q5VWI1	O14776	6;1	6;1	6;1	Transcription elongation regulator 1	TCERG1	sp|O14776|TCRG1_HUMAN Transcription elongation regulator 1 OS=Homo sapiens OX=9606 GN=TCERG1 PE=1 SV=2	2	6	6	6	0	0	3	3	6	0	0	0	3	3	6	0	0	0	3	3	6	0	5.5	5.5	5.5	123.9	1098	1098;586	1	12			0	36.668			By MS/MS	By MS/MS	By MS/MS		0	0
O14818;Q8TAA3	O14818	11;4	11;4	11;4	Proteasome subunit alpha type-7	PSMA7	sp|O14818|PSA7_HUMAN Proteasome subunit alpha type-7 OS=Homo sapiens OX=9606 GN=PSMA7 PE=1 SV=1	2	11	11	11	9	9	9	10	9	10	9	9	9	10	9	10	9	9	9	10	9	10	47.6	47.6	47.6	27.887	248	248;256	2.04		74	3	0	269.83	By MS/MS	By MS/MS	By MS/MS	By MS/MS	By MS/MS	By MS/MS	38.7	38.7
O14867	O14867	6	6	6	Transcription regulator protein BACH1	BACH1	sp|O14867|BACH1_HUMAN Transcription regulator protein BACH1 OS=Homo sapiens OX=9606 GN=BACH1 PE=1 SV=2	1	6	6	6	6	6	6	0	0	1	6	6	6	0	0	1	6	6	6	0	0	1	8.8	8.8	8.8	81.957	736	736	1.15	17	3		0	42.773	By MS/MS	By MS/MS	By MS/MS			By matching	8.8	8.8
O14879	O14879	1	1	1	Interferon-induced protein with tetratricopeptide repeats 3	IFIT3	sp|O14879|IFIT3_HUMAN Interferon-induced protein with tetratricopeptide repeats 3 OS=Homo sapiens OX=9606 GN=IFIT3 PE=1 SV=1	1	1	1	1	0	0	0	0	1	0	0	0	0	0	1	0	0	0	0	0	1	0	2.9	2.9	2.9	55.984	490	490	2		1		0.0013895	7.6114					By MS/MS		0	0
O14880	O14880	1	1	1	Microsomal glutathione S-transferase 3	MGST3	sp|O14880|MGST3_HUMAN Microsomal glutathione S-transferase 3 OS=Homo sapiens OX=9606 GN=MGST3 PE=1 SV=1	1	1	1	1	0	0	0	0	1	0	0	0	0	0	1	0	0	0	0	0	1	0	9.2	9.2	9.2	16.516	152	152	3			1	0.0013489	7.2642					By MS/MS		0	0
O14893	O14893	4	4	4	Gem-associated protein 2	GEMIN2	sp|O14893|GEMI2_HUMAN Gem-associated protein 2 OS=Homo sapiens OX=9606 GN=GEMIN2 PE=1 SV=1	1	4	4	4	4	4	4	1	1	1	4	4	4	1	1	1	4	4	4	1	1	1	20.7	20.7	20.7	31.585	280	280	2		24		0	75.096	By MS/MS	By MS/MS	By MS/MS	By matching	By matching	By matching	20.7	20.7
O14896	O14896	2	2	2	Interferon regulatory factor 6	IRF6	sp|O14896|IRF6_HUMAN Interferon regulatory factor 6 OS=Homo sapiens OX=9606 GN=IRF6 PE=1 SV=1	1	2	2	2	0	0	0	0	2	0	0	0	0	0	2	0	0	0	0	0	2	0	4.9	4.9	4.9	53.129	467	467	2		2		0	12.959					By MS/MS		0	0
O14907	O14907	2	2	2	Tax1-binding protein 3	TAX1BP3	sp|O14907|TX1B3_HUMAN Tax1-binding protein 3 OS=Homo sapiens OX=9606 GN=TAX1BP3 PE=1 SV=2	1	2	2	2	0	1	1	1	2	0	0	1	1	1	2	0	0	1	1	1	2	0	25	25	25	13.735	124	124	3			5	0	14.709		By MS/MS	By MS/MS	By MS/MS	By MS/MS		0	11.3
O14908;Q8TF64	O14908	4;1	4;1	4;1	PDZ domain-containing protein GIPC1	GIPC1	sp|O14908|GIPC1_HUMAN PDZ domain-containing protein GIPC1 OS=Homo sapiens OX=9606 GN=GIPC1 PE=1 SV=2	2	4	4	4	2	2	2	3	4	1	2	2	2	3	4	1	2	2	2	3	4	1	16.5	16.5	16.5	36.049	333	333;312	2		15		0	49.091	By matching	By MS/MS	By MS/MS	By MS/MS	By MS/MS	By MS/MS	8.4	8.4
O14925;Q5SRD1	O14925;Q5SRD1	1;1	1;1	1;1	Mitochondrial import inner membrane translocase subunit Tim23;Putative mitochondrial import inner membrane translocase subunit Tim23B	TIMM23;TIMM23B	sp|O14925|TIM23_HUMAN Mitochondrial import inner membrane translocase subunit Tim23 OS=Homo sapiens OX=9606 GN=TIMM23 PE=1 SV=1;sp|Q5SRD1|TI23B_HUMAN Putative mitochondrial import inner membrane translocase subunit Tim23B OS=Homo sapiens OX=9606 GN=TIMM23B	2	1	1	1	0	0	0	0	1	0	0	0	0	0	1	0	0	0	0	0	1	0	8.1	8.1	8.1	21.943	209	209;257	3			1	0.0078773	6.3459					By MS/MS		0	0
O14929	O14929	4	4	4	Histone acetyltransferase type B catalytic subunit	HAT1	sp|O14929|HAT1_HUMAN Histone acetyltransferase type B catalytic subunit OS=Homo sapiens OX=9606 GN=HAT1 PE=1 SV=1	1	4	4	4	1	1	3	1	3	3	1	1	3	1	3	3	1	1	3	1	3	3	11.5	11.5	11.5	49.512	419	419	2		16		0	39.865	By matching	By matching	By MS/MS	By MS/MS	By MS/MS	By MS/MS	3.1	3.1
O14933	O14933	2	2	2	Ubiquitin/ISG15-conjugating enzyme E2 L6	UBE2L6	sp|O14933|UB2L6_HUMAN Ubiquitin/ISG15-conjugating enzyme E2 L6 OS=Homo sapiens OX=9606 GN=UBE2L6 PE=1 SV=4	1	2	2	2	0	0	0	0	2	1	0	0	0	0	2	1	0	0	0	0	2	1	9.8	9.8	9.8	17.769	153	153	3			3	0.0010137	11.402					By MS/MS	By matching	0	0
O14936	O14936	3	3	3	Peripheral plasma membrane protein CASK	CASK	sp|O14936|CSKP_HUMAN Peripheral plasma membrane protein CASK OS=Homo sapiens OX=9606 GN=CASK PE=1 SV=3	1	3	3	3	0	1	2	2	3	0	0	1	2	2	3	0	0	1	2	2	3	0	3.2	3.2	3.2	105.12	926	926	1	8			0	17.101		By matching	By MS/MS	By MS/MS	By MS/MS		0	1.1
O14949	O14949	2	2	2	Cytochrome b-c1 complex subunit 8	UQCRQ	sp|O14949|QCR8_HUMAN Cytochrome b-c1 complex subunit 8 OS=Homo sapiens OX=9606 GN=UQCRQ PE=1 SV=4	1	2	2	2	0	0	1	0	2	0	0	0	1	0	2	0	0	0	1	0	2	0	18.3	18.3	18.3	9.9062	82	82	3			3	0.0010055	11.102			By MS/MS		By MS/MS		0	0
P19105;O14950;P24844	P19105;O14950;P24844	5;5;3	5;5;3	5;5;3	Myosin regulatory light chain 12A;Myosin regulatory light chain 12B;Myosin regulatory light polypeptide 9	MYL12A;MYL12B;MYL9	sp|P19105|ML12A_HUMAN Myosin regulatory light chain 12A OS=Homo sapiens OX=9606 GN=MYL12A PE=1 SV=2;sp|O14950|ML12B_HUMAN Myosin regulatory light chain 12B OS=Homo sapiens OX=9606 GN=MYL12B PE=1 SV=2;sp|P24844|MYL9_HUMAN Myosin regulatory light polypeptide	3	5	5	5	3	5	5	5	5	4	3	5	5	5	5	4	3	5	5	5	5	4	29.8	29.8	29.8	19.794	171	171;172;172	2.83	3	1	38	0	86.805	By MS/MS	By MS/MS	By MS/MS	By MS/MS	By MS/MS	By MS/MS	17.5	29.8
O14964	O14964	9	9	9	Hepatocyte growth factor-regulated tyrosine kinase substrate	HGS	sp|O14964|HGS_HUMAN Hepatocyte growth factor-regulated tyrosine kinase substrate OS=Homo sapiens OX=9606 GN=HGS PE=1 SV=1	1	9	9	9	6	5	8	8	9	1	6	5	8	8	9	1	6	5	8	8	9	1	11.3	11.3	11.3	86.191	777	777	1	40			0	60.415	By matching	By matching	By MS/MS	By MS/MS	By MS/MS	By MS/MS	7.7	5.7
O14974	O14974	4	4	4	Protein phosphatase 1 regulatory subunit 12A	PPP1R12A	sp|O14974|MYPT1_HUMAN Protein phosphatase 1 regulatory subunit 12A OS=Homo sapiens OX=9606 GN=PPP1R12A PE=1 SV=1	1	4	4	4	2	1	3	3	4	2	2	1	3	3	4	2	2	1	3	3	4	2	4.2	4.2	4.2	115.28	1030	1030	1.13	13	2		0	42.486	By matching	By matching	By MS/MS	By MS/MS	By MS/MS	By matching	2	1
O14979	O14979	1	1	1	Heterogeneous nuclear ribonucleoprotein D-like	HNRNPDL	sp|O14979|HNRDL_HUMAN Heterogeneous nuclear ribonucleoprotein D-like OS=Homo sapiens OX=9606 GN=HNRNPDL PE=1 SV=3	1	1	1	1	1	1	1	1	1	1	1	1	1	1	1	1	1	1	1	1	1	1	3.8	3.8	3.8	46.437	420	420	2		6		0	16.099	By MS/MS	By MS/MS	By MS/MS	By MS/MS	By MS/MS	By MS/MS	3.8	3.8
O14980	O14980	15	15	15	Exportin-1	XPO1	sp|O14980|XPO1_HUMAN Exportin-1 OS=Homo sapiens OX=9606 GN=XPO1 PE=1 SV=1	1	15	15	15	10	12	13	14	15	2	10	12	13	14	15	2	10	12	13	14	15	2	14.9	14.9	14.9	123.38	1071	1071	1.06	78	3	1	0	111.87	By MS/MS	By MS/MS	By MS/MS	By MS/MS	By MS/MS	By MS/MS	10.8	12.5
O15020	O15020	5	1	1	Spectrin beta chain, non-erythrocytic 2	SPTBN2	sp|O15020|SPTN2_HUMAN Spectrin beta chain, non-erythrocytic 2 OS=Homo sapiens OX=9606 GN=SPTBN2 PE=1 SV=3	1	5	1	1	4	2	4	4	4	2	1	0	0	1	0	0	1	0	0	1	0	0	1.8	0.3	0.3	271.32	2390	2390	1	2			1	-2	By MS/MS	By matching	By matching	By MS/MS	By matching	By matching	1.4	0.8
O15027	O15027	3	3	3	Protein transport protein Sec16A	SEC16A	sp|O15027|SC16A_HUMAN Protein transport protein Sec16A OS=Homo sapiens OX=9606 GN=SEC16A PE=1 SV=4	1	3	3	3	2	2	2	3	2	1	2	2	2	3	2	1	2	2	2	3	2	1	1.4	1.4	1.4	251.89	2357	2357	1.08	11	1		0	18.661	By MS/MS	By matching	By MS/MS	By matching	By matching	By matching	0.9	0.9
O15031;O60486;Q9Y4D7;O43157	O15031	7;1;1;1	7;1;1;1	7;1;1;1	Plexin-B2	PLXNB2	sp|O15031|PLXB2_HUMAN Plexin-B2 OS=Homo sapiens OX=9606 GN=PLXNB2 PE=1 SV=3	4	7	7	7	2	2	4	5	6	1	2	2	4	5	6	1	2	2	4	5	6	1	3.9	3.9	3.9	205.12	1838	1838;1568;1925;2135	1	20			0	45.057	By matching	By matching	By MS/MS	By MS/MS	By MS/MS	By MS/MS	1.2	1.2
O15042	O15042	3	3	3	U2 snRNP-associated SURP motif-containing protein	U2SURP	sp|O15042|SR140_HUMAN U2 snRNP-associated SURP motif-containing protein OS=Homo sapiens OX=9606 GN=U2SURP PE=1 SV=2	1	3	3	3	1	2	3	2	3	0	1	2	3	2	3	0	1	2	3	2	3	0	4.5	4.5	4.5	118.29	1029	1029	1	11			0	29.005	By MS/MS	By MS/MS	By MS/MS	By matching	By MS/MS		1.7	2.9
O15067	O15067	11	11	11	Phosphoribosylformylglycinamidine synthase	PFAS	sp|O15067|PUR4_HUMAN Phosphoribosylformylglycinamidine synthase OS=Homo sapiens OX=9606 GN=PFAS PE=1 SV=4	1	11	11	11	4	5	7	7	10	1	4	5	7	7	10	1	4	5	7	7	10	1	9.3	9.3	9.3	144.73	1338	1338	1.03	34	1		0	83.248	By matching	By matching	By MS/MS	By MS/MS	By MS/MS	By MS/MS	3.6	4.3
O15144	O15144	6	6	6	Actin-related protein 2/3 complex subunit 2	ARPC2	sp|O15144|ARPC2_HUMAN Actin-related protein 2/3 complex subunit 2 OS=Homo sapiens OX=9606 GN=ARPC2 PE=1 SV=1	1	6	6	6	2	3	4	3	3	2	2	3	4	3	3	2	2	3	4	3	3	2	20	20	20	34.333	300	300	2.06		17	1	0	39.445	By matching	By MS/MS	By MS/MS	By MS/MS	By MS/MS	By MS/MS	6.7	10.3
O15145	O15145	5	5	5	Actin-related protein 2/3 complex subunit 3	ARPC3	sp|O15145|ARPC3_HUMAN Actin-related protein 2/3 complex subunit 3 OS=Homo sapiens OX=9606 GN=ARPC3 PE=1 SV=3	1	5	5	5	1	2	3	3	5	0	1	2	3	3	5	0	1	2	3	3	5	0	29.8	29.8	29.8	20.546	178	178	2.8		4	16	0	37.926	By MS/MS	By MS/MS	By MS/MS	By MS/MS	By MS/MS		6.2	13.5
O15160	O15160	5	5	5	DNA-directed RNA polymerases I and III subunit RPAC1	POLR1C	sp|O15160|RPAC1_HUMAN DNA-directed RNA polymerases I and III subunit RPAC1 OS=Homo sapiens OX=9606 GN=POLR1C PE=1 SV=1	1	5	5	5	4	4	3	1	3	3	4	4	3	1	3	3	4	4	3	1	3	3	17.1	17.1	17.1	39.249	346	346	2		18		0	90.112	By MS/MS	By MS/MS	By MS/MS	By matching	By MS/MS	By MS/MS	13.3	13.3
O15173	O15173	2	1	1	Membrane-associated progesterone receptor component 2	PGRMC2	sp|O15173|PGRC2_HUMAN Membrane-associated progesterone receptor component 2 OS=Homo sapiens OX=9606 GN=PGRMC2 PE=1 SV=1	1	2	1	1	0	1	1	1	2	1	0	0	0	0	1	0	0	0	0	0	1	0	10.3	6.3	6.3	23.818	223	223	2		1		0.0034707	6.7948		By matching	By matching	By matching	By MS/MS	By matching	0	4
O15182	O15182	1	1	1	Centrin-3	CETN3	sp|O15182|CETN3_HUMAN Centrin-3 OS=Homo sapiens OX=9606 GN=CETN3 PE=1 SV=2	1	1	1	1	1	0	0	0	0	0	1	0	0	0	0	0	1	0	0	0	0	0	7.2	7.2	7.2	19.55	167	167	3			1	1	-2	By MS/MS						7.2	0
O15212	O15212	2	2	2	Prefoldin subunit 6	PFDN6	sp|O15212|PFD6_HUMAN Prefoldin subunit 6 OS=Homo sapiens OX=9606 GN=PFDN6 PE=1 SV=1	1	2	2	2	1	1	1	1	2	0	1	1	1	1	2	0	1	1	1	1	2	0	17.1	17.1	17.1	14.582	129	129	2.33		4	2	0	12.961	By matching	By matching	By matching	By matching	By MS/MS		7.8	7.8
O15226	O15226	2	2	2	NF-kappa-B-repressing factor	NKRF	sp|O15226|NKRF_HUMAN NF-kappa-B-repressing factor OS=Homo sapiens OX=9606 GN=NKRF PE=1 SV=2	1	2	2	2	2	1	2	1	1	0	2	1	2	1	1	0	2	1	2	1	1	0	3	3	3	77.672	690	690	1	7			0	13.38	By MS/MS	By matching	By matching	By matching	By matching		3	1.6
O15235	O15235	2	2	2	28S ribosomal protein S12, mitochondrial	MRPS12	sp|O15235|RT12_HUMAN 28S ribosomal protein S12, mitochondrial OS=Homo sapiens OX=9606 GN=MRPS12 PE=1 SV=1	1	2	2	2	2	2	2	1	0	0	2	2	2	1	0	0	2	2	2	1	0	0	14.5	14.5	14.5	15.173	138	138	3			7	0	12.814	By MS/MS	By MS/MS	By MS/MS	By matching			14.5	14.5
O15264	O15264	2	2	2	Mitogen-activated protein kinase 13	MAPK13	sp|O15264|MK13_HUMAN Mitogen-activated protein kinase 13 OS=Homo sapiens OX=9606 GN=MAPK13 PE=1 SV=1	1	2	2	2	1	1	1	0	2	0	1	1	1	0	2	0	1	1	1	0	2	0	5.5	5.5	5.5	42.089	365	365	2		5		0	12.983	By matching	By matching	By matching		By MS/MS		2.7	2.7
O15269	O15269	1	1	1	Serine palmitoyltransferase 1	SPTLC1	sp|O15269|SPTC1_HUMAN Serine palmitoyltransferase 1 OS=Homo sapiens OX=9606 GN=SPTLC1 PE=1 SV=1	1	1	1	1	0	0	0	0	1	0	0	0	0	0	1	0	0	0	0	0	1	0	2.3	2.3	2.3	52.743	473	473	2		1		0.00587	6.4818					By MS/MS		0	0
O15294	O15294	7	7	7	UDP-N-acetylglucosamine--peptide N-acetylglucosaminyltransferase 110 kDa subunit	OGT	sp|O15294|OGT1_HUMAN UDP-N-acetylglucosamine--peptide N-acetylglucosaminyltransferase 110 kDa subunit OS=Homo sapiens OX=9606 GN=OGT PE=1 SV=3	1	7	7	7	6	5	5	6	7	3	6	5	5	6	7	3	6	5	5	6	7	3	7.3	7.3	7.3	116.92	1046	1046	1	32			0	43.254	By MS/MS	By MS/MS	By MS/MS	By MS/MS	By MS/MS	By MS/MS	6.4	5.4
O15305;Q92871	O15305	4;1	4;1	4;1	Phosphomannomutase 2	PMM2	sp|O15305|PMM2_HUMAN Phosphomannomutase 2 OS=Homo sapiens OX=9606 GN=PMM2 PE=1 SV=1	2	4	4	4	1	1	1	2	4	0	1	1	1	2	4	0	1	1	1	2	4	0	17.9	17.9	17.9	28.082	246	246;262	2		9		0	38.372	By matching	By matching	By matching	By MS/MS	By MS/MS		4.9	4.9
O15347	O15347	3	3	3	High mobility group protein B3	HMGB3	sp|O15347|HMGB3_HUMAN High mobility group protein B3 OS=Homo sapiens OX=9606 GN=HMGB3 PE=1 SV=4	1	3	3	3	1	2	2	1	3	2	1	2	2	1	3	2	1	2	2	1	3	2	13.5	13.5	13.5	22.98	200	200	2.08		11	1	0	22.466	By matching	By matching	By MS/MS	By MS/MS	By MS/MS	By MS/MS	6.5	13
O15355	O15355	5	5	5	Protein phosphatase 1G	PPM1G	sp|O15355|PPM1G_HUMAN Protein phosphatase 1G OS=Homo sapiens OX=9606 GN=PPM1G PE=1 SV=1	1	5	5	5	0	2	4	3	4	4	0	2	4	3	4	4	0	2	4	3	4	4	11.2	11.2	11.2	59.271	546	546	1.94	1	16		0	50.763		By MS/MS	By MS/MS	By MS/MS	By MS/MS	By MS/MS	0	5.3
O15371	O15371	9	9	9	Eukaryotic translation initiation factor 3 subunit D	EIF3D	sp|O15371|EIF3D_HUMAN Eukaryotic translation initiation factor 3 subunit D OS=Homo sapiens OX=9606 GN=EIF3D PE=1 SV=1	1	9	9	9	3	5	7	5	6	7	3	5	7	5	6	7	3	5	7	5	6	7	22.1	22.1	22.1	63.972	548	548	2		33		0	94.746	By MS/MS	By MS/MS	By MS/MS	By MS/MS	By MS/MS	By MS/MS	5.5	12
O15372	O15372	5	5	5	Eukaryotic translation initiation factor 3 subunit H	EIF3H	sp|O15372|EIF3H_HUMAN Eukaryotic translation initiation factor 3 subunit H OS=Homo sapiens OX=9606 GN=EIF3H PE=1 SV=1	1	5	5	5	1	2	4	2	3	1	1	2	4	2	3	1	1	2	4	2	3	1	17.3	17.3	17.3	39.93	352	352	2		13		0	29.877	By matching	By matching	By MS/MS	By MS/MS	By MS/MS	By matching	5.4	8
O15397	O15397	1	1	1	Importin-8	IPO8	sp|O15397|IPO8_HUMAN Importin-8 OS=Homo sapiens OX=9606 GN=IPO8 PE=1 SV=2	1	1	1	1	1	1	1	1	1	0	1	1	1	1	1	0	1	1	1	1	1	0	1.2	1.2	1.2	119.94	1037	1037	1	5			0.0014656	8.872	By matching	By matching	By matching	By matching	By MS/MS		1.2	1.2
O15400	O15400	1	1	1	Syntaxin-7	STX7	sp|O15400|STX7_HUMAN Syntaxin-7 OS=Homo sapiens OX=9606 GN=STX7 PE=1 SV=4	1	1	1	1	0	0	0	1	1	0	0	0	0	1	1	0	0	0	0	1	1	0	6.1	6.1	6.1	29.815	261	261	2		2		0.0014528	8.6107				By MS/MS	By MS/MS		0	0
O15446	O15446	10	10	10	DNA-directed RNA polymerase I subunit RPA34	CD3EAP	sp|O15446|RPA34_HUMAN DNA-directed RNA polymerase I subunit RPA34 OS=Homo sapiens OX=9606 GN=CD3EAP PE=1 SV=1	1	10	10	10	10	9	10	4	6	0	10	9	10	4	6	0	10	9	10	4	6	0	35.3	35.3	35.3	54.985	510	510	1	39			0	157.71	By MS/MS	By MS/MS	By MS/MS	By matching	By MS/MS		35.3	31.8
O15511	O15511	3	3	2	Actin-related protein 2/3 complex subunit 5	ARPC5	sp|O15511|ARPC5_HUMAN Actin-related protein 2/3 complex subunit 5 OS=Homo sapiens OX=9606 GN=ARPC5 PE=1 SV=3	1	3	3	2	0	0	2	1	3	0	0	0	2	1	3	0	0	0	2	1	2	0	21.9	21.9	16.6	16.32	151	151	3			6	0	21.252			By MS/MS	By MS/MS	By MS/MS		0	0
O43143	O43143	4	4	4	Pre-mRNA-splicing factor ATP-dependent RNA helicase DHX15	DHX15	sp|O43143|DHX15_HUMAN Pre-mRNA-splicing factor ATP-dependent RNA helicase DHX15 OS=Homo sapiens OX=9606 GN=DHX15 PE=1 SV=2	1	4	4	4	3	4	4	1	3	0	3	4	4	1	3	0	3	4	4	1	3	0	4.8	4.8	4.8	90.932	795	795	1	15			0	25.336	By MS/MS	By MS/MS	By MS/MS	By matching	By MS/MS		3.4	4.8
O43156	O43156	1	1	1	TELO2-interacting protein 1 homolog	TTI1	sp|O43156|TTI1_HUMAN TELO2-interacting protein 1 homolog OS=Homo sapiens OX=9606 GN=TTI1 PE=1 SV=3	1	1	1	1	1	1	1	1	1	0	1	1	1	1	1	0	1	1	1	1	1	0	1.3	1.3	1.3	122.07	1089	1089	1	5			0.0013532	7.3075	By matching	By matching	By matching	By matching	By MS/MS		1.3	1.3
O43169	O43169	2	2	2	Cytochrome b5 type B	CYB5B	sp|O43169|CYB5B_HUMAN Cytochrome b5 type B OS=Homo sapiens OX=9606 GN=CYB5B PE=1 SV=3	1	2	2	2	1	2	2	2	2	2	1	2	2	2	2	2	1	2	2	2	2	2	18	18	18	16.694	150	150	3			11	0	39.48	By MS/MS	By MS/MS	By MS/MS	By MS/MS	By MS/MS	By MS/MS	8	18
O43172	O43172	3	3	3	U4/U6 small nuclear ribonucleoprotein Prp4	PRPF4	sp|O43172|PRP4_HUMAN U4/U6 small nuclear ribonucleoprotein Prp4 OS=Homo sapiens OX=9606 GN=PRPF4 PE=1 SV=2	1	3	3	3	2	2	2	0	1	3	2	2	2	0	1	3	2	2	2	0	1	3	6.9	6.9	6.9	58.449	522	522	2		10		0	20.254	By MS/MS	By MS/MS	By MS/MS		By MS/MS	By MS/MS	5	5
O43175	O43175	1	1	1	D-3-phosphoglycerate dehydrogenase	PHGDH	sp|O43175|SERA_HUMAN D-3-phosphoglycerate dehydrogenase OS=Homo sapiens OX=9606 GN=PHGDH PE=1 SV=4	1	1	1	1	1	0	1	0	0	0	1	0	1	0	0	0	1	0	1	0	0	0	2.8	2.8	2.8	56.65	533	533	2		2		0.0014728	9.1538	By MS/MS		By MS/MS				2.8	0
O43237	O43237	6	6	6	Cytoplasmic dynein 1 light intermediate chain 2	DYNC1LI2	sp|O43237|DC1L2_HUMAN Cytoplasmic dynein 1 light intermediate chain 2 OS=Homo sapiens OX=9606 GN=DYNC1LI2 PE=1 SV=1	1	6	6	6	4	5	5	5	4	3	4	5	5	5	4	3	4	5	5	5	4	3	15	15	15	54.099	492	492	2.04		26	1	0	52.229	By matching	By MS/MS	By MS/MS	By MS/MS	By MS/MS	By MS/MS	12	12
O43242	O43242	7	7	7	26S proteasome non-ATPase regulatory subunit 3	PSMD3	sp|O43242|PSMD3_HUMAN 26S proteasome non-ATPase regulatory subunit 3 OS=Homo sapiens OX=9606 GN=PSMD3 PE=1 SV=2	1	7	7	7	4	3	5	4	6	4	4	3	5	4	6	4	4	3	5	4	6	4	14.8	14.8	14.8	60.977	534	534	2		26		0	62.458	By matching	By matching	By MS/MS	By MS/MS	By MS/MS	By MS/MS	7.3	5.4
O43252	O43252	1	1	1	Bifunctional 3-phosphoadenosine 5-phosphosulfate synthase 1;Sulfate adenylyltransferase;Adenylyl-sulfate kinase	PAPSS1	sp|O43252|PAPS1_HUMAN Bifunctional 3-phosphoadenosine 5-phosphosulfate synthase 1 OS=Homo sapiens OX=9606 GN=PAPSS1 PE=1 SV=2	1	1	1	1	0	0	0	0	1	0	0	0	0	0	1	0	0	0	0	0	1	0	2.1	2.1	2.1	70.832	624	624	2		1		0.0013441	7.2282					By MS/MS		0	0
O43264	O43264	3	3	3	Centromere/kinetochore protein zw10 homolog	ZW10	sp|O43264|ZW10_HUMAN Centromere/kinetochore protein zw10 homolog OS=Homo sapiens OX=9606 GN=ZW10 PE=1 SV=3	1	3	3	3	2	2	2	2	3	0	2	2	2	2	3	0	2	2	2	2	3	0	4.4	4.4	4.4	88.828	779	779	1.08	11	1		0	18.104	By matching	By matching	By matching	By MS/MS	By MS/MS		3.2	3.2
O43290	O43290	10	10	10	U4/U6.U5 tri-snRNP-associated protein 1	SART1	sp|O43290|SNUT1_HUMAN U4/U6.U5 tri-snRNP-associated protein 1 OS=Homo sapiens OX=9606 GN=SART1 PE=1 SV=1	1	10	10	10	9	10	10	6	6	0	9	10	10	6	6	0	9	10	10	6	6	0	17	17	17	90.254	800	800	1	45			0	115.27	By MS/MS	By MS/MS	By MS/MS	By matching	By MS/MS		15.5	17
O43324	O43324	6	6	6	Eukaryotic translation elongation factor 1 epsilon-1	EEF1E1	sp|O43324|MCA3_HUMAN Eukaryotic translation elongation factor 1 epsilon-1 OS=Homo sapiens OX=9606 GN=EEF1E1 PE=1 SV=1	1	6	6	6	4	4	5	5	5	3	4	4	5	5	5	3	4	4	5	5	5	3	30.5	30.5	30.5	19.81	174	174	3			26	0	54.058	By MS/MS	By MS/MS	By MS/MS	By MS/MS	By MS/MS	By MS/MS	22.4	23
O43390	O43390	8	5	5	Heterogeneous nuclear ribonucleoprotein R	HNRNPR	sp|O43390|HNRPR_HUMAN Heterogeneous nuclear ribonucleoprotein R OS=Homo sapiens OX=9606 GN=HNRNPR PE=1 SV=1	1	8	5	5	5	7	8	2	5	5	3	4	5	1	3	2	3	4	5	1	3	2	13	7.9	7.9	70.942	633	633	1.21	15	4		0	32.158	By MS/MS	By MS/MS	By MS/MS	By matching	By MS/MS	By matching	8.4	11.8
O43395	O43395	4	4	4	U4/U6 small nuclear ribonucleoprotein Prp3	PRPF3	sp|O43395|PRPF3_HUMAN U4/U6 small nuclear ribonucleoprotein Prp3 OS=Homo sapiens OX=9606 GN=PRPF3 PE=1 SV=2	1	4	4	4	3	1	3	4	3	2	3	1	3	4	3	2	3	1	3	4	3	2	5.7	5.7	5.7	77.528	683	683	1.17	15	3		0	24.783	By matching	By matching	By MS/MS	By MS/MS	By MS/MS	By MS/MS	4.2	1.3
O43396	O43396	6	6	6	Thioredoxin-like protein 1	TXNL1	sp|O43396|TXNL1_HUMAN Thioredoxin-like protein 1 OS=Homo sapiens OX=9606 GN=TXNL1 PE=1 SV=3	1	6	6	6	3	4	5	2	5	5	3	4	5	2	5	5	3	4	5	2	5	5	32.9	32.9	32.9	32.251	289	289	1.78	6	21		0	53.065	By matching	By matching	By MS/MS	By MS/MS	By MS/MS	By MS/MS	15.2	19
O43399	O43399	6	6	6	Tumor protein D54	TPD52L2	sp|O43399|TPD54_HUMAN Tumor protein D54 OS=Homo sapiens OX=9606 GN=TPD52L2 PE=1 SV=2	1	6	6	6	2	3	5	3	5	3	2	3	5	3	5	3	2	3	5	3	5	3	40.8	40.8	40.8	22.237	206	206	2		21		0	126.14	By matching	By matching	By MS/MS	By MS/MS	By MS/MS	By MS/MS	13.6	20.4
O43402	O43402	2	2	2	ER membrane protein complex subunit 8	EMC8	sp|O43402|EMC8_HUMAN ER membrane protein complex subunit 8 OS=Homo sapiens OX=9606 GN=EMC8 PE=1 SV=1	1	2	2	2	0	0	0	0	2	0	0	0	0	0	2	0	0	0	0	0	2	0	10	10	10	23.773	210	210	3			2	0.0010116	11.363					By MS/MS		0	0
O43447	O43447	4	4	4	Peptidyl-prolyl cis-trans isomerase H	PPIH	sp|O43447|PPIH_HUMAN Peptidyl-prolyl cis-trans isomerase H OS=Homo sapiens OX=9606 GN=PPIH PE=1 SV=1	1	4	4	4	2	1	3	4	3	3	2	1	3	4	3	3	2	1	3	4	3	3	24.3	24.3	24.3	19.208	177	177	3			16	0	26.477	By MS/MS	By MS/MS	By MS/MS	By MS/MS	By MS/MS	By MS/MS	13	7.9
O43488;Q8NHP1	O43488;Q8NHP1	2;1	2;1	2;1	Aflatoxin B1 aldehyde reductase member 2;Aflatoxin B1 aldehyde reductase member 4	AKR7A2;AKR7L	sp|O43488|ARK72_HUMAN Aflatoxin B1 aldehyde reductase member 2 OS=Homo sapiens OX=9606 GN=AKR7A2 PE=1 SV=3;sp|Q8NHP1|ARK74_HUMAN Aflatoxin B1 aldehyde reductase member 4 OS=Homo sapiens OX=9606 GN=AKR7L PE=2 SV=7	2	2	2	2	1	1	1	1	1	1	1	1	1	1	1	1	1	1	1	1	1	1	9.5	9.5	9.5	39.589	359	359;331	2		6		0	22.527	By matching	By matching	By matching	By matching	By MS/MS	By MS/MS	5.3	5.3
O43493	O43493	2	2	2	Trans-Golgi network integral membrane protein 2	TGOLN2	sp|O43493|TGON2_HUMAN Trans-Golgi network integral membrane protein 2 OS=Homo sapiens OX=9606 GN=TGOLN2 PE=1 SV=4	1	2	2	2	1	0	1	2	2	1	1	0	1	2	2	1	1	0	1	2	2	1	6.4	6.4	6.4	45.879	437	437	1.12	7	1		0	13.711	By matching		By matching	By MS/MS	By MS/MS	By MS/MS	3.2	0
O43583	O43583	4	4	4	Density-regulated protein	DENR	sp|O43583|DENR_HUMAN Density-regulated protein OS=Homo sapiens OX=9606 GN=DENR PE=1 SV=2	1	4	4	4	2	3	3	3	4	0	2	3	3	3	4	0	2	3	3	3	4	0	20.7	20.7	20.7	22.092	198	198	2		16		0	126.94	By matching	By matching	By MS/MS	By matching	By MS/MS		13.1	14.1
O43592	O43592	4	4	4	Exportin-T	XPOT	sp|O43592|XPOT_HUMAN Exportin-T OS=Homo sapiens OX=9606 GN=XPOT PE=1 SV=2	1	4	4	4	3	3	3	0	3	0	3	3	3	0	3	0	3	3	3	0	3	0	4.8	4.8	4.8	109.96	962	962	1.08	12	1		0	29.307	By MS/MS	By MS/MS	By MS/MS		By MS/MS		4.1	4.1
O43598	O43598	3	3	3	2-deoxynucleoside 5-phosphate N-hydrolase 1	DNPH1	sp|O43598|DNPH1_HUMAN 2-deoxynucleoside 5-phosphate N-hydrolase 1 OS=Homo sapiens OX=9606 GN=DNPH1 PE=1 SV=1	1	3	3	3	1	1	1	1	3	1	1	1	1	1	3	1	1	1	1	1	3	1	19	19	19	19.108	174	174	3			8	0	23.436	By MS/MS	By matching	By MS/MS	By MS/MS	By MS/MS	By matching	10.3	10.3
O43615	O43615	7	7	7	Mitochondrial import inner membrane translocase subunit TIM44	TIMM44	sp|O43615|TIM44_HUMAN Mitochondrial import inner membrane translocase subunit TIM44 OS=Homo sapiens OX=9606 GN=TIMM44 PE=1 SV=2	1	7	7	7	4	4	5	5	7	3	4	4	5	5	7	3	4	4	5	5	7	3	17.5	17.5	17.5	51.355	452	452	2		33		0	59.005	By matching	By matching	By matching	By MS/MS	By MS/MS	By MS/MS	10.2	9.5
O43617	O43617	2	2	2	Trafficking protein particle complex subunit 3	TRAPPC3	sp|O43617|TPPC3_HUMAN Trafficking protein particle complex subunit 3 OS=Homo sapiens OX=9606 GN=TRAPPC3 PE=1 SV=1	1	2	2	2	0	1	1	2	2	1	0	1	1	2	2	1	0	1	1	2	2	1	10.6	10.6	10.6	20.274	180	180	3			7	0	15.129		By matching	By matching	By MS/MS	By MS/MS	By matching	0	4.4
O43665	O43665	1	1	1	Regulator of G-protein signaling 10	RGS10	sp|O43665|RGS10_HUMAN Regulator of G-protein signaling 10 OS=Homo sapiens OX=9606 GN=RGS10 PE=1 SV=3	1	1	1	1	0	0	0	0	1	0	0	0	0	0	1	0	0	0	0	0	1	0	8.8	8.8	8.8	21.21	181	181	3			1	0.0014058	7.8939					By MS/MS		0	0
O43670	O43670	4	4	4	BUB3-interacting and GLEBS motif-containing protein ZNF207	ZNF207	sp|O43670|ZN207_HUMAN BUB3-interacting and GLEBS motif-containing protein ZNF207 OS=Homo sapiens OX=9606 GN=ZNF207 PE=1 SV=1	1	4	4	4	1	2	3	2	3	2	1	2	3	2	3	2	1	2	3	2	3	2	8.4	8.4	8.4	50.75	478	478	1.86	2	12		0	68.051	By MS/MS	By MS/MS	By MS/MS	By MS/MS	By MS/MS	By MS/MS	2.5	4.2
O43674	O43674	2	2	2	NADH dehydrogenase [ubiquinone] 1 beta subcomplex subunit 5, mitochondrial	NDUFB5	sp|O43674|NDUB5_HUMAN NADH dehydrogenase [ubiquinone] 1 beta subcomplex subunit 5, mitochondrial OS=Homo sapiens OX=9606 GN=NDUFB5 PE=1 SV=1	1	2	2	2	0	0	0	0	2	0	0	0	0	0	2	0	0	0	0	0	2	0	10.1	10.1	10.1	21.75	189	189	3			2	0	13.203					By MS/MS		0	0
O43676	O43676	1	1	1	NADH dehydrogenase [ubiquinone] 1 beta subcomplex subunit 3	NDUFB3	sp|O43676|NDUB3_HUMAN NADH dehydrogenase [ubiquinone] 1 beta subcomplex subunit 3 OS=Homo sapiens OX=9606 GN=NDUFB3 PE=1 SV=3	1	1	1	1	0	0	0	0	1	0	0	0	0	0	1	0	0	0	0	0	1	0	11.2	11.2	11.2	11.402	98	98	3			1	0.0014052	7.8895					By MS/MS		0	0
O43681	O43681	4	4	4	ATPase ASNA1	ASNA1	sp|O43681|ASNA_HUMAN ATPase ASNA1 OS=Homo sapiens OX=9606 GN=ASNA1 PE=1 SV=2	1	4	4	4	2	2	2	1	4	2	2	2	2	1	4	2	2	2	2	1	4	2	13.2	13.2	13.2	38.792	348	348	2		13		0	26.079	By matching	By matching	By matching	By MS/MS	By MS/MS	By MS/MS	5.5	5.5
O43684	O43684	7	7	7	Mitotic checkpoint protein BUB3	BUB3	sp|O43684|BUB3_HUMAN Mitotic checkpoint protein BUB3 OS=Homo sapiens OX=9606 GN=BUB3 PE=1 SV=1	1	7	7	7	6	6	6	4	7	5	6	6	6	4	7	5	6	6	6	4	7	5	26.8	26.8	26.8	37.154	328	328	1.97	1	37		0	105.01	By MS/MS	By MS/MS	By MS/MS	By MS/MS	By MS/MS	By MS/MS	23.5	23.5
O43707	O43707	37	23	22	Alpha-actinin-4	ACTN4	sp|O43707|ACTN4_HUMAN Alpha-actinin-4 OS=Homo sapiens OX=9606 GN=ACTN4 PE=1 SV=2	1	37	23	22	27	28	35	32	36	16	18	17	21	20	22	10	17	16	20	19	21	10	43.9	28.4	27.2	104.85	911	911	1.1	134	11	2	0	323.31	By MS/MS	By MS/MS	By MS/MS	By MS/MS	By MS/MS	By MS/MS	37.9	39.2
O43719	O43719	3	3	3	HIV Tat-specific factor 1	HTATSF1	sp|O43719|HTSF1_HUMAN HIV Tat-specific factor 1 OS=Homo sapiens OX=9606 GN=HTATSF1 PE=1 SV=1	1	3	3	3	2	1	2	2	2	2	2	1	2	2	2	2	2	1	2	2	2	2	5.4	5.4	5.4	85.852	755	755	1.15	11	2		0	51.766	By matching	By MS/MS	By MS/MS	By MS/MS	By MS/MS	By MS/MS	3.2	2.1
O43747	O43747	5	5	5	AP-1 complex subunit gamma-1	AP1G1	sp|O43747|AP1G1_HUMAN AP-1 complex subunit gamma-1 OS=Homo sapiens OX=9606 GN=AP1G1 PE=1 SV=5	1	5	5	5	3	4	5	4	5	0	3	4	5	4	5	0	3	4	5	4	5	0	5.5	5.5	5.5	91.35	822	822	1	21			0	28.218	By matching	By matching	By MS/MS	By MS/MS	By MS/MS		3	3.9
O43760	O43760	2	2	2	Synaptogyrin-2	SYNGR2	sp|O43760|SNG2_HUMAN Synaptogyrin-2 OS=Homo sapiens OX=9606 GN=SYNGR2 PE=1 SV=1	1	2	2	2	2	2	2	2	2	2	2	2	2	2	2	2	2	2	2	2	2	2	8.9	8.9	8.9	24.81	224	224	2.62	1	4	11	0	15.541	By MS/MS	By MS/MS	By MS/MS	By MS/MS	By MS/MS	By MS/MS	8.9	8.9
O43765	O43765	3	3	3	Small glutamine-rich tetratricopeptide repeat-containing protein alpha	SGTA	sp|O43765|SGTA_HUMAN Small glutamine-rich tetratricopeptide repeat-containing protein alpha OS=Homo sapiens OX=9606 GN=SGTA PE=1 SV=1	1	3	3	3	1	1	2	2	3	1	1	1	2	2	3	1	1	1	2	2	3	1	12.1	12.1	12.1	34.063	313	313	2.09		10	1	0	22.428	By matching	By matching	By matching	By matching	By MS/MS	By MS/MS	3.8	3.8
P56211;O43768	P56211;O43768	1;1	1;1	1;1	cAMP-regulated phosphoprotein 19;Alpha-endosulfine	ARPP19;ENSA	sp|P56211|ARP19_HUMAN cAMP-regulated phosphoprotein 19 OS=Homo sapiens OX=9606 GN=ARPP19 PE=1 SV=2;sp|O43768|ENSA_HUMAN Alpha-endosulfine OS=Homo sapiens OX=9606 GN=ENSA PE=1 SV=1	2	1	1	1	0	1	1	1	1	1	0	1	1	1	1	1	0	1	1	1	1	1	9.8	9.8	9.8	12.323	112	112;121	3			5	0.0014437	8.3904		By matching	By MS/MS	By matching	By MS/MS	By MS/MS	0	9.8
O43776	O43776	5	5	5	Asparagine--tRNA ligase, cytoplasmic	NARS	sp|O43776|SYNC_HUMAN Asparagine--tRNA ligase, cytoplasmic OS=Homo sapiens OX=9606 GN=NARS1 PE=1 SV=1	1	5	5	5	2	2	1	1	4	2	2	2	1	1	4	2	2	2	1	1	4	2	11.7	11.7	11.7	62.942	548	548	2		12		0	46.197	By matching	By matching	By matching	By matching	By MS/MS	By MS/MS	4.7	4.7
O43795	O43795	4	4	4	Unconventional myosin-Ib	MYO1B	sp|O43795|MYO1B_HUMAN Unconventional myosin-Ib OS=Homo sapiens OX=9606 GN=MYO1B PE=1 SV=3	1	4	4	4	1	0	1	4	2	1	1	0	1	4	2	1	1	0	1	4	2	1	4	4	4	131.98	1136	1136	1	9			0	25.767	By MS/MS		By matching	By MS/MS	By matching	By MS/MS	0.9	0
O43809	O43809	8	8	8	Cleavage and polyadenylation specificity factor subunit 5	NUDT21	sp|O43809|CPSF5_HUMAN Cleavage and polyadenylation specificity factor subunit 5 OS=Homo sapiens OX=9606 GN=NUDT21 PE=1 SV=1	1	8	8	8	3	4	6	3	4	2	3	4	6	3	4	2	3	4	6	3	4	2	33.5	33.5	33.5	26.227	227	227	2.58		10	14	0	71.178	By MS/MS	By MS/MS	By MS/MS	By matching	By MS/MS	By MS/MS	16.7	16.7
O43813	O43813	6	6	6	LanC-like protein 1	LANCL1	sp|O43813|LANC1_HUMAN Glutathione S-transferase LANCL1 OS=Homo sapiens OX=9606 GN=LANCL1 PE=1 SV=1	1	6	6	6	3	4	4	4	4	5	3	4	4	4	4	5	3	4	4	4	4	5	20.6	20.6	20.6	45.283	399	399	2.04		25	1	0	46.967	By MS/MS	By MS/MS	By MS/MS	By MS/MS	By MS/MS	By MS/MS	9	13
O43815	O43815	1	1	1	Striatin	STRN	sp|O43815|STRN_HUMAN Striatin OS=Homo sapiens OX=9606 GN=STRN PE=1 SV=4	1	1	1	1	1	1	1	1	1	1	1	1	1	1	1	1	1	1	1	1	1	1	1.3	1.3	1.3	86.131	780	780	1	6			0.0055319	6.6156	By matching	By matching	By matching	By MS/MS	By MS/MS	By MS/MS	1.3	1.3
O43837	O43837	1	1	1	Isocitrate dehydrogenase [NAD] subunit beta, mitochondrial	IDH3B	sp|O43837|IDH3B_HUMAN Isocitrate dehydrogenase [NAD] subunit beta, mitochondrial OS=Homo sapiens OX=9606 GN=IDH3B PE=1 SV=2	1	1	1	1	0	0	0	0	1	0	0	0	0	0	1	0	0	0	0	0	1	0	4.2	4.2	4.2	42.183	385	385	2		1		0.001462	8.7602					By MS/MS		0	0
O43847	O43847	9	9	9	Nardilysin	NRD1	sp|O43847|NRDC_HUMAN Nardilysin OS=Homo sapiens OX=9606 GN=NRDC PE=1 SV=3	1	9	9	9	6	4	8	5	9	0	6	4	8	5	9	0	6	4	8	5	9	0	8.1	8.1	8.1	131.7	1151	1151	1	32			0	55.247	By matching	By matching	By MS/MS	By MS/MS	By MS/MS		5	3.2
O43852	O43852	4	4	4	Calumenin	CALU	sp|O43852|CALU_HUMAN Calumenin OS=Homo sapiens OX=9606 GN=CALU PE=1 SV=2	1	4	4	4	2	2	2	3	4	1	2	2	2	3	4	1	2	2	2	3	4	1	14.6	14.6	14.6	37.106	315	315	2		16		0	30.595	By matching	By matching	By MS/MS	By MS/MS	By MS/MS	By MS/MS	6.3	6.3
O43920	O43920	2	2	2	NADH dehydrogenase [ubiquinone] iron-sulfur protein 5	NDUFS5	sp|O43920|NDUS5_HUMAN NADH dehydrogenase [ubiquinone] iron-sulfur protein 5 OS=Homo sapiens OX=9606 GN=NDUFS5 PE=1 SV=3	1	2	2	2	0	1	1	2	2	1	0	1	1	2	2	1	0	1	1	2	2	1	16	16	16	12.517	106	106	2.75		2	6	0.00051256	11.925		By MS/MS	By MS/MS	By matching	By MS/MS	By matching	0	9.4
O60216	O60216	1	1	1	Double-strand-break repair protein rad21 homolog	RAD21	sp|O60216|RAD21_HUMAN Double-strand-break repair protein rad21 homolog OS=Homo sapiens OX=9606 GN=RAD21 PE=1 SV=2	1	1	1	1	0	1	1	1	1	0	0	1	1	1	1	0	0	1	1	1	1	0	2.1	2.1	2.1	71.689	631	631	1.2	4	1		0.0013806	7.4775		By MS/MS	By MS/MS	By MS/MS	By MS/MS		0	2.1
O60220	O60220	1	1	1	Mitochondrial import inner membrane translocase subunit Tim8 A	TIMM8A	sp|O60220|TIM8A_HUMAN Mitochondrial import inner membrane translocase subunit Tim8 A OS=Homo sapiens OX=9606 GN=TIMM8A PE=1 SV=1	1	1	1	1	0	1	0	0	0	0	0	1	0	0	0	0	0	1	0	0	0	0	11.3	11.3	11.3	10.998	97	97	3			1	0.0014409	8.368		By MS/MS					0	11.3
O60232	O60232	1	1	1	Sjoegren syndrome/scleroderma autoantigen 1	SSSCA1	sp|O60232|ZNRD2_HUMAN Protein ZNRD2 OS=Homo sapiens OX=9606 GN=ZNRD2 PE=1 SV=1	1	1	1	1	0	0	1	1	1	0	0	0	1	1	1	0	0	0	1	1	1	0	7.5	7.5	7.5	21.474	199	199	3			3	0.0014706	9.0871			By matching	By MS/MS	By MS/MS		0	0
O60237	O60237	3	3	3	Protein phosphatase 1 regulatory subunit 12B	PPP1R12B	sp|O60237|MYPT2_HUMAN Protein phosphatase 1 regulatory subunit 12B OS=Homo sapiens OX=9606 GN=PPP1R12B PE=1 SV=2	1	3	3	3	0	0	0	0	3	0	0	0	0	0	3	0	0	0	0	0	3	0	4.1	4.1	4.1	110.4	982	982	3			3	0	24.117					By MS/MS		0	0
O60248	O60248	3	3	3	Protein SOX-15	SOX15	sp|O60248|SOX15_HUMAN Protein SOX-15 OS=Homo sapiens OX=9606 GN=SOX15 PE=1 SV=1	1	3	3	3	2	3	3	1	2	1	2	3	3	1	2	1	2	3	3	1	2	1	26.6	26.6	26.6	25.251	233	233	2.21		11	3	0	23.856	By MS/MS	By MS/MS	By MS/MS	By matching	By matching	By matching	13.3	26.6
O60256	O60256	5	5	4	Phosphoribosyl pyrophosphate synthase-associated protein 2	PRPSAP2	sp|O60256|KPRB_HUMAN Phosphoribosyl pyrophosphate synthase-associated protein 2 OS=Homo sapiens OX=9606 GN=PRPSAP2 PE=1 SV=1	1	5	5	4	2	2	3	2	4	2	2	2	3	2	4	2	2	2	3	1	3	2	15.7	15.7	11.9	40.925	369	369	1.76	4	13		0	32.705	By matching	By matching	By MS/MS	By MS/MS	By MS/MS	By MS/MS	4.6	5.7
O60264;P28370	O60264	10;2	10;2	10;2	SWI/SNF-related matrix-associated actin-dependent regulator of chromatin subfamily A member 5	SMARCA5	sp|O60264|SMCA5_HUMAN SWI/SNF-related matrix-associated actin-dependent regulator of chromatin subfamily A member 5 OS=Homo sapiens OX=9606 GN=SMARCA5 PE=1 SV=1	2	10	10	10	7	8	9	4	4	1	7	8	9	4	4	1	7	8	9	4	4	1	10.7	10.7	10.7	121.9	1052	1052;1054	1	33			0	69.437	By MS/MS	By MS/MS	By MS/MS	By matching	By matching	By MS/MS	7.2	8.7
O60307	O60307	1	1	1	Microtubule-associated serine/threonine-protein kinase 3	MAST3	sp|O60307|MAST3_HUMAN Microtubule-associated serine/threonine-protein kinase 3 OS=Homo sapiens OX=9606 GN=MAST3 PE=1 SV=2	1	1	1	1	1	1	1	1	1	0	1	1	1	1	1	0	1	1	1	1	1	0	0.6	0.6	0.6	143.14	1309	1309	3			5	1	-2	By MS/MS	By MS/MS	By MS/MS	By matching	By MS/MS		0.6	0.6
O60313	O60313	16	16	16	Dynamin-like 120 kDa protein, mitochondrial;Dynamin-like 120 kDa protein, form S1	OPA1	sp|O60313|OPA1_HUMAN Dynamin-like 120 kDa protein, mitochondrial OS=Homo sapiens OX=9606 GN=OPA1 PE=1 SV=3	1	16	16	16	10	8	14	12	15	5	10	8	14	12	15	5	10	8	14	12	15	5	16.9	16.9	16.9	111.63	960	960	1.01	66	1		0	124.22	By matching	By MS/MS	By MS/MS	By MS/MS	By MS/MS	By MS/MS	10.7	8.4
O60343	O60343	2	2	2	TBC1 domain family member 4	TBC1D4	sp|O60343|TBCD4_HUMAN TBC1 domain family member 4 OS=Homo sapiens OX=9606 GN=TBC1D4 PE=1 SV=2	1	2	2	2	0	0	1	1	1	1	0	0	1	1	1	1	0	0	1	1	1	1	1.8	1.8	1.8	146.56	1298	1298	1.2	4	1		0.0014955	10.659			By matching	By matching	By MS/MS	By MS/MS	0	0
O60437	O60437	7	7	7	Periplakin	PPL	sp|O60437|PEPL_HUMAN Periplakin OS=Homo sapiens OX=9606 GN=PPL PE=1 SV=4	1	7	7	7	3	3	4	5	6	3	3	3	4	5	6	3	3	3	4	5	6	3	4.1	4.1	4.1	204.74	1756	1756	1	29			0	48.842	By matching	By matching	By MS/MS	By MS/MS	By MS/MS	By MS/MS	1.8	1.8
O60443	O60443	2	2	2	Non-syndromic hearing impairment protein 5	DFNA5	sp|O60443|GSDME_HUMAN Gasdermin-E OS=Homo sapiens OX=9606 GN=GSDME PE=1 SV=2	1	2	2	2	0	0	1	1	2	1	0	0	1	1	2	1	0	0	1	1	2	1	4.6	4.6	4.6	54.554	496	496	2		5		0	18.942			By MS/MS	By MS/MS	By MS/MS	By MS/MS	0	0
O60493	O60493	8	8	7	Sorting nexin-3	SNX3	sp|O60493|SNX3_HUMAN Sorting nexin-3 OS=Homo sapiens OX=9606 GN=SNX3 PE=1 SV=3	1	8	8	7	0	3	3	4	8	2	0	3	3	4	8	2	0	3	3	4	7	2	37	37	37	18.762	162	162	3			20	0	49.887		By MS/MS	By MS/MS	By MS/MS	By MS/MS	By MS/MS	0	20.4
O60502	O60502	3	3	3	Protein O-GlcNAcase	MGEA5	sp|O60502|OGA_HUMAN Protein O-GlcNAcase OS=Homo sapiens OX=9606 GN=OGA PE=1 SV=2	1	3	3	3	1	1	2	3	3	2	1	1	2	3	3	2	1	1	2	3	3	2	3.1	3.1	3.1	102.91	916	916	1	13			0	20.048	By matching	By matching	By MS/MS	By MS/MS	By MS/MS	By MS/MS	1	1
O60506	O60506	19	19	16	Heterogeneous nuclear ribonucleoprotein Q	SYNCRIP	sp|O60506|HNRPQ_HUMAN Heterogeneous nuclear ribonucleoprotein Q OS=Homo sapiens OX=9606 GN=SYNCRIP PE=1 SV=2	1	19	19	16	15	16	16	5	12	16	15	16	16	5	12	16	13	13	13	4	10	13	36.1	36.1	31	69.602	623	623	1.89	11	87		0	292.89	By MS/MS	By MS/MS	By MS/MS	By MS/MS	By MS/MS	By MS/MS	27.1	30.7
O60524	O60524	1	1	1	Nuclear export mediator factor NEMF	NEMF	sp|O60524|NEMF_HUMAN Nuclear export mediator factor NEMF OS=Homo sapiens OX=9606 GN=NEMF PE=1 SV=4	1	1	1	1	1	1	1	0	1	0	1	1	1	0	1	0	1	1	1	0	1	0	0.9	0.9	0.9	122.95	1076	1076	1	4			0.0034572	6.7538	By MS/MS	By matching	By matching		By matching		0.9	0.9
O60568	O60568	4	4	4	Procollagen-lysine,2-oxoglutarate 5-dioxygenase 3	PLOD3	sp|O60568|PLOD3_HUMAN Multifunctional procollagen lysine hydroxylase and glycosyltransferase LH3 OS=Homo sapiens OX=9606 GN=PLOD3 PE=1 SV=1	1	4	4	4	3	2	3	3	4	2	3	2	3	3	4	2	3	2	3	3	4	2	6.5	6.5	6.5	84.784	738	738	1	17			0	31.258	By matching	By matching	By MS/MS	By MS/MS	By MS/MS	By MS/MS	5.4	4.1
O60610	O60610	18	18	18	Protein diaphanous homolog 1	DIAPH1	sp|O60610|DIAP1_HUMAN Protein diaphanous homolog 1 OS=Homo sapiens OX=9606 GN=DIAPH1 PE=1 SV=2	1	18	18	18	13	12	17	17	18	8	13	12	17	17	18	8	13	12	17	17	18	8	15.3	15.3	15.3	141.35	1272	1272	1	100			0	134.27	By MS/MS	By MS/MS	By MS/MS	By MS/MS	By MS/MS	By MS/MS	10.8	10.2
O60613	O60613	1	1	1	15 kDa selenoprotein	2024-09-15	sp|O60613|SEP15_HUMAN Selenoprotein F OS=Homo sapiens OX=9606 GN=SELENOF PE=1 SV=4	1	1	1	1	0	0	1	1	1	0	0	0	1	1	1	0	0	0	1	1	1	0	7.3	7.3	7.3	18.092	165	165	3			3	0.0014333	8.2756			By matching	By MS/MS	By MS/MS		0	0
O60645	O60645	1	1	1	Exocyst complex component 3	EXOC3	sp|O60645|EXOC3_HUMAN Exocyst complex component 3 OS=Homo sapiens OX=9606 GN=EXOC3 PE=1 SV=3	1	1	1	1	1	1	1	1	1	0	1	1	1	1	1	0	1	1	1	1	1	0	1.5	1.5	1.5	85.566	745	745	1	5			0.0058406	6.4344	By matching	By matching	By matching	By matching	By MS/MS		1.5	1.5
O60664	O60664	10	10	10	Perilipin-3	PLIN3	sp|O60664|PLIN3_HUMAN Perilipin-3 OS=Homo sapiens OX=9606 GN=PLIN3 PE=1 SV=3	1	10	10	10	7	6	8	5	10	5	7	6	8	5	10	5	7	6	8	5	10	5	36.4	36.4	36.4	47.074	434	434	2	1	49	1	0	246.74	By MS/MS	By MS/MS	By MS/MS	By MS/MS	By MS/MS	By MS/MS	24.7	21.9
O60684;O15131	O60684;O15131	4;2	2;1	2;1	Importin subunit alpha-7;Importin subunit alpha-6	KPNA6;KPNA5	sp|O60684|IMA7_HUMAN Importin subunit alpha-7 OS=Homo sapiens OX=9606 GN=KPNA6 PE=1 SV=1;sp|O15131|IMA6_HUMAN Importin subunit alpha-6 OS=Homo sapiens OX=9606 GN=KPNA5 PE=1 SV=2	2	4	2	2	3	2	2	1	3	1	2	2	2	1	2	1	2	2	2	1	2	1	11.6	6.2	6.2	60.029	536	536;536	2		10		0	53.58	By MS/MS	By MS/MS	By MS/MS	By matching	By MS/MS	By MS/MS	8.8	6.2
O60701	O60701	10	10	10	UDP-glucose 6-dehydrogenase	UGDH	sp|O60701|UGDH_HUMAN UDP-glucose 6-dehydrogenase OS=Homo sapiens OX=9606 GN=UGDH PE=1 SV=1	1	10	10	10	3	3	5	3	9	8	3	3	5	3	9	8	3	3	5	3	9	8	26.1	26.1	26.1	55.023	494	494	1.94	2	30		0	119.26	By matching	By matching	By MS/MS	By MS/MS	By MS/MS	By MS/MS	8.1	8.7
O60716	O60716	19	19	19	Catenin delta-1	CTNND1	sp|O60716|CTND1_HUMAN Catenin delta-1 OS=Homo sapiens OX=9606 GN=CTNND1 PE=1 SV=1	1	19	19	19	12	10	16	15	19	8	12	10	16	15	19	8	12	10	16	15	19	8	20	20	20	108.17	968	968	1.15	84	11	2	0	201.62	By MS/MS	By MS/MS	By MS/MS	By MS/MS	By MS/MS	By MS/MS	15.2	13.5
P41567;O60739	P41567;O60739	1;1	1;1	1;1	Eukaryotic translation initiation factor 1;Eukaryotic translation initiation factor 1b	EIF1;EIF1B	sp|P41567|EIF1_HUMAN Eukaryotic translation initiation factor 1 OS=Homo sapiens OX=9606 GN=EIF1 PE=1 SV=1;sp|O60739|EIF1B_HUMAN Eukaryotic translation initiation factor 1b OS=Homo sapiens OX=9606 GN=EIF1B PE=1 SV=2	2	1	1	1	0	1	1	1	1	0	0	1	1	1	1	0	0	1	1	1	1	0	12.4	12.4	12.4	12.732	113	113;113	3			4	0.0013399	7.2143		By matching	By MS/MS	By MS/MS	By MS/MS		0	12.4
O60749	O60749	4	4	2	Sorting nexin-2	SNX2	sp|O60749|SNX2_HUMAN Sorting nexin-2 OS=Homo sapiens OX=9606 GN=SNX2 PE=1 SV=2	1	4	4	2	1	1	2	2	3	1	1	1	2	2	3	1	1	1	1	1	2	0	8.7	8.7	4.6	58.47	519	519	2		10		0	30.583	By matching	By matching	By MS/MS	By MS/MS	By MS/MS	By MS/MS	2.7	2.7
O60762	O60762	1	1	1	Dolichol-phosphate mannosyltransferase subunit 1	DPM1	sp|O60762|DPM1_HUMAN Dolichol-phosphate mannosyltransferase subunit 1 OS=Homo sapiens OX=9606 GN=DPM1 PE=1 SV=1	1	1	1	1	0	1	1	0	1	1	0	1	1	0	1	1	0	1	1	0	1	1	4.2	4.2	4.2	29.634	260	260	2		4		0.0014556	8.6446		By MS/MS	By MS/MS		By MS/MS	By MS/MS	0	4.2
O60763	O60763	8	8	8	General vesicular transport factor p115	USO1	sp|O60763|USO1_HUMAN General vesicular transport factor p115 OS=Homo sapiens OX=9606 GN=USO1 PE=1 SV=2	1	8	8	8	6	6	7	7	8	2	6	6	7	7	8	2	6	6	7	7	8	2	10.6	10.6	10.6	107.89	962	962	1	36			0	84.17	By matching	By MS/MS	By MS/MS	By MS/MS	By MS/MS	By MS/MS	7.8	7.8
O60779	O60779	1	1	1	Thiamine transporter 1	SLC19A2	sp|O60779|S19A2_HUMAN Thiamine transporter 1 OS=Homo sapiens OX=9606 GN=SLC19A2 PE=1 SV=2	1	1	1	1	1	1	0	0	1	0	1	1	0	0	1	0	1	1	0	0	1	0	3.2	3.2	3.2	55.399	497	497	2		3		1	-2	By MS/MS	By MS/MS			By MS/MS		3.2	3.2
O60783	O60783	2	2	2	28S ribosomal protein S14, mitochondrial	MRPS14	sp|O60783|RT14_HUMAN 28S ribosomal protein S14, mitochondrial OS=Homo sapiens OX=9606 GN=MRPS14 PE=1 SV=1	1	2	2	2	0	1	0	1	2	1	0	1	0	1	2	1	0	1	0	1	2	1	17.2	17.2	17.2	15.139	128	128	3			5	0	12.788		By matching		By MS/MS	By MS/MS	By matching	0	7
Q99880;Q99879;Q99877;Q93079;Q5QNW6;P62807;P58876;P57053;O60814;Q96A08	Q99880;Q99879;Q99877;Q93079;Q5QNW6;P62807;P58876;P57053;O60814;Q96A08	6;6;6;6;6;6;6;6;6;3	6;6;6;6;6;6;6;6;6;3	2;2;2;2;2;2;2;2;2;0	Histone H2B type 1-L;Histone H2B type 1-M;Histone H2B type 1-N;Histone H2B type 1-H;Histone H2B type 2-F;Histone H2B type 1-C/E/F/G/I;Histone H2B type 1-D;Histone H2B type F-S;Histone H2B type 1-K;Histone H2B type 1-A	HIST1H2BL;HIST1H2BM;HIST1H2BN;HIST1H2BH;HIST2H2BF;HIST1H2BC;HIST1H2BD;H2BFS;HIST1H2BK;HIST1H2BA	sp|Q99880|H2B1L_HUMAN Histone H2B type 1-L OS=Homo sapiens OX=9606 GN=H2BC13 PE=1 SV=3;sp|Q99879|H2B1M_HUMAN Histone H2B type 1-M OS=Homo sapiens OX=9606 GN=H2BC14 PE=1 SV=3;sp|Q99877|H2B1N_HUMAN Histone H2B type 1-N OS=Homo sapiens OX=9606 GN=H2BC15 PE=1	10	6	6	2	6	6	6	6	5	4	6	6	6	6	5	4	2	2	2	2	2	2	41.3	41.3	7.9	13.952	126	126;126;126;126;126;126;126;126;126;127	2.43	15	8	44	0	84.022	By MS/MS	By MS/MS	By MS/MS	By MS/MS	By MS/MS	By MS/MS	41.3	41.3
O60828	O60828	11	11	11	Polyglutamine-binding protein 1	PQBP1	sp|O60828|PQBP1_HUMAN Polyglutamine-binding protein 1 OS=Homo sapiens OX=9606 GN=PQBP1 PE=1 SV=1	1	11	11	11	11	11	11	4	3	3	11	11	11	4	3	3	11	11	11	4	3	3	44.5	44.5	44.5	30.472	265	265	2.14	5	86	21	0	323.31	By MS/MS	By MS/MS	By MS/MS	By MS/MS	By MS/MS	By MS/MS	44.5	44.5
O60841	O60841	10	10	10	Eukaryotic translation initiation factor 5B	EIF5B	sp|O60841|IF2P_HUMAN Eukaryotic translation initiation factor 5B OS=Homo sapiens OX=9606 GN=EIF5B PE=1 SV=4	1	10	10	10	8	9	9	8	7	1	8	9	9	8	7	1	8	9	9	8	7	1	10.1	10.1	10.1	138.83	1220	1220	1	44			0	82.433	By MS/MS	By MS/MS	By MS/MS	By MS/MS	By MS/MS	By MS/MS	7.5	8.8
O60869	O60869	6	6	6	Endothelial differentiation-related factor 1	EDF1	sp|O60869|EDF1_HUMAN Endothelial differentiation-related factor 1 OS=Homo sapiens OX=9606 GN=EDF1 PE=1 SV=1	1	6	6	6	1	2	4	2	5	2	1	2	4	2	5	2	1	2	4	2	5	2	39.9	39.9	39.9	16.368	148	148	2.67		7	14	0	40.191	By MS/MS	By MS/MS	By MS/MS	By MS/MS	By MS/MS	By MS/MS	8.1	14.9
O60884	O60884	7	7	7	DnaJ homolog subfamily A member 2	DNAJA2	sp|O60884|DNJA2_HUMAN DnaJ homolog subfamily A member 2 OS=Homo sapiens OX=9606 GN=DNAJA2 PE=1 SV=1	1	7	7	7	5	5	5	4	4	6	5	5	5	4	4	6	5	5	5	4	4	6	20.9	20.9	20.9	45.745	412	412	2		35		0	71.772	By MS/MS	By MS/MS	By MS/MS	By MS/MS	By MS/MS	By MS/MS	12.9	12.9
O60925	O60925	5	5	5	Prefoldin subunit 1	PFDN1	sp|O60925|PFD1_HUMAN Prefoldin subunit 1 OS=Homo sapiens OX=9606 GN=PFDN1 PE=1 SV=2	1	5	5	5	0	1	5	4	5	4	0	1	5	4	5	4	0	1	5	4	5	4	31.1	31.1	31.1	14.21	122	122	3			21	0	44.493		By MS/MS	By MS/MS	By MS/MS	By MS/MS	By MS/MS	0	9
O60934	O60934	2	2	2	Nibrin	NBN	sp|O60934|NBN_HUMAN Nibrin OS=Homo sapiens OX=9606 GN=NBN PE=1 SV=1	1	2	2	2	1	2	2	2	1	0	1	2	2	2	1	0	1	2	2	2	1	0	3.1	3.1	3.1	84.958	754	754	1	8			0.0015023	10.862	By matching	By matching	By MS/MS	By matching	By matching		1.7	3.1
O75044;Q7Z6B7	O75044;Q7Z6B7	1;1	1;1	1;1	SLIT-ROBO Rho GTPase-activating protein 2;SLIT-ROBO Rho GTPase-activating protein 1	SRGAP2;SRGAP1	sp|O75044|SRGP2_HUMAN SLIT-ROBO Rho GTPase-activating protein 2 OS=Homo sapiens OX=9606 GN=SRGAP2 PE=1 SV=3;sp|Q7Z6B7|SRGP1_HUMAN SLIT-ROBO Rho GTPase-activating protein 1 OS=Homo sapiens OX=9606 GN=SRGAP1 PE=1 SV=1	2	1	1	1	0	0	1	1	1	0	0	0	1	1	1	0	0	0	1	1	1	0	1.1	1.1	1.1	120.87	1071	1071;1085	1	3			0.0014265	8.1831			By matching	By matching	By MS/MS		0	0
O75083	O75083	1	1	1	WD repeat-containing protein 1	WDR1	sp|O75083|WDR1_HUMAN WD repeat-containing protein 1 OS=Homo sapiens OX=9606 GN=WDR1 PE=1 SV=4	1	1	1	1	0	1	1	0	0	1	0	1	1	0	0	1	0	1	1	0	0	1	1.8	1.8	1.8	66.193	606	606	2		3		0.0034647	6.7813		By matching	By MS/MS			By matching	0	1.8
O75131;Q96FN4;Q8IYJ1;Q96A23;O95741;Q86YQ8;Q9HCH3;Q9UBL6	O75131	3;1;1;1;1;1;1;1	3;1;1;1;1;1;1;1	3;1;1;1;1;1;1;1	Copine-3	CPNE3	sp|O75131|CPNE3_HUMAN Copine-3 OS=Homo sapiens OX=9606 GN=CPNE3 PE=1 SV=1	8	3	3	3	1	1	1	1	2	1	1	1	1	1	2	1	1	1	1	1	2	1	5	5	5	60.13	537	537;548;553;557;557;564;593;633	2		7		0	17.107	By matching	By MS/MS	By MS/MS	By MS/MS	By MS/MS	By MS/MS	1.7	1.7
O75146	O75146	9	9	9	Huntingtin-interacting protein 1-related protein	HIP1R	sp|O75146|HIP1R_HUMAN Huntingtin-interacting protein 1-related protein OS=Homo sapiens OX=9606 GN=HIP1R PE=1 SV=2	1	9	9	9	0	3	5	7	8	2	0	3	5	7	8	2	0	3	5	7	8	2	8.5	8.5	8.5	119.39	1068	1068	1	25			0	59.595		By MS/MS	By MS/MS	By MS/MS	By MS/MS	By MS/MS	0	3.3
O75150	O75150	7	7	7	E3 ubiquitin-protein ligase BRE1B	RNF40	sp|O75150|BRE1B_HUMAN E3 ubiquitin-protein ligase BRE1B OS=Homo sapiens OX=9606 GN=RNF40 PE=1 SV=5	1	7	7	7	6	4	5	6	7	2	6	4	5	6	7	2	6	4	5	6	7	2	8.2	8.2	8.2	113.68	1001	1001	1	30			0	47.511	By matching	By matching	By matching	By MS/MS	By MS/MS	By MS/MS	6.7	4.5
O75153	O75153	5	5	5	Clustered mitochondria protein homolog	CLUH	sp|O75153|CLU_HUMAN Clustered mitochondria protein homolog OS=Homo sapiens OX=9606 GN=CLUH PE=1 SV=2	1	5	5	5	2	2	2	3	3	1	2	2	2	3	3	1	2	2	2	3	3	1	4.1	4.1	4.1	146.67	1309	1309	1.07	13	1		0	30.791	By matching	By MS/MS	By MS/MS	By MS/MS	By MS/MS	By MS/MS	1.5	1.5
O75165	O75165	3	3	3	DnaJ homolog subfamily C member 13	DNAJC13	sp|O75165|DJC13_HUMAN DnaJ homolog subfamily C member 13 OS=Homo sapiens OX=9606 GN=DNAJC13 PE=1 SV=5	1	3	3	3	3	1	1	0	1	1	3	1	1	0	1	1	3	1	1	0	1	1	1.7	1.7	1.7	254.41	2243	2243	1	7			0	18.881	By MS/MS	By matching	By matching		By matching	By matching	1.7	0.7
O75177	O75177	7	7	7	Calcium-responsive transactivator	SS18L1	sp|O75177|CREST_HUMAN Calcium-responsive transactivator OS=Homo sapiens OX=9606 GN=SS18L1 PE=1 SV=2	1	7	7	7	7	6	6	0	1	0	7	6	6	0	1	0	7	6	6	0	1	0	15.4	15.4	15.4	42.99	396	396	2		23		0	146.24	By MS/MS	By MS/MS	By MS/MS		By matching		15.4	15.4
O75223	O75223	7	7	7	Gamma-glutamylcyclotransferase	GGCT	sp|O75223|GGCT_HUMAN Gamma-glutamylcyclotransferase OS=Homo sapiens OX=9606 GN=GGCT PE=1 SV=1	1	7	7	7	4	5	6	5	6	3	4	5	6	5	6	3	4	5	6	5	6	3	43.1	43.1	43.1	21.007	188	188	2.66	5	1	26	0	85.071	By MS/MS	By MS/MS	By MS/MS	By MS/MS	By MS/MS	By MS/MS	27.7	33
O75251	O75251	2	2	2	NADH dehydrogenase [ubiquinone] iron-sulfur protein 7, mitochondrial	NDUFS7	sp|O75251|NDUS7_HUMAN NADH dehydrogenase [ubiquinone] iron-sulfur protein 7, mitochondrial OS=Homo sapiens OX=9606 GN=NDUFS7 PE=1 SV=3	1	2	2	2	1	2	2	2	2	0	1	2	2	2	2	0	1	2	2	2	2	0	8.5	8.5	8.5	23.563	213	213	3			9	0.0010204	11.642	By MS/MS	By matching	By MS/MS	By MS/MS	By MS/MS		4.2	8.5
O75306	O75306	1	1	1	NADH dehydrogenase [ubiquinone] iron-sulfur protein 2, mitochondrial	NDUFS2	sp|O75306|NDUS2_HUMAN NADH dehydrogenase [ubiquinone] iron-sulfur protein 2, mitochondrial OS=Homo sapiens OX=9606 GN=NDUFS2 PE=1 SV=2	1	1	1	1	0	0	0	0	1	0	0	0	0	0	1	0	0	0	0	0	1	0	2.6	2.6	2.6	52.545	463	463	2		1		0.0014286	8.2148					By MS/MS		0	0
O75340	O75340	4	4	4	Programmed cell death protein 6	PDCD6	sp|O75340|PDCD6_HUMAN Programmed cell death protein 6 OS=Homo sapiens OX=9606 GN=PDCD6 PE=1 SV=1	1	4	4	4	0	1	3	2	4	1	0	1	3	2	4	1	0	1	3	2	4	1	17.3	17.3	17.3	21.868	191	191	3			11	0	29.479		By MS/MS	By MS/MS	By MS/MS	By MS/MS	By MS/MS	0	4.7
O75347	O75347	10	10	10	Tubulin-specific chaperone A	TBCA	sp|O75347|TBCA_HUMAN Tubulin-specific chaperone A OS=Homo sapiens OX=9606 GN=TBCA PE=1 SV=3	1	10	10	10	1	4	8	5	9	3	1	4	8	5	9	3	1	4	8	5	9	3	54.6	54.6	54.6	12.855	108	108	3			34	0	107.56	By MS/MS	By MS/MS	By MS/MS	By MS/MS	By MS/MS	By MS/MS	9.3	43.5
O75348;O95670	O75348;O95670	2;1	2;1	2;1	V-type proton ATPase subunit G 1;V-type proton ATPase subunit G 2	ATP6V1G1;ATP6V1G2	sp|O75348|VATG1_HUMAN V-type proton ATPase subunit G 1 OS=Homo sapiens OX=9606 GN=ATP6V1G1 PE=1 SV=3;sp|O95670|VATG2_HUMAN V-type proton ATPase subunit G 2 OS=Homo sapiens OX=9606 GN=ATP6V1G2 PE=1 SV=1	2	2	2	2	1	1	1	1	2	1	1	1	1	1	2	1	1	1	1	1	2	1	24.6	24.6	24.6	13.757	118	118;118	3			7	0	14.177	By MS/MS	By MS/MS	By MS/MS	By MS/MS	By MS/MS	By matching	12.7	12.7
O75351;Q9UN37;Q6PIW4	O75351	3;1;1	3;1;1	3;1;1	Vacuolar protein sorting-associated protein 4B	VPS4B	sp|O75351|VPS4B_HUMAN Vacuolar protein sorting-associated protein 4B OS=Homo sapiens OX=9606 GN=VPS4B PE=1 SV=2	3	3	3	3	1	1	2	1	1	2	1	1	2	1	1	2	1	1	2	1	1	2	7.9	7.9	7.9	49.301	444	444;437;674	2		8		0	20.149	By MS/MS	By MS/MS	By MS/MS	By MS/MS	By MS/MS	By MS/MS	2.7	2.7
O75367	O75367	1	1	1	Core histone macro-H2A.1	H2AFY	sp|O75367|H2AY_HUMAN Core histone macro-H2A.1 OS=Homo sapiens OX=9606 GN=H2AFY PE=1 SV=4	1	1	1	1	0	0	0	1	0	0	0	0	0	1	0	0	0	0	0	1	0	0	5.9	5.9	5.9	39.617	372	372	2		1		0.0055651	6.65				By MS/MS			0	0
O75368	O75368	2	2	2	SH3 domain-binding glutamic acid-rich-like protein	SH3BGRL	sp|O75368|SH3L1_HUMAN SH3 domain-binding glutamic acid-rich-like protein OS=Homo sapiens OX=9606 GN=SH3BGRL PE=1 SV=1	1	2	2	2	0	1	1	1	2	1	0	1	1	1	2	1	0	1	1	1	2	1	20.2	20.2	20.2	12.774	114	114	3			6	0	13.184		By matching	By MS/MS	By MS/MS	By MS/MS	By MS/MS	0	11.4
O75369	O75369	74	68	65	Filamin-B	FLNB	sp|O75369|FLNB_HUMAN Filamin-B OS=Homo sapiens OX=9606 GN=FLNB PE=1 SV=2	1	74	68	65	53	46	66	62	69	29	48	42	60	56	63	25	46	40	57	53	60	24	32.3	31	29.3	278.16	2602	2602	1.01	315	3		0	323.31	By MS/MS	By MS/MS	By MS/MS	By MS/MS	By MS/MS	By MS/MS	23.8	20.9
O75390	O75390	9	9	9	Citrate synthase, mitochondrial	CS	sp|O75390|CISY_HUMAN Citrate synthase, mitochondrial OS=Homo sapiens OX=9606 GN=CS PE=1 SV=2	1	9	9	9	4	6	8	7	9	8	4	6	8	7	9	8	4	6	8	7	9	8	21	21	21	51.712	466	466	2.04	1	48	3	0	115.51	By MS/MS	By MS/MS	By MS/MS	By MS/MS	By MS/MS	By MS/MS	10.1	14.6
O75396	O75396	6	6	6	Vesicle-trafficking protein SEC22b	SEC22B	sp|O75396|SC22B_HUMAN Vesicle-trafficking protein SEC22b OS=Homo sapiens OX=9606 GN=SEC22B PE=1 SV=4	1	6	6	6	1	2	4	4	5	3	1	2	4	4	5	3	1	2	4	4	5	3	32.6	32.6	32.6	24.593	215	215	2.87		3	20	0	56.422	By MS/MS	By MS/MS	By MS/MS	By MS/MS	By MS/MS	By MS/MS	8.8	13.5
O75400	O75400	5	5	5	Pre-mRNA-processing factor 40 homolog A	PRPF40A	sp|O75400|PR40A_HUMAN Pre-mRNA-processing factor 40 homolog A OS=Homo sapiens OX=9606 GN=PRPF40A PE=1 SV=2	1	5	5	5	4	4	4	5	5	2	4	4	4	5	5	2	4	4	4	5	5	2	5.7	5.7	5.7	108.8	957	957	1.08	22	2		0	32.921	By MS/MS	By MS/MS	By MS/MS	By MS/MS	By MS/MS	By MS/MS	4.8	4.8
O75436	O75436	3	3	3	Vacuolar protein sorting-associated protein 26A	VPS26A	sp|O75436|VP26A_HUMAN Vacuolar protein sorting-associated protein 26A OS=Homo sapiens OX=9606 GN=VPS26A PE=1 SV=2	1	3	3	3	2	3	2	3	3	2	2	3	2	3	3	2	2	3	2	3	3	2	13.1	13.1	13.1	38.169	327	327	2		15		0	48.069	By matching	By matching	By MS/MS	By MS/MS	By MS/MS	By MS/MS	7.6	13.1
O75439	O75439	3	2	2	Mitochondrial-processing peptidase subunit beta	PMPCB	sp|O75439|MPPB_HUMAN Mitochondrial-processing peptidase subunit beta OS=Homo sapiens OX=9606 GN=PMPCB PE=1 SV=2	1	3	2	2	1	1	1	2	3	0	0	0	0	1	2	0	0	0	0	1	2	0	5.5	4.1	4.1	54.366	489	489	2		3		0	12.698	By matching	By matching	By matching	By matching	By MS/MS		1.4	1.4
O75475	O75475	2	2	2	PC4 and SFRS1-interacting protein	PSIP1	sp|O75475|PSIP1_HUMAN PC4 and SFRS1-interacting protein OS=Homo sapiens OX=9606 GN=PSIP1 PE=1 SV=1	1	2	2	2	1	2	2	0	1	0	1	2	2	0	1	0	1	2	2	0	1	0	4.2	4.2	4.2	60.103	530	530	1	6			0	12.822	By MS/MS	By MS/MS	By MS/MS		By matching		1.5	4.2
O75477	O75477	3	1	1	Erlin-1	ERLIN1	sp|O75477|ERLN1_HUMAN Erlin-1 OS=Homo sapiens OX=9606 GN=ERLIN1 PE=1 SV=2	1	3	1	1	3	3	3	2	1	2	1	1	1	1	1	0	1	1	1	1	1	0	9.5	4	4	39.171	348	348	2		5		0	29.007	By MS/MS	By MS/MS	By MS/MS	By MS/MS	By matching	By matching	9.5	9.5
O75489	O75489	5	5	5	NADH dehydrogenase [ubiquinone] iron-sulfur protein 3, mitochondrial	NDUFS3	sp|O75489|NDUS3_HUMAN NADH dehydrogenase [ubiquinone] iron-sulfur protein 3, mitochondrial OS=Homo sapiens OX=9606 GN=NDUFS3 PE=1 SV=1	1	5	5	5	3	2	3	2	4	4	3	2	3	2	4	4	3	2	3	2	4	4	25.8	25.8	25.8	30.241	264	264	2		19		0	47.923	By MS/MS	By MS/MS	By MS/MS	By MS/MS	By MS/MS	By MS/MS	15.2	10.2
O75506	O75506	1	1	1	Heat shock factor-binding protein 1	HSBP1	sp|O75506|HSBP1_HUMAN Heat shock factor-binding protein 1 OS=Homo sapiens OX=9606 GN=HSBP1 PE=1 SV=1	1	1	1	1	1	1	0	0	0	0	1	1	0	0	0	0	1	1	0	0	0	0	14.5	14.5	14.5	8.5435	76	76	3			2	0.0014764	9.2941	By MS/MS	By MS/MS					14.5	14.5
O75521	O75521	2	2	2	Enoyl-CoA delta isomerase 2, mitochondrial	ECI2	sp|O75521|ECI2_HUMAN Enoyl-CoA delta isomerase 2, mitochondrial OS=Homo sapiens OX=9606 GN=ECI2 PE=1 SV=4	1	2	2	2	1	1	1	2	2	1	1	1	1	2	2	1	1	1	1	2	2	1	4.6	4.6	4.6	43.585	394	394	2		8		0.0005144	12.006	By matching	By matching	By matching	By matching	By MS/MS	By MS/MS	2.3	2.3
O75531	O75531	2	2	2	Barrier-to-autointegration factor;Barrier-to-autointegration factor, N-terminally processed	BANF1	sp|O75531|BAF_HUMAN Barrier-to-autointegration factor OS=Homo sapiens OX=9606 GN=BANF1 PE=1 SV=1	1	2	2	2	2	1	2	1	2	1	2	1	2	1	2	1	2	1	2	1	2	1	15.7	15.7	15.7	10.058	89	89	3			12	0.00051387	11.977	By MS/MS	By MS/MS	By MS/MS	By MS/MS	By MS/MS	By matching	15.7	7.9
O75533	O75533	22	22	22	Splicing factor 3B subunit 1	SF3B1	sp|O75533|SF3B1_HUMAN Splicing factor 3B subunit 1 OS=Homo sapiens OX=9606 GN=SF3B1 PE=1 SV=3	1	22	22	22	13	14	18	16	20	8	13	14	18	16	20	8	13	14	18	16	20	8	19.4	19.4	19.4	145.83	1304	1304	1.04	95	4		0	163.96	By MS/MS	By MS/MS	By MS/MS	By MS/MS	By MS/MS	By MS/MS	11.3	12.6
O75534	O75534	16	16	16	Cold shock domain-containing protein E1	CSDE1	sp|O75534|CSDE1_HUMAN Cold shock domain-containing protein E1 OS=Homo sapiens OX=9606 GN=CSDE1 PE=1 SV=2	1	16	16	16	13	13	15	12	14	4	13	13	15	12	14	4	13	13	15	12	14	4	22.3	22.3	22.3	88.884	798	798	1.02	80	2		0	111.74	By MS/MS	By MS/MS	By MS/MS	By MS/MS	By MS/MS	By MS/MS	16.9	17.9
O75569	O75569	2	2	2	Interferon-inducible double-stranded RNA-dependent protein kinase activator A	PRKRA	sp|O75569|PRKRA_HUMAN Interferon-inducible double-stranded RNA-dependent protein kinase activator A OS=Homo sapiens OX=9606 GN=PRKRA PE=1 SV=1	1	2	2	2	2	2	2	1	1	0	2	2	2	1	1	0	2	2	2	1	1	0	6.4	6.4	6.4	34.404	313	313	2		8		0	13.7	By MS/MS	By MS/MS	By MS/MS	By matching	By matching		6.4	6.4
O75581;O75197	O75581	11;2	11;2	11;2	Low-density lipoprotein receptor-related protein 6	LRP6	sp|O75581|LRP6_HUMAN Low-density lipoprotein receptor-related protein 6 OS=Homo sapiens OX=9606 GN=LRP6 PE=1 SV=2	2	11	11	11	9	11	9	1	1	0	9	11	9	1	1	0	9	11	9	1	1	0	7.3	7.3	7.3	180.43	1613	1613;1615	1	31			0	72.489	By MS/MS	By MS/MS	By MS/MS	By matching	By matching		6	7.3
O75607	O75607	3	3	3	Nucleoplasmin-3	NPM3	sp|O75607|NPM3_HUMAN Nucleoplasmin-3 OS=Homo sapiens OX=9606 GN=NPM3 PE=1 SV=3	1	3	3	3	2	3	2	3	2	0	2	3	2	3	2	0	2	3	2	3	2	0	23.6	23.6	23.6	19.343	178	178	2.92		1	12	0	38.175	By MS/MS	By MS/MS	By MS/MS	By MS/MS	By MS/MS		15.2	23.6
O75608	O75608	2	2	2	Acyl-protein thioesterase 1	LYPLA1	sp|O75608|LYPA1_HUMAN Acyl-protein thioesterase 1 OS=Homo sapiens OX=9606 GN=LYPLA1 PE=1 SV=1	1	2	2	2	0	0	1	0	2	0	0	0	1	0	2	0	0	0	1	0	2	0	10.4	10.4	10.4	24.669	230	230	3			3	0	13.337			By MS/MS		By MS/MS		0	0
O75616	O75616	1	1	1	GTPase Era, mitochondrial	ERAL1	sp|O75616|ERAL1_HUMAN GTPase Era, mitochondrial OS=Homo sapiens OX=9606 GN=ERAL1 PE=1 SV=2	1	1	1	1	1	1	1	0	1	1	1	1	1	0	1	1	1	1	1	0	1	1	3.9	3.9	3.9	48.349	437	437	2		5		0.0014859	9.6863	By matching	By matching	By matching		By MS/MS	By MS/MS	3.9	3.9
O75663	O75663	3	3	3	TIP41-like protein	TIPRL	sp|O75663|TIPRL_HUMAN TIP41-like protein OS=Homo sapiens OX=9606 GN=TIPRL PE=1 SV=2	1	3	3	3	0	0	0	2	3	0	0	0	0	2	3	0	0	0	0	2	3	0	13.6	13.6	13.6	31.444	272	272	2		5		0	20.511				By MS/MS	By MS/MS		0	0
O75717	O75717	2	2	2	WD repeat and HMG-box DNA-binding protein 1	WDHD1	sp|O75717|WDHD1_HUMAN WD repeat and HMG-box DNA-binding protein 1 OS=Homo sapiens OX=9606 GN=WDHD1 PE=1 SV=1	1	2	2	2	1	1	1	1	2	0	1	1	1	1	2	0	1	1	1	1	2	0	1.8	1.8	1.8	125.97	1129	1129	1	6			0.0010132	11.401	By matching	By matching	By matching	By matching	By MS/MS		0.8	0.8
O75718	O75718	9	9	9	Cartilage-associated protein	CRTAP	sp|O75718|CRTAP_HUMAN Cartilage-associated protein OS=Homo sapiens OX=9606 GN=CRTAP PE=1 SV=1	1	9	9	9	9	8	9	2	5	1	9	8	9	2	5	1	9	8	9	2	5	1	26.4	26.4	26.4	46.561	401	401	1.94	2	33		0	81.431	By MS/MS	By MS/MS	By MS/MS	By matching	By matching	By matching	26.4	24.7
O75794	O75794	2	2	2	Cell division cycle protein 123 homolog	CDC123	sp|O75794|CD123_HUMAN Cell division cycle protein 123 homolog OS=Homo sapiens OX=9606 GN=CDC123 PE=1 SV=1	1	2	2	2	0	1	1	0	1	1	0	1	1	0	1	1	0	1	1	0	1	1	8.6	8.6	8.6	39.134	336	336	2		4		0	12.786		By matching	By matching		By MS/MS	By MS/MS	0	4.5
O75817	O75817	2	2	2	Ribonuclease P protein subunit p20	POP7	sp|O75817|POP7_HUMAN Ribonuclease P protein subunit p20 OS=Homo sapiens OX=9606 GN=POP7 PE=1 SV=2	1	2	2	2	1	2	1	0	0	0	1	2	1	0	0	0	1	2	1	0	0	0	17.9	17.9	17.9	15.651	140	140	3			4	0	12.824	By MS/MS	By MS/MS	By MS/MS				7.1	17.9
O75821	O75821	8	8	8	Eukaryotic translation initiation factor 3 subunit G	EIF3G	sp|O75821|EIF3G_HUMAN Eukaryotic translation initiation factor 3 subunit G OS=Homo sapiens OX=9606 GN=EIF3G PE=1 SV=2	1	8	8	8	3	5	8	5	5	6	3	5	8	5	5	6	3	5	8	5	5	6	29.7	29.7	29.7	35.611	320	320	1.92	3	35		0	87.317	By MS/MS	By MS/MS	By MS/MS	By MS/MS	By MS/MS	By MS/MS	12.8	19.7
O75822	O75822	10	10	10	Eukaryotic translation initiation factor 3 subunit J	EIF3J	sp|O75822|EIF3J_HUMAN Eukaryotic translation initiation factor 3 subunit J OS=Homo sapiens OX=9606 GN=EIF3J PE=1 SV=2	1	10	10	10	7	7	8	7	9	5	7	7	8	7	9	5	7	7	8	7	9	5	34.5	34.5	34.5	29.062	258	258	1.98	1	43		0	154.57	By MS/MS	By MS/MS	By MS/MS	By MS/MS	By MS/MS	By MS/MS	30.2	33.7
O75874;P48735	O75874	12;1	12;1	12;1	Isocitrate dehydrogenase [NADP] cytoplasmic	IDH1	sp|O75874|IDHC_HUMAN Isocitrate dehydrogenase [NADP] cytoplasmic OS=Homo sapiens OX=9606 GN=IDH1 PE=1 SV=2	2	12	12	12	6	6	6	6	10	7	6	6	6	6	10	7	6	6	6	6	10	7	30.7	30.7	30.7	46.659	414	414;452	1.94	3	48		0	104.18	By MS/MS	By MS/MS	By MS/MS	By MS/MS	By MS/MS	By MS/MS	15.2	15.2
O75934	O75934	2	2	2	Pre-mRNA-splicing factor SPF27	BCAS2	sp|O75934|SPF27_HUMAN Pre-mRNA-splicing factor SPF27 OS=Homo sapiens OX=9606 GN=BCAS2 PE=1 SV=1	1	2	2	2	2	2	2	1	1	1	2	2	2	1	1	1	2	2	2	1	1	1	11.1	11.1	11.1	26.131	225	225	2		9		0	17.965	By MS/MS	By MS/MS	By MS/MS	By matching	By matching	By MS/MS	11.1	11.1
O75935	O75935	3	3	3	Dynactin subunit 3	DCTN3	sp|O75935|DCTN3_HUMAN Dynactin subunit 3 OS=Homo sapiens OX=9606 GN=DCTN3 PE=1 SV=1	1	3	3	3	1	3	3	3	3	3	1	3	3	3	3	3	1	3	3	3	3	3	15.1	15.1	15.1	21.119	186	186	3			16	0	20.451	By MS/MS	By MS/MS	By MS/MS	By MS/MS	By MS/MS	By MS/MS	4.3	15.1
O75937	O75937	4	4	4	DnaJ homolog subfamily C member 8	DNAJC8	sp|O75937|DNJC8_HUMAN DnaJ homolog subfamily C member 8 OS=Homo sapiens OX=9606 GN=DNAJC8 PE=1 SV=2	1	4	4	4	1	1	2	3	4	3	1	1	2	3	4	3	1	1	2	3	4	3	17	17	17	29.841	253	253	2		14		0	28.993	By matching	By matching	By MS/MS	By MS/MS	By MS/MS	By MS/MS	6.3	6.3
O75947	O75947	6	6	6	ATP synthase subunit d, mitochondrial	ATP5H	sp|O75947|ATP5H_HUMAN ATP synthase subunit d, mitochondrial OS=Homo sapiens OX=9606 GN=ATP5PD PE=1 SV=3	1	6	6	6	2	3	4	4	6	5	2	3	4	4	6	5	2	3	4	4	6	5	32.9	32.9	32.9	18.491	161	161	3			27	0	39.52	By MS/MS	By MS/MS	By MS/MS	By MS/MS	By MS/MS	By MS/MS	12.4	21.1
O75964	O75964	4	4	4	ATP synthase subunit g, mitochondrial	ATP5L	sp|O75964|ATP5L_HUMAN ATP synthase subunit g, mitochondrial OS=Homo sapiens OX=9606 GN=ATP5MG PE=1 SV=3	1	4	4	4	1	3	3	4	4	3	1	3	3	4	4	3	1	3	3	4	4	3	46.6	46.6	46.6	11.428	103	103	3			18	0	34.116	By MS/MS	By MS/MS	By MS/MS	By MS/MS	By MS/MS	By MS/MS	10.7	37.9
O75976	O75976	5	5	5	Carboxypeptidase D	CPD	sp|O75976|CBPD_HUMAN Carboxypeptidase D OS=Homo sapiens OX=9606 GN=CPD PE=1 SV=2	1	5	5	5	2	3	3	3	4	1	2	3	3	3	4	1	2	3	3	3	4	1	4	4	4	152.93	1380	1380	1	16			0	33.645	By matching	By MS/MS	By MS/MS	By MS/MS	By MS/MS	By MS/MS	1.7	2.3
O76003	O76003	10	10	10	Glutaredoxin-3	GLRX3	sp|O76003|GLRX3_HUMAN Glutaredoxin-3 OS=Homo sapiens OX=9606 GN=GLRX3 PE=1 SV=2	1	10	10	10	3	3	5	5	8	5	3	3	5	5	8	5	3	3	5	5	8	5	37.6	37.6	37.6	37.432	335	335	2		31		0	116.81	By matching	By matching	By MS/MS	By MS/MS	By MS/MS	By MS/MS	12.2	12.2
O76021	O76021	9	9	9	Ribosomal L1 domain-containing protein 1	RSL1D1	sp|O76021|RL1D1_HUMAN Ribosomal L1 domain-containing protein 1 OS=Homo sapiens OX=9606 GN=RSL1D1 PE=1 SV=3	1	9	9	9	5	8	9	2	1	6	5	8	9	2	1	6	5	8	9	2	1	6	23.1	23.1	23.1	54.972	490	490	1.94	2	31		0	138.1	By MS/MS	By MS/MS	By MS/MS	By matching	By matching	By matching	15.5	22.9
O76031	O76031	5	5	5	ATP-dependent Clp protease ATP-binding subunit clpX-like, mitochondrial	CLPX	sp|O76031|CLPX_HUMAN ATP-dependent Clp protease ATP-binding subunit clpX-like, mitochondrial OS=Homo sapiens OX=9606 GN=CLPX PE=1 SV=2	1	5	5	5	1	1	1	2	3	1	1	1	1	2	3	1	1	1	1	2	3	1	10	10	10	69.223	633	633	2		9		0	34.425	By matching	By matching	By matching	By MS/MS	By MS/MS	By MS/MS	1.9	1.9
O76094	O76094	3	3	3	Signal recognition particle subunit SRP72	SRP72	sp|O76094|SRP72_HUMAN Signal recognition particle subunit SRP72 OS=Homo sapiens OX=9606 GN=SRP72 PE=1 SV=3	1	3	3	3	2	2	3	1	2	2	2	2	3	1	2	2	2	2	3	1	2	2	7	7	7	74.605	671	671	2		12		0	42.788	By matching	By matching	By MS/MS	By MS/MS	By MS/MS	By MS/MS	4.5	4.5
O94760	O94760	1	1	1	N(G),N(G)-dimethylarginine dimethylaminohydrolase 1	DDAH1	sp|O94760|DDAH1_HUMAN N(G),N(G)-dimethylarginine dimethylaminohydrolase 1 OS=Homo sapiens OX=9606 GN=DDAH1 PE=1 SV=3	1	1	1	1	0	0	0	0	1	0	0	0	0	0	1	0	0	0	0	0	1	0	3.5	3.5	3.5	31.121	285	285	2		1		0.0014486	8.5059					By MS/MS		0	0
O94776;Q9BTC8	O94776	6;1	6;1	6;1	Metastasis-associated protein MTA2	MTA2	sp|O94776|MTA2_HUMAN Metastasis-associated protein MTA2 OS=Homo sapiens OX=9606 GN=MTA2 PE=1 SV=1	2	6	6	6	4	4	3	5	4	4	4	4	3	5	4	4	4	4	3	5	4	4	10.5	10.5	10.5	75.022	668	668;594	2		24		0	40.765	By MS/MS	By MS/MS	By MS/MS	By MS/MS	By MS/MS	By MS/MS	7.5	7.5
O94826	O94826	11	11	11	Mitochondrial import receptor subunit TOM70	TOMM70A	sp|O94826|TOM70_HUMAN Mitochondrial import receptor subunit TOM70 OS=Homo sapiens OX=9606 GN=TOMM70 PE=1 SV=1	1	11	11	11	6	4	4	5	8	7	6	4	4	5	8	7	6	4	4	5	8	7	22.2	22.2	22.2	67.454	608	608	1.95	2	38		0	128.67	By MS/MS	By MS/MS	By MS/MS	By MS/MS	By MS/MS	By MS/MS	13.2	11.3
O94874	O94874	8	8	8	E3 UFM1-protein ligase 1	UFL1	sp|O94874|UFL1_HUMAN E3 UFM1-protein ligase 1 OS=Homo sapiens OX=9606 GN=UFL1 PE=1 SV=2	1	8	8	8	2	4	6	5	8	1	2	4	6	5	8	1	2	4	6	5	8	1	9.6	9.6	9.6	89.594	794	794	1	26			0	53.653	By matching	By MS/MS	By MS/MS	By MS/MS	By MS/MS	By MS/MS	2.8	4.9
O94886	O94886	1	1	1	CSC1-like protein 1	TMEM63A	sp|O94886|CSCL1_HUMAN CSC1-like protein 1 OS=Homo sapiens OX=9606 GN=TMEM63A PE=1 SV=3	1	1	1	1	0	1	1	0	1	1	0	1	1	0	1	1	0	1	1	0	1	1	1.5	1.5	1.5	92.125	807	807	2		4		0.0078448	6.2933		By MS/MS	By matching		By MS/MS	By MS/MS	0	1.5
O94888	O94888	5	5	5	UBX domain-containing protein 7	UBXN7	sp|O94888|UBXN7_HUMAN UBX domain-containing protein 7 OS=Homo sapiens OX=9606 GN=UBXN7 PE=1 SV=2	1	5	5	5	0	1	1	2	5	1	0	1	1	2	5	1	0	1	1	2	5	1	12.5	12.5	12.5	54.862	489	489	2		10		0	63.934		By MS/MS	By MS/MS	By MS/MS	By MS/MS	By MS/MS	0	2.7
O94905	O94905	4	4	2	Erlin-2	ERLIN2	sp|O94905|ERLN2_HUMAN Erlin-2 OS=Homo sapiens OX=9606 GN=ERLIN2 PE=1 SV=1	1	4	4	2	4	4	4	2	1	3	4	4	4	2	1	3	2	2	2	1	1	1	13.6	13.6	8	37.839	339	339	1.95	1	18		0	47.679	By MS/MS	By MS/MS	By MS/MS	By MS/MS	By matching	By matching	13.6	13.6
O94906	O94906	11	11	11	Pre-mRNA-processing factor 6	PRPF6	sp|O94906|PRP6_HUMAN Pre-mRNA-processing factor 6 OS=Homo sapiens OX=9606 GN=PRPF6 PE=1 SV=1	1	11	11	11	8	8	10	7	10	0	8	8	10	7	10	0	8	8	10	7	10	0	13.4	13.4	13.4	106.92	941	941	1.02	43	1		0	78.55	By matching	By MS/MS	By MS/MS	By MS/MS	By MS/MS		10.3	9.9
O94925	O94925	4	4	4	Glutaminase kidney isoform, mitochondrial	GLS	sp|O94925|GLSK_HUMAN Glutaminase kidney isoform, mitochondrial OS=Homo sapiens OX=9606 GN=GLS PE=1 SV=1	1	4	4	4	1	2	2	3	3	2	1	2	2	3	3	2	1	2	2	3	3	2	9.1	9.1	9.1	73.46	669	669	2		13		0	29.861	By matching	By matching	By matching	By MS/MS	By MS/MS	By MS/MS	3.1	5.4
O94979	O94979	5	5	5	Protein transport protein Sec31A	SEC31A	sp|O94979|SC31A_HUMAN Protein transport protein Sec31A OS=Homo sapiens OX=9606 GN=SEC31A PE=1 SV=3	1	5	5	5	3	2	4	5	5	0	3	2	4	5	5	0	3	2	4	5	5	0	4.1	4.1	4.1	133.01	1220	1220	1	21			0	30.518	By matching	By matching	By MS/MS	By MS/MS	By MS/MS		2.3	1.6
O95084	O95084	2	2	2	Serine protease 23	PRSS23	sp|O95084|PRS23_HUMAN Serine protease 23 OS=Homo sapiens OX=9606 GN=PRSS23 PE=1 SV=1	1	2	2	2	1	2	1	0	0	1	1	2	1	0	0	1	1	2	1	0	0	1	6.8	6.8	6.8	43.001	383	383	2.2		4	1	0	12.613	By matching	By MS/MS	By MS/MS			By matching	3.4	6.8
O95139	O95139	1	1	1	NADH dehydrogenase [ubiquinone] 1 beta subcomplex subunit 6	NDUFB6	sp|O95139|NDUB6_HUMAN NADH dehydrogenase [ubiquinone] 1 beta subcomplex subunit 6 OS=Homo sapiens OX=9606 GN=NDUFB6 PE=1 SV=3	1	1	1	1	0	1	1	1	1	1	0	1	1	1	1	1	0	1	1	1	1	1	10.2	10.2	10.2	15.489	128	128	3			5	0.0014198	8.1062		By matching	By MS/MS	By MS/MS	By MS/MS	By matching	0	10.2
O95155	O95155	2	2	2	Ubiquitin conjugation factor E4 B	UBE4B	sp|O95155|UBE4B_HUMAN Ubiquitin conjugation factor E4 B OS=Homo sapiens OX=9606 GN=UBE4B PE=1 SV=1	1	2	2	2	0	1	1	1	2	0	0	1	1	1	2	0	0	1	1	1	2	0	1.7	1.7	1.7	146.18	1302	1302	1	5			0	12.894		By matching	By matching	By matching	By MS/MS		0	1
O95166	O95166	2	1	1	Gamma-aminobutyric acid receptor-associated protein	GABARAP	sp|O95166|GBRAP_HUMAN Gamma-aminobutyric acid receptor-associated protein OS=Homo sapiens OX=9606 GN=GABARAP PE=1 SV=1	1	2	1	1	0	0	0	0	2	0	0	0	0	0	1	0	0	0	0	0	1	0	18.8	9.4	9.4	13.918	117	117	3			1	0.0034692	6.7882					By MS/MS		0	0
O95168	O95168	2	2	2	NADH dehydrogenase [ubiquinone] 1 beta subcomplex subunit 4	NDUFB4	sp|O95168|NDUB4_HUMAN NADH dehydrogenase [ubiquinone] 1 beta subcomplex subunit 4 OS=Homo sapiens OX=9606 GN=NDUFB4 PE=1 SV=3	1	2	2	2	0	1	0	1	2	0	0	1	0	1	2	0	0	1	0	1	2	0	21.7	21.7	21.7	15.208	129	129	3			4	0	16.579		By matching		By MS/MS	By MS/MS		0	7.8
O95169	O95169	3	3	3	NADH dehydrogenase [ubiquinone] 1 beta subcomplex subunit 8, mitochondrial	NDUFB8	sp|O95169|NDUB8_HUMAN NADH dehydrogenase [ubiquinone] 1 beta subcomplex subunit 8, mitochondrial OS=Homo sapiens OX=9606 GN=NDUFB8 PE=1 SV=1	1	3	3	3	0	0	1	0	3	0	0	0	1	0	3	0	0	0	1	0	3	0	21	21	21	21.766	186	186	3			4	0	20.103			By MS/MS		By MS/MS		0	0
O95182	O95182	1	1	1	NADH dehydrogenase [ubiquinone] 1 alpha subcomplex subunit 7	NDUFA7	sp|O95182|NDUA7_HUMAN NADH dehydrogenase [ubiquinone] 1 alpha subcomplex subunit 7 OS=Homo sapiens OX=9606 GN=NDUFA7 PE=1 SV=3	1	1	1	1	0	1	0	1	1	1	0	1	0	1	1	1	0	1	0	1	1	1	15.9	15.9	15.9	12.551	113	113	3			4	0.00052002	12.36		By matching		By MS/MS	By MS/MS	By matching	0	15.9
O95197	O95197	1	1	1	Reticulon-3	RTN3	sp|O95197|RTN3_HUMAN Reticulon-3 OS=Homo sapiens OX=9606 GN=RTN3 PE=1 SV=2	1	1	1	1	0	0	1	1	1	0	0	0	1	1	1	0	0	0	1	1	1	0	1.1	1.1	1.1	112.61	1032	1032	3			3	0.0055484	6.6244			By matching	By MS/MS	By MS/MS		0	0
O95202	O95202	5	5	5	LETM1 and EF-hand domain-containing protein 1, mitochondrial	LETM1	sp|O95202|LETM1_HUMAN Mitochondrial proton/calcium exchanger protein OS=Homo sapiens OX=9606 GN=LETM1 PE=1 SV=1	1	5	5	5	2	3	5	5	5	2	2	3	5	5	5	2	2	3	5	5	5	2	9.3	9.3	9.3	83.353	739	739	1.05	21	1		0	36.288	By matching	By MS/MS	By MS/MS	By MS/MS	By MS/MS	By MS/MS	3.2	5.3
O95232	O95232	1	1	1	Luc7-like protein 3	LUC7L3	sp|O95232|LC7L3_HUMAN Luc7-like protein 3 OS=Homo sapiens OX=9606 GN=LUC7L3 PE=1 SV=2	1	1	1	1	0	0	1	0	0	0	0	0	1	0	0	0	0	0	1	0	0	0	3.2	3.2	3.2	51.466	432	432	2		1		0.0034587	6.76			By MS/MS				0	0
O95239;Q2VIQ3	O95239;Q2VIQ3	1;1	1;1	1;1	Chromosome-associated kinesin KIF4A;Chromosome-associated kinesin KIF4B	KIF4A;KIF4B	sp|O95239|KIF4A_HUMAN Chromosome-associated kinesin KIF4A OS=Homo sapiens OX=9606 GN=KIF4A PE=1 SV=3;sp|Q2VIQ3|KIF4B_HUMAN Chromosome-associated kinesin KIF4B OS=Homo sapiens OX=9606 GN=KIF4B PE=2 SV=2	2	1	1	1	1	1	0	1	1	0	1	1	0	1	1	0	1	1	0	1	1	0	0.8	0.8	0.8	139.88	1232	1232;1234	1	4			0.0034828	6.846	By matching	By matching		By matching	By MS/MS		0.8	0.8
O95273	O95273	1	1	1	Cyclin-D1-binding protein 1	CCNDBP1	sp|O95273|CCDB1_HUMAN Cyclin-D1-binding protein 1 OS=Homo sapiens OX=9606 GN=CCNDBP1 PE=1 SV=2	1	1	1	1	0	0	0	0	1	0	0	0	0	0	1	0	0	0	0	0	1	0	5.8	5.8	5.8	40.262	360	360	2		1		0	12.812					By MS/MS		0	0
O95292	O95292	5	4	4	Vesicle-associated membrane protein-associated protein B/C	VAPB	sp|O95292|VAPB_HUMAN Vesicle-associated membrane protein-associated protein B/C OS=Homo sapiens OX=9606 GN=VAPB PE=1 SV=3	1	5	4	4	5	5	5	4	5	3	4	4	4	3	4	2	4	4	4	3	4	2	26.3	21.4	21.4	27.228	243	243	2.04		22	1	0	51.051	By matching	By MS/MS	By MS/MS	By MS/MS	By MS/MS	By MS/MS	26.3	26.3
O95295	O95295	3	3	3	SNARE-associated protein Snapin	SNAPIN	sp|O95295|SNAPN_HUMAN SNARE-associated protein Snapin OS=Homo sapiens OX=9606 GN=SNAPIN PE=1 SV=1	1	3	3	3	3	3	3	2	2	2	3	3	3	2	2	2	3	3	3	2	2	2	33.8	33.8	33.8	14.874	136	136	3			17	0	115.32	By MS/MS	By MS/MS	By MS/MS	By MS/MS	By MS/MS	By MS/MS	33.8	33.8
O95297	O95297	1	1	1	Myelin protein zero-like protein 1	MPZL1	sp|O95297|MPZL1_HUMAN Myelin protein zero-like protein 1 OS=Homo sapiens OX=9606 GN=MPZL1 PE=1 SV=1	1	1	1	1	1	1	1	0	0	0	1	1	1	0	0	0	1	1	1	0	0	0	5.9	5.9	5.9	29.082	269	269	1	3			0.0055249	6.6124	By matching	By MS/MS	By matching				5.9	5.9
O95336	O95336	5	5	5	6-phosphogluconolactonase	PGLS	sp|O95336|6PGL_HUMAN 6-phosphogluconolactonase OS=Homo sapiens OX=9606 GN=PGLS PE=1 SV=2	1	5	5	5	1	1	3	2	4	3	1	1	3	2	4	3	1	1	3	2	4	3	33.3	33.3	33.3	27.547	258	258	2		14		0	59.391	By matching	By matching	By MS/MS	By MS/MS	By MS/MS	By MS/MS	6.2	6.2
O95347	O95347	26	26	26	Structural maintenance of chromosomes protein 2	SMC2	sp|O95347|SMC2_HUMAN Structural maintenance of chromosomes protein 2 OS=Homo sapiens OX=9606 GN=SMC2 PE=1 SV=2	1	26	26	26	20	20	21	25	25	10	20	20	21	25	25	10	20	20	21	25	25	10	21.6	21.6	21.6	135.65	1197	1197	1.02	123	2		0	201.95	By MS/MS	By MS/MS	By MS/MS	By MS/MS	By MS/MS	By MS/MS	17	16.9
O95361	O95361	1	1	1	Tripartite motif-containing protein 16	TRIM16	sp|O95361|TRI16_HUMAN Tripartite motif-containing protein 16 OS=Homo sapiens OX=9606 GN=TRIM16 PE=1 SV=3	1	1	1	1	1	1	1	0	1	1	1	1	1	0	1	1	1	1	1	0	1	1	2.3	2.3	2.3	63.954	564	564	1.83	1	5		0.0014306	8.2341	By MS/MS	By MS/MS	By MS/MS		By MS/MS	By MS/MS	2.3	2.3
O95372	O95372	6	6	6	Acyl-protein thioesterase 2	LYPLA2	sp|O95372|LYPA2_HUMAN Acyl-protein thioesterase 2 OS=Homo sapiens OX=9606 GN=LYPLA2 PE=1 SV=1	1	6	6	6	0	0	3	1	6	0	0	0	3	1	6	0	0	0	3	1	6	0	26.4	26.4	26.4	24.737	231	231	2.91		1	10	0	35.166			By MS/MS	By matching	By MS/MS		0	0
O95373	O95373	10	10	10	Importin-7	IPO7	sp|O95373|IPO7_HUMAN Importin-7 OS=Homo sapiens OX=9606 GN=IPO7 PE=1 SV=1	1	10	10	10	8	8	9	9	10	3	8	8	9	9	10	3	8	8	9	9	10	3	11.1	11.1	11.1	119.52	1038	1038	1.06	49	1	1	0	107.59	By MS/MS	By MS/MS	By MS/MS	By MS/MS	By MS/MS	By MS/MS	9.3	9.3
O95391	O95391	1	1	1	Pre-mRNA-splicing factor SLU7	SLU7	sp|O95391|SLU7_HUMAN Pre-mRNA-splicing factor SLU7 OS=Homo sapiens OX=9606 GN=SLU7 PE=1 SV=2	1	1	1	1	1	1	1	1	1	0	1	1	1	1	1	0	1	1	1	1	1	0	2.9	2.9	2.9	68.386	586	586	1	5			0.0014874	9.9349	By MS/MS	By MS/MS	By matching	By matching	By matching		2.9	2.9
O95400	O95400	1	1	1	CD2 antigen cytoplasmic tail-binding protein 2	CD2BP2	sp|O95400|CD2B2_HUMAN CD2 antigen cytoplasmic tail-binding protein 2 OS=Homo sapiens OX=9606 GN=CD2BP2 PE=1 SV=1	1	1	1	1	0	0	1	0	0	1	0	0	1	0	0	1	0	0	1	0	0	1	3.2	3.2	3.2	37.646	341	341	2		2		0.0013717	7.432			By MS/MS			By MS/MS	0	0
O95433	O95433	7	7	7	Activator of 90 kDa heat shock protein ATPase homolog 1	AHSA1	sp|O95433|AHSA1_HUMAN Activator of 90 kDa heat shock protein ATPase homolog 1 OS=Homo sapiens OX=9606 GN=AHSA1 PE=1 SV=1	1	7	7	7	2	3	4	2	5	4	2	3	4	2	5	4	2	3	4	2	5	4	28.7	28.7	28.7	38.274	338	338	1.86	4	17	1	0	65.063	By matching	By matching	By MS/MS	By MS/MS	By MS/MS	By MS/MS	5.9	9.5
O95456	O95456	3	3	3	Proteasome assembly chaperone 1	PSMG1	sp|O95456|PSMG1_HUMAN Proteasome assembly chaperone 1 OS=Homo sapiens OX=9606 GN=PSMG1 PE=1 SV=1	1	3	3	3	2	2	3	2	3	2	2	2	3	2	3	2	2	2	3	2	3	2	13.2	13.2	13.2	32.854	288	288	1.93	1	14		0	22.73	By MS/MS	By MS/MS	By MS/MS	By MS/MS	By MS/MS	By MS/MS	8.3	8.3
O95571	O95571	2	2	2	Persulfide dioxygenase ETHE1, mitochondrial	ETHE1	sp|O95571|ETHE1_HUMAN Persulfide dioxygenase ETHE1, mitochondrial OS=Homo sapiens OX=9606 GN=ETHE1 PE=1 SV=2	1	2	2	2	1	1	1	1	2	1	1	1	1	1	2	1	1	1	1	1	2	1	9.4	9.4	9.4	27.873	254	254	2		7		0	15.436	By matching	By matching	By MS/MS	By MS/MS	By MS/MS	By MS/MS	5.5	5.5
O95602;O14802	O95602	3;1	3;1	3;1	DNA-directed RNA polymerase I subunit RPA1	POLR1A	sp|O95602|RPA1_HUMAN DNA-directed RNA polymerase I subunit RPA1 OS=Homo sapiens OX=9606 GN=POLR1A PE=1 SV=2	2	3	3	3	2	3	1	1	0	1	2	3	1	1	0	1	2	3	1	1	0	1	2	2	2	194.81	1720	1720;1390	1.25	6	2		0	20.217	By MS/MS	By MS/MS	By matching	By matching		By matching	1.5	2
O95747;Q9UEW8	O95747;Q9UEW8	2;1	2;1	2;1	Serine/threonine-protein kinase OSR1;STE20/SPS1-related proline-alanine-rich protein kinase	OXSR1;STK39	sp|O95747|OXSR1_HUMAN Serine/threonine-protein kinase OSR1 OS=Homo sapiens OX=9606 GN=OXSR1 PE=1 SV=1;sp|Q9UEW8|STK39_HUMAN STE20/SPS1-related proline-alanine-rich protein kinase OS=Homo sapiens OX=9606 GN=STK39 PE=1 SV=3	2	2	2	2	0	0	0	0	2	0	0	0	0	0	2	0	0	0	0	0	2	0	3.8	3.8	3.8	58.022	527	527;545	2		2		0.001006	11.121					By MS/MS		0	0
O95757	O95757	12	10	10	Heat shock 70 kDa protein 4L	HSPA4L	sp|O95757|HS74L_HUMAN Heat shock 70 kDa protein 4L OS=Homo sapiens OX=9606 GN=HSPA4L PE=1 SV=3	1	12	10	10	10	11	11	12	12	4	8	9	9	10	10	3	8	9	9	10	10	3	16.9	13.6	13.6	94.511	839	839	1.04	51	2		0	93.437	By MS/MS	By MS/MS	By MS/MS	By MS/MS	By MS/MS	By MS/MS	14.5	15.7
O95758	O95758	2	1	1	Polypyrimidine tract-binding protein 3	PTBP3	sp|O95758|PTBP3_HUMAN Polypyrimidine tract-binding protein 3 OS=Homo sapiens OX=9606 GN=PTBP3 PE=1 SV=2	1	2	1	1	1	2	2	0	2	2	0	1	1	0	1	1	0	1	1	0	1	1	3.6	2.2	2.2	59.689	552	552	2		4		0.0014613	8.7594	By matching	By MS/MS	By MS/MS		By MS/MS	By matching	1.4	3.6
O95777	O95777	2	2	2	U6 snRNA-associated Sm-like protein LSm8	LSM8	sp|O95777|LSM8_HUMAN U6 snRNA-associated Sm-like protein LSm8 OS=Homo sapiens OX=9606 GN=LSM8 PE=1 SV=3	1	2	2	2	0	1	1	1	2	1	0	1	1	1	2	1	0	1	1	1	2	1	20.8	20.8	20.8	10.403	96	96	3			6	0	14.526		By matching	By MS/MS	By MS/MS	By MS/MS	By matching	0	10.4
O95782	O95782	2	2	2	AP-2 complex subunit alpha-1	AP2A1	sp|O95782|AP2A1_HUMAN AP-2 complex subunit alpha-1 OS=Homo sapiens OX=9606 GN=AP2A1 PE=1 SV=3	1	2	2	2	2	2	2	1	1	0	2	2	2	1	1	0	2	2	2	1	1	0	2.4	2.4	2.4	107.54	977	977	1	8			0	16.885	By MS/MS	By MS/MS	By MS/MS	By matching	By MS/MS		2.4	2.4
O95793;Q9NUL3	O95793	15;1	15;1	15;1	Double-stranded RNA-binding protein Staufen homolog 1	STAU1	sp|O95793|STAU1_HUMAN Double-stranded RNA-binding protein Staufen homolog 1 OS=Homo sapiens OX=9606 GN=STAU1 PE=1 SV=2	2	15	15	15	14	15	13	8	8	8	14	15	13	8	8	8	14	15	13	8	8	8	33.8	33.8	33.8	63.182	577	577;570	2		77		0	218.96	By MS/MS	By MS/MS	By MS/MS	By MS/MS	By MS/MS	By MS/MS	32.1	33.8
O95816	O95816	2	2	2	BAG family molecular chaperone regulator 2	BAG2	sp|O95816|BAG2_HUMAN BAG family molecular chaperone regulator 2 OS=Homo sapiens OX=9606 GN=BAG2 PE=1 SV=1	1	2	2	2	2	1	2	2	0	1	2	1	2	2	0	1	2	1	2	2	0	1	9	9	9	23.772	211	211	3			8	0	17.611	By MS/MS	By MS/MS	By MS/MS	By MS/MS		By matching	9	4.3
O95817	O95817	12	12	12	BAG family molecular chaperone regulator 3	BAG3	sp|O95817|BAG3_HUMAN BAG family molecular chaperone regulator 3 OS=Homo sapiens OX=9606 GN=BAG3 PE=1 SV=3	1	12	12	12	10	8	11	11	12	8	10	8	11	11	12	8	10	8	11	11	12	8	32.9	32.9	32.9	61.594	575	575	1.22	73	18	1	0	108.56	By MS/MS	By MS/MS	By MS/MS	By MS/MS	By MS/MS	By MS/MS	27.5	21.9
O95831	O95831	5	5	5	Apoptosis-inducing factor 1, mitochondrial	AIFM1	sp|O95831|AIFM1_HUMAN Apoptosis-inducing factor 1, mitochondrial OS=Homo sapiens OX=9606 GN=AIFM1 PE=1 SV=1	1	5	5	5	2	2	2	2	5	1	2	2	2	2	5	1	2	2	2	2	5	1	8.8	8.8	8.8	66.9	613	613	2		14		0	36.409	By matching	By matching	By MS/MS	By MS/MS	By MS/MS	By MS/MS	3.8	3.8
O95832	O95832	2	2	2	Claudin-1	CLDN1	sp|O95832|CLD1_HUMAN Claudin-1 OS=Homo sapiens OX=9606 GN=CLDN1 PE=1 SV=1	1	2	2	2	1	2	2	2	2	2	1	2	2	2	2	2	1	2	2	2	2	2	11.4	11.4	11.4	22.744	211	211	3			12	0	14.747	By MS/MS	By MS/MS	By MS/MS	By MS/MS	By MS/MS	By MS/MS	7.1	11.4
O95861	O95861	2	2	2	3(2),5-bisphosphate nucleotidase 1	BPNT1	sp|O95861|BPNT1_HUMAN 3(2),5-bisphosphate nucleotidase 1 OS=Homo sapiens OX=9606 GN=BPNT1 PE=1 SV=1	1	2	2	2	1	1	1	1	2	0	1	1	1	1	2	0	1	1	1	1	2	0	7.5	7.5	7.5	33.392	308	308	2		6		0	17.454	By matching	By matching	By matching	By matching	By MS/MS		3.6	3.6
O95881	O95881	3	3	3	Thioredoxin domain-containing protein 12	TXNDC12	sp|O95881|TXD12_HUMAN Thioredoxin domain-containing protein 12 OS=Homo sapiens OX=9606 GN=TXNDC12 PE=1 SV=1	1	3	3	3	1	1	3	1	3	1	1	1	3	1	3	1	1	1	3	1	3	1	18	18	18	19.206	172	172	3			10	0	20.426	By MS/MS	By MS/MS	By MS/MS	By MS/MS	By MS/MS	By matching	5.2	8.7
O95985;Q13472	O95985	5;1	5;1	5;1	DNA topoisomerase 3-beta-1	TOP3B	sp|O95985|TOP3B_HUMAN DNA topoisomerase 3-beta-1 OS=Homo sapiens OX=9606 GN=TOP3B PE=1 SV=1	2	5	5	5	5	5	5	3	3	0	5	5	5	3	3	0	5	5	5	3	3	0	6.6	6.6	6.6	96.661	862	862;1001	1.09	21	2		0	40.64	By MS/MS	By MS/MS	By MS/MS	By matching	By matching		6.6	6.6
O95989	O95989	1	1	1	Diphosphoinositol polyphosphate phosphohydrolase 1	NUDT3	sp|O95989|NUDT3_HUMAN Diphosphoinositol polyphosphate phosphohydrolase 1 OS=Homo sapiens OX=9606 GN=NUDT3 PE=1 SV=1	1	1	1	1	0	0	0	0	1	0	0	0	0	0	1	0	0	0	0	0	1	0	8.1	8.1	8.1	19.471	172	172	3			1	0.0013351	7.1753					By MS/MS		0	0
O96000	O96000	4	4	4	NADH dehydrogenase [ubiquinone] 1 beta subcomplex subunit 10	NDUFB10	sp|O96000|NDUBA_HUMAN NADH dehydrogenase [ubiquinone] 1 beta subcomplex subunit 10 OS=Homo sapiens OX=9606 GN=NDUFB10 PE=1 SV=3	1	4	4	4	1	1	2	1	3	2	1	1	2	1	3	2	1	1	2	1	3	2	27.9	27.9	27.9	20.776	172	172	3			10	0	34.752	By MS/MS	By MS/MS	By MS/MS	By MS/MS	By MS/MS	By MS/MS	6.4	6.4
O96008	O96008	1	1	1	Mitochondrial import receptor subunit TOM40 homolog	TOMM40	sp|O96008|TOM40_HUMAN Mitochondrial import receptor subunit TOM40 homolog OS=Homo sapiens OX=9606 GN=TOMM40 PE=1 SV=1	1	1	1	1	1	1	1	1	1	1	1	1	1	1	1	1	1	1	1	1	1	1	3	3	3	37.893	361	361	2		9		0.0014347	8.2904	By matching	By matching	By MS/MS	By MS/MS	By MS/MS	By MS/MS	3	3
O96019;O94805	O96019	17;3	17;3	17;3	Actin-like protein 6A	ACTL6A	sp|O96019|ACL6A_HUMAN Actin-like protein 6A OS=Homo sapiens OX=9606 GN=ACTL6A PE=1 SV=1	2	17	17	17	15	17	16	6	9	9	15	17	16	6	9	9	15	17	16	6	9	9	49.4	49.4	49.4	47.46	429	429;426	2	7	124	7	0	323.31	By MS/MS	By MS/MS	By MS/MS	By MS/MS	By MS/MS	By MS/MS	40.6	49.4
P00167	P00167	1	1	1	Cytochrome b5	CYB5A	sp|P00167|CYB5_HUMAN Cytochrome b5 OS=Homo sapiens OX=9606 GN=CYB5A PE=1 SV=2	1	1	1	1	0	1	1	1	1	1	0	1	1	1	1	1	0	1	1	1	1	1	15.7	15.7	15.7	15.33	134	134	3			5	0	19.387		By MS/MS	By MS/MS	By MS/MS	By MS/MS	By matching	0	15.7
P00338;Q6ZMR3;P07864	P00338	18;1;1	18;1;1	17;0;0	L-lactate dehydrogenase A chain	LDHA	sp|P00338|LDHA_HUMAN L-lactate dehydrogenase A chain OS=Homo sapiens OX=9606 GN=LDHA PE=1 SV=2	3	18	18	17	14	15	18	10	16	16	14	15	18	10	16	16	13	14	17	9	15	15	42.2	42.2	38.6	36.688	332	332;332;332	2.03	10	151	15	0	323.31	By MS/MS	By MS/MS	By MS/MS	By MS/MS	By MS/MS	By MS/MS	37.7	38.3
P00367;P49448	P00367;P49448	16;9	16;9	16;9	Glutamate dehydrogenase 1, mitochondrial;Glutamate dehydrogenase 2, mitochondrial	GLUD1;GLUD2	sp|P00367|DHE3_HUMAN Glutamate dehydrogenase 1, mitochondrial OS=Homo sapiens OX=9606 GN=GLUD1 PE=1 SV=2;sp|P49448|DHE4_HUMAN Glutamate dehydrogenase 2, mitochondrial OS=Homo sapiens OX=9606 GN=GLUD2 PE=1 SV=2	2	16	16	16	6	9	12	10	16	8	6	9	12	10	16	8	6	9	12	10	16	8	33.2	33.2	33.2	61.397	558	558;558	2.07	1	67	6	0	209.98	By MS/MS	By MS/MS	By MS/MS	By MS/MS	By MS/MS	By MS/MS	12.2	20.4
P00374;Q86XF0	P00374	3;1	3;1	3;1	Dihydrofolate reductase	DHFR	sp|P00374|DYR_HUMAN Dihydrofolate reductase OS=Homo sapiens OX=9606 GN=DHFR PE=1 SV=2	2	3	3	3	0	1	0	1	3	1	0	1	0	1	3	1	0	1	0	1	3	1	13.4	13.4	13.4	21.452	187	187;187	3			6	0	20.534		By matching		By MS/MS	By MS/MS	By MS/MS	0	5.3
P00387	P00387	6	6	6	NADH-cytochrome b5 reductase 3;NADH-cytochrome b5 reductase 3 membrane-bound form;NADH-cytochrome b5 reductase 3 soluble form	CYB5R3	sp|P00387|NB5R3_HUMAN NADH-cytochrome b5 reductase 3 OS=Homo sapiens OX=9606 GN=CYB5R3 PE=1 SV=3	1	6	6	6	3	5	6	3	5	5	3	5	6	3	5	5	3	5	6	3	5	5	22.9	22.9	22.9	34.234	301	301	2.03		30	1	0	70.953	By MS/MS	By MS/MS	By MS/MS	By MS/MS	By MS/MS	By MS/MS	14	20.3
P00390	P00390	4	4	4	Glutathione reductase, mitochondrial	GSR	sp|P00390|GSHR_HUMAN Glutathione reductase, mitochondrial OS=Homo sapiens OX=9606 GN=GSR PE=1 SV=2	1	4	4	4	3	3	4	2	4	2	3	3	4	2	4	2	3	3	4	2	4	2	10.7	10.7	10.7	56.256	522	522	1.89	2	17		0	45.947	By matching	By MS/MS	By MS/MS	By MS/MS	By MS/MS	By MS/MS	7.9	7.9
P00403	P00403	4	4	4	Cytochrome c oxidase subunit 2	MT-CO2	sp|P00403|COX2_HUMAN Cytochrome c oxidase subunit 2 OS=Homo sapiens OX=9606 GN=MT-CO2 PE=1 SV=1	1	4	4	4	1	3	4	3	4	3	1	3	4	3	4	3	1	3	4	3	4	3	18.9	18.9	18.9	25.565	227	227	3			18	0	30.251	By MS/MS	By MS/MS	By MS/MS	By MS/MS	By MS/MS	By matching	7	15.9
P00441	P00441	3	3	3	Superoxide dismutase [Cu-Zn]	SOD1	sp|P00441|SODC_HUMAN Superoxide dismutase [Cu-Zn] OS=Homo sapiens OX=9606 GN=SOD1 PE=1 SV=2	1	3	3	3	1	2	2	3	3	3	1	2	2	3	3	3	1	2	2	3	3	3	23.4	23.4	23.4	15.936	154	154	2.88		2	14	0	26.359	By MS/MS	By MS/MS	By MS/MS	By MS/MS	By MS/MS	By matching	6.5	16.9
P00491	P00491	8	8	8	Purine nucleoside phosphorylase	PNP	sp|P00491|PNPH_HUMAN Purine nucleoside phosphorylase OS=Homo sapiens OX=9606 GN=PNP PE=1 SV=2	1	8	8	8	3	3	5	3	7	5	3	3	5	3	7	5	3	3	5	3	7	5	34.6	34.6	34.6	32.118	289	289	1.94	2	29		0	115.6	By matching	By matching	By MS/MS	By MS/MS	By MS/MS	By MS/MS	15.2	13.1
P00492;Q9NRG1	P00492	8;1	8;1	8;1	Hypoxanthine-guanine phosphoribosyltransferase	HPRT1	sp|P00492|HPRT_HUMAN Hypoxanthine-guanine phosphoribosyltransferase OS=Homo sapiens OX=9606 GN=HPRT1 PE=1 SV=2	2	8	8	8	4	3	5	3	7	4	4	3	5	3	7	4	4	3	5	3	7	4	42.2	42.2	42.2	24.579	218	218;225	2.44		19	15	0	62.147	By MS/MS	By MS/MS	By MS/MS	By MS/MS	By MS/MS	By MS/MS	19.3	16.1
P00505	P00505	11	11	11	Aspartate aminotransferase, mitochondrial	GOT2	sp|P00505|AATM_HUMAN Aspartate aminotransferase, mitochondrial OS=Homo sapiens OX=9606 GN=GOT2 PE=1 SV=3	1	11	11	11	8	8	9	6	11	8	8	8	9	6	11	8	8	8	9	6	11	8	29.1	29.1	29.1	47.517	430	430	1.97	3	55	1	0	135.11	By MS/MS	By MS/MS	By MS/MS	By MS/MS	By MS/MS	By MS/MS	20.9	20.5
P00533;P04626;Q15303	P00533	15;1;1	15;1;1	15;1;1	Epidermal growth factor receptor	EGFR	sp|P00533|EGFR_HUMAN Epidermal growth factor receptor OS=Homo sapiens OX=9606 GN=EGFR PE=1 SV=2	3	15	15	15	12	10	13	14	15	4	12	10	13	14	15	4	12	10	13	14	15	4	15.3	15.3	15.3	134.28	1210	1210;1255;1308	1.03	70	2		0	133.31	By MS/MS	By MS/MS	By MS/MS	By MS/MS	By MS/MS	By MS/MS	12.2	10.4
P00558;P07205	P00558	26;4	26;4	26;4	Phosphoglycerate kinase 1	PGK1	sp|P00558|PGK1_HUMAN Phosphoglycerate kinase 1 OS=Homo sapiens OX=9606 GN=PGK1 PE=1 SV=3	2	26	26	26	21	22	24	15	26	23	21	22	24	15	26	23	21	22	24	15	26	23	67.4	67.4	67.4	44.614	417	417;417	2.01	4	193	6	0	323.31	By MS/MS	By MS/MS	By MS/MS	By MS/MS	By MS/MS	By MS/MS	56.8	58.5
P00568;Q9Y6K8	P00568	4;1	4;1	4;1	Adenylate kinase isoenzyme 1	AK1	sp|P00568|KAD1_HUMAN Adenylate kinase isoenzyme 1 OS=Homo sapiens OX=9606 GN=AK1 PE=1 SV=3	2	4	4	4	0	3	3	3	4	2	0	3	3	3	4	2	0	3	3	3	4	2	21.6	21.6	21.6	21.635	194	194;562	3			15	0	33.556		By MS/MS	By MS/MS	By MS/MS	By MS/MS	By MS/MS	0	17
P00918	P00918	5	5	5	Carbonic anhydrase 2	CA2	sp|P00918|CAH2_HUMAN Carbonic anhydrase 2 OS=Homo sapiens OX=9606 GN=CA2 PE=1 SV=2	1	5	5	5	2	2	2	3	4	1	2	2	2	3	4	1	2	2	2	3	4	1	22.3	22.3	22.3	29.246	260	260	2		14		0	32.166	By matching	By matching	By matching	By MS/MS	By MS/MS	By MS/MS	8.1	8.1
P01034	P01034	1	1	1	Cystatin-C	CST3	sp|P01034|CYTC_HUMAN Cystatin-C OS=Homo sapiens OX=9606 GN=CST3 PE=1 SV=1	1	1	1	1	0	0	0	0	1	0	0	0	0	0	1	0	0	0	0	0	1	0	7.5	7.5	7.5	15.799	146	146	3			1	0.0034843	6.8577					By MS/MS		0	0
P01040	P01040	6	6	6	Cystatin-A;Cystatin-A, N-terminally processed	CSTA	sp|P01040|CYTA_HUMAN Cystatin-A OS=Homo sapiens OX=9606 GN=CSTA PE=1 SV=1	1	6	6	6	5	5	6	5	5	4	5	5	6	5	5	4	5	5	6	5	5	4	67.3	67.3	67.3	11.006	98	98	2.22	15	5	25	0	50.816	By MS/MS	By MS/MS	By MS/MS	By MS/MS	By MS/MS	By MS/MS	58.2	58.2
P01111;P01116	P01111;P01116	3;2	3;2	2;1	GTPase NRas;GTPase KRas;GTPase KRas, N-terminally processed	NRAS;KRAS	sp|P01111|RASN_HUMAN GTPase NRas OS=Homo sapiens OX=9606 GN=NRAS PE=1 SV=1;sp|P01116|RASK_HUMAN GTPase KRas OS=Homo sapiens OX=9606 GN=KRAS PE=1 SV=1	2	3	3	2	1	2	2	2	3	2	1	2	2	2	3	2	0	1	1	1	2	1	16.9	16.9	11.1	21.229	189	189;189	3			13	0	19.98	By MS/MS	By MS/MS	By MS/MS	By MS/MS	By MS/MS	By MS/MS	5.8	12.2
P01112	P01112	2	1	1	GTPase HRas;GTPase HRas, N-terminally processed	HRAS	sp|P01112|RASH_HUMAN GTPase HRas OS=Homo sapiens OX=9606 GN=HRAS PE=1 SV=1	1	2	1	1	1	1	1	1	2	1	0	0	0	0	1	0	0	0	0	0	1	0	10.6	4.8	4.8	21.298	189	189	3			1	0.009009	6.1959	By matching	By matching	By matching	By matching	By MS/MS	By matching	5.8	5.8
P01130	P01130	1	1	1	Low-density lipoprotein receptor	LDLR	sp|P01130|LDLR_HUMAN Low-density lipoprotein receptor OS=Homo sapiens OX=9606 GN=LDLR PE=1 SV=1	1	1	1	1	1	1	1	1	1	1	1	1	1	1	1	1	1	1	1	1	1	1	1.5	1.5	1.5	95.375	860	860	1	6			0.0013705	7.424	By matching	By matching	By matching	By matching	By MS/MS	By MS/MS	1.5	1.5
P01591	P01591	1	1	1	Immunoglobulin J chain	IGJ	sp|P01591|IGJ_HUMAN Immunoglobulin J chain OS=Homo sapiens OX=9606 GN=JCHAIN PE=1 SV=4	1	1	1	1	0	0	1	0	0	0	0	0	1	0	0	0	0	0	1	0	0	0	7.5	7.5	7.5	18.098	159	159	3			1	0.0038877	6.7528			By MS/MS				0	0
P01834;P0DOX7	P01834;P0DOX7	2;1	2;1	2;1	Ig kappa chain C region	IGKC	sp|P01834|IGKC_HUMAN Immunoglobulin kappa constant OS=Homo sapiens OX=9606 GN=IGKC PE=1 SV=2;sp|P0DOX7|IGK_HUMAN Immunoglobulin kappa light chain OS=Homo sapiens OX=9606 PE=1 SV=1	2	2	2	2	1	2	1	1	0	2	1	2	1	1	0	2	1	2	1	1	0	2	35.5	35.5	35.5	11.765	107	107;214	2.86		1	6	0	25.306	By matching	By MS/MS	By MS/MS	By MS/MS		By MS/MS	18.7	35.5
P0DOX5;P01857;P01860;P01859;P01861	P0DOX5;P01857;P01860;P01859;P01861	2;2;2;1;1	2;2;2;1;1	2;2;2;1;1	Ig gamma-1 chain C region;Ig gamma-3 chain C region;Ig gamma-2 chain C region;Ig gamma-4 chain C region	IGHG1;IGHG3;IGHG2;IGHG4	sp|P0DOX5|IGG1_HUMAN Immunoglobulin gamma-1 heavy chain OS=Homo sapiens OX=9606 PE=1 SV=2;sp|P01857|IGHG1_HUMAN Immunoglobulin heavy constant gamma 1 OS=Homo sapiens OX=9606 GN=IGHG1 PE=1 SV=1;sp|P01860|IGHG3_HUMAN Immunoglobulin heavy constant gamma 3 OS=	5	2	2	2	2	2	2	2	1	2	2	2	2	2	1	2	2	2	2	2	1	2	3.3	3.3	3.3	49.328	449	449;330;377;326;327	1.77	51	70	19	0	13.309	By MS/MS	By MS/MS	By MS/MS	By MS/MS	By MS/MS	By MS/MS	3.3	3.3
P01889	P01889	4	2	2	HLA class I histocompatibility antigen, B-7 alpha chain	HLA-B	sp|P01889|HLAB_HUMAN HLA class I histocompatibility antigen, B alpha chain OS=Homo sapiens OX=9606 GN=HLA-B PE=1 SV=3	1	4	2	2	2	2	2	3	3	3	2	2	2	2	2	1	2	2	2	2	2	1	16.9	9.4	9.4	40.46	362	362	2		11		0	40.884	By matching	By matching	By MS/MS	By MS/MS	By MS/MS	By MS/MS	9.4	9.4
P02144	P02144	1	1	1	Myoglobin	MB	sp|P02144|MYG_HUMAN Myoglobin OS=Homo sapiens OX=9606 GN=MB PE=1 SV=2	1	1	1	1	1	1	0	1	0	1	1	1	0	1	0	1	1	1	0	1	0	1	9.7	9.7	9.7	17.184	154	154	1.6	3	1	1	0.0082203	6.2456	By matching	By matching		By matching		By MS/MS	9.7	9.7
P02545	P02545	37	37	36	Prelamin-A/C;Lamin-A/C	LMNA	sp|P02545|LMNA_HUMAN Prelamin-A/C OS=Homo sapiens OX=9606 GN=LMNA PE=1 SV=1	1	37	37	36	21	29	29	32	33	34	21	29	29	32	33	34	20	28	28	31	32	33	56.5	56.5	55.1	74.139	664	664	1.93	27	201	11	0	323.31	By MS/MS	By MS/MS	By MS/MS	By MS/MS	By MS/MS	By MS/MS	39.6	48.3
P02786;Q9UP52	P02786	14;1	14;1	14;1	Transferrin receptor protein 1;Transferrin receptor protein 1, serum form	TFRC	sp|P02786|TFR1_HUMAN Transferrin receptor protein 1 OS=Homo sapiens OX=9606 GN=TFRC PE=1 SV=2	2	14	14	14	9	9	12	13	13	5	9	9	12	13	13	5	9	9	12	13	13	5	20.5	20.5	20.5	84.87	760	760;801	1.21	61	5	5	0	174.88	By MS/MS	By MS/MS	By MS/MS	By MS/MS	By MS/MS	By MS/MS	13.2	13.2
P02794	P02794	4	4	4	Ferritin heavy chain;Ferritin heavy chain, N-terminally processed	FTH1	sp|P02794|FRIH_HUMAN Ferritin heavy chain OS=Homo sapiens OX=9606 GN=FTH1 PE=1 SV=2	1	4	4	4	0	1	1	1	4	0	0	1	1	1	4	0	0	1	1	1	4	0	23.5	23.5	23.5	21.225	183	183	3			7	0	28.314		By matching	By MS/MS	By MS/MS	By MS/MS		0	7.1
P03897	P03897	1	1	1	NADH-ubiquinone oxidoreductase chain 3	MT-ND3	sp|P03897|NU3M_HUMAN NADH-ubiquinone oxidoreductase chain 3 OS=Homo sapiens OX=9606 GN=MT-ND3 PE=1 SV=1	1	1	1	1	0	0	0	0	1	0	0	0	0	0	1	0	0	0	0	0	1	0	13	13	13	13.186	115	115	3			1	0.0013544	7.316					By MS/MS		0	0
P04040	P04040	17	17	17	Catalase	CAT	sp|P04040|CATA_HUMAN Catalase OS=Homo sapiens OX=9606 GN=CAT PE=1 SV=3	1	17	17	17	14	16	17	8	15	11	14	16	17	8	15	11	14	16	17	8	15	11	35.5	35.5	35.5	59.755	527	527	1.96	8	84	4	0	237.26	By MS/MS	By MS/MS	By MS/MS	By MS/MS	By MS/MS	By MS/MS	28.5	33
P04075	P04075	28	28	25	Fructose-bisphosphate aldolase A	ALDOA	sp|P04075|ALDOA_HUMAN Fructose-bisphosphate aldolase A OS=Homo sapiens OX=9606 GN=ALDOA PE=1 SV=2	1	28	28	25	15	22	25	21	23	25	15	22	25	21	23	25	14	19	22	20	21	22	75.3	75.3	65.7	39.42	364	364	1.97	23	190	17	0	323.31	By MS/MS	By MS/MS	By MS/MS	By MS/MS	By MS/MS	By MS/MS	39.3	59.1
P04080	P04080	3	3	3	Cystatin-B	CSTB	sp|P04080|CYTB_HUMAN Cystatin-B OS=Homo sapiens OX=9606 GN=CSTB PE=1 SV=2	1	3	3	3	1	1	2	1	3	0	1	1	2	1	3	0	1	1	2	1	3	0	45.9	45.9	45.9	11.139	98	98	3			8	0	51.361	By MS/MS	By MS/MS	By MS/MS	By MS/MS	By MS/MS		12.2	12.2
P04083	P04083	23	23	23	Annexin A1	ANXA1	sp|P04083|ANXA1_HUMAN Annexin A1 OS=Homo sapiens OX=9606 GN=ANXA1 PE=1 SV=2	1	23	23	23	17	19	20	12	21	21	17	19	20	12	21	21	17	19	20	12	21	21	67.6	67.6	67.6	38.714	346	346	2.01	5	142	6	0	323.31	By MS/MS	By MS/MS	By MS/MS	By MS/MS	By MS/MS	By MS/MS	46.5	54
P04179	P04179	4	4	4	Superoxide dismutase [Mn], mitochondrial	SOD2	sp|P04179|SODM_HUMAN Superoxide dismutase [Mn], mitochondrial OS=Homo sapiens OX=9606 GN=SOD2 PE=1 SV=3	1	4	4	4	0	1	1	1	4	1	0	1	1	1	4	1	0	1	1	1	4	1	20.7	20.7	20.7	24.75	222	222	3			9	0	26.288		By matching	By MS/MS	By MS/MS	By MS/MS	By matching	0	6.8
P04181	P04181	19	19	19	Ornithine aminotransferase, mitochondrial;Ornithine aminotransferase, hepatic form;Ornithine aminotransferase, renal form	OAT	sp|P04181|OAT_HUMAN Ornithine aminotransferase, mitochondrial OS=Homo sapiens OX=9606 GN=OAT PE=1 SV=1	1	19	19	19	9	10	13	7	17	16	9	10	13	7	17	16	9	10	13	7	17	16	44.6	44.6	44.6	48.534	439	439	2.03	1	83	4	0	213.72	By MS/MS	By MS/MS	By MS/MS	By MS/MS	By MS/MS	By MS/MS	24.1	25.3
P04183	P04183	3	3	3	Thymidine kinase, cytosolic	TK1	sp|P04183|KITH_HUMAN Thymidine kinase, cytosolic OS=Homo sapiens OX=9606 GN=TK1 PE=1 SV=2	1	3	3	3	1	1	1	0	3	0	1	1	1	0	3	0	1	1	1	0	3	0	17.5	17.5	17.5	25.468	234	234	2.71		2	5	0	19.732	By MS/MS	By MS/MS	By MS/MS		By MS/MS		6.4	6.4
P04264;CON__P04264;CON__H-INV:HIT000016045	P04264;CON__P04264	34;33;3	31;30;0	21;20;0	Keratin, type II cytoskeletal 1	KRT1	sp|P04264|K2C1_HUMAN Keratin, type II cytoskeletal 1 OS=Homo sapiens OX=9606 GN=KRT1 PE=1 SV=6;	3	34	31	21	34	31	31	29	28	31	31	28	28	26	25	28	21	19	19	17	16	19	56.4	54.8	42.1	66.038	644	644;644;99	1.89	239	239	168	0	323.31	By MS/MS	By MS/MS	By MS/MS	By MS/MS	By MS/MS	By MS/MS	56.4	53
P04350	P04350	17	1	0	Tubulin beta-4A chain	TUBB4A	sp|P04350|TBB4A_HUMAN Tubulin beta-4A chain OS=Homo sapiens OX=9606 GN=TUBB4A PE=1 SV=2	1	17	1	0	13	15	16	12	14	17	1	1	1	1	1	1	0	0	0	0	0	0	46.2	1.8	0	49.585	444	444	2		6		1	-2	By MS/MS	By MS/MS	By MS/MS	By MS/MS	By MS/MS	By MS/MS	29.3	34.5
P04406;O14556	P04406	16;1	16;1	16;1	Glyceraldehyde-3-phosphate dehydrogenase	GAPDH	sp|P04406|G3P_HUMAN Glyceraldehyde-3-phosphate dehydrogenase OS=Homo sapiens OX=9606 GN=GAPDH PE=1 SV=3	2	16	16	16	12	11	14	10	14	15	12	11	14	10	14	15	12	11	14	10	14	15	57	57	57	36.053	335	335;408	2.03	19	285	28	0	323.31	By MS/MS	By MS/MS	By MS/MS	By MS/MS	By MS/MS	By MS/MS	40	37.6
P04439	P04439	4	3	2	HLA class I histocompatibility antigen, A-3 alpha chain	HLA-A	sp|P04439|HLAA_HUMAN HLA class I histocompatibility antigen, A alpha chain OS=Homo sapiens OX=9606 GN=HLA-A PE=1 SV=2	1	4	3	2	1	2	2	3	3	3	0	1	1	2	2	2	0	1	1	1	1	1	15.9	9.3	5.8	40.84	365	365	2		8		0	21.147	By matching	By matching	By MS/MS	By MS/MS	By MS/MS	By MS/MS	6.6	8.5
P04632;Q96L46	P04632	6;2	6;2	6;2	Calpain small subunit 1	CAPNS1	sp|P04632|CPNS1_HUMAN Calpain small subunit 1 OS=Homo sapiens OX=9606 GN=CAPNS1 PE=1 SV=1	2	6	6	6	3	4	5	3	5	5	3	4	5	3	5	5	3	4	5	3	5	5	22.8	22.8	22.8	28.315	268	268;248	2.03		30	1	0	167.49	By matching	By MS/MS	By MS/MS	By MS/MS	By MS/MS	By MS/MS	10.8	14.2
P04792	P04792	20	20	20	Heat shock protein beta-1	HSPB1	sp|P04792|HSPB1_HUMAN Heat shock protein beta-1 OS=Homo sapiens OX=9606 GN=HSPB1 PE=1 SV=2	1	20	20	20	17	16	19	12	18	19	17	16	19	12	18	19	17	16	19	12	18	19	81.5	81.5	81.5	22.782	205	205	2.14	15	271	66	0	323.31	By MS/MS	By MS/MS	By MS/MS	By MS/MS	By MS/MS	By MS/MS	81.5	78
P04818	P04818	2	2	2	Thymidylate synthase	TYMS	sp|P04818|TYSY_HUMAN Thymidylate synthase OS=Homo sapiens OX=9606 GN=TYMS PE=1 SV=3	1	2	2	2	0	1	2	1	2	1	0	1	2	1	2	1	0	1	2	1	2	1	8	8	8	35.716	313	313	2.12		7	1	0	15.62		By matching	By MS/MS	By matching	By MS/MS	By MS/MS	0	3.5
P04843	P04843	16	16	16	Dolichyl-diphosphooligosaccharide--protein glycosyltransferase subunit 1	RPN1	sp|P04843|RPN1_HUMAN Dolichyl-diphosphooligosaccharide--protein glycosyltransferase subunit 1 OS=Homo sapiens OX=9606 GN=RPN1 PE=1 SV=1	1	16	16	16	11	12	12	11	11	14	11	12	12	11	11	14	11	12	12	11	11	14	31.6	31.6	31.6	68.569	607	607	1.91	9	77	1	0	208.57	By MS/MS	By MS/MS	By MS/MS	By MS/MS	By MS/MS	By MS/MS	19.3	21.7
P04899;P11488;P63096;P19087;P09471;A8MTJ3;P38405	P04899;P11488;P63096;P19087;P09471;A8MTJ3;P38405	2;1;1;1;1;1;1	1;0;0;0;0;0;0	1;0;0;0;0;0;0	Guanine nucleotide-binding protein G(i) subunit alpha-2;Guanine nucleotide-binding protein G(t) subunit alpha-1;Guanine nucleotide-binding protein G(i) subunit alpha-1;Guanine nucleotide-binding protein G(t) subunit alpha-2;Guanine nucleotide-binding protein G(o) subunit alpha;Guanine nucleotide-binding protein G(t) subunit alpha-3;Guanine nucleotide-binding protein G(olf) subunit alpha	GNAI2;GNAT1;GNAI1;GNAT2;GNAO1;GNAT3;GNAL	sp|P04899|GNAI2_HUMAN Guanine nucleotide-binding protein G(i) subunit alpha-2 OS=Homo sapiens OX=9606 GN=GNAI2 PE=1 SV=3;sp|P11488|GNAT1_HUMAN Guanine nucleotide-binding protein G(t) subunit alpha-1 OS=Homo sapiens OX=9606 GN=GNAT1 PE=1 SV=5;sp|P63096|GNAI	7	2	1	1	1	1	1	1	1	2	0	0	0	0	0	1	0	0	0	0	0	1	7.3	4.2	4.2	40.45	355	355;350;354;354;354;354;381	2		1		0.0013711	7.4268	By matching	By matching	By matching	By matching	By matching	By MS/MS	3.1	3.1
P05023;P13637;P50993;Q13733;P20648;P54707	P05023	27;10;9;4;3;3	27;10;9;4;3;3	27;10;9;4;3;3	Sodium/potassium-transporting ATPase subunit alpha-1	ATP1A1	sp|P05023|AT1A1_HUMAN Sodium/potassium-transporting ATPase subunit alpha-1 OS=Homo sapiens OX=9606 GN=ATP1A1 PE=1 SV=1	6	27	27	27	24	22	25	23	27	12	24	22	25	23	27	12	24	22	25	23	27	12	28.3	28.3	28.3	112.89	1023	1023;1013;1020;1029;1035;1039	1.06	138	5	2	0	310.51	By MS/MS	By MS/MS	By MS/MS	By MS/MS	By MS/MS	By MS/MS	26.2	23.9
P05026	P05026	5	5	5	Sodium/potassium-transporting ATPase subunit beta-1	ATP1B1	sp|P05026|AT1B1_HUMAN Sodium/potassium-transporting ATPase subunit beta-1 OS=Homo sapiens OX=9606 GN=ATP1B1 PE=1 SV=1	1	5	5	5	4	3	4	3	4	4	4	3	4	3	4	4	4	3	4	3	4	4	24.4	24.4	24.4	35.061	303	303	1.92	3	21	1	0	61.113	By MS/MS	By MS/MS	By MS/MS	By MS/MS	By MS/MS	By MS/MS	16.2	11.9
P05062	P05062	2	1	1	Fructose-bisphosphate aldolase B	ALDOB	sp|P05062|ALDOB_HUMAN Fructose-bisphosphate aldolase B OS=Homo sapiens OX=9606 GN=ALDOB PE=1 SV=2	1	2	1	1	1	1	1	1	2	1	0	0	0	0	1	0	0	0	0	0	1	0	5.5	3.6	3.6	39.473	364	364	3			1	0.0013661	7.4043	By matching	By matching	By matching	By matching	By MS/MS	By matching	1.9	1.9
P05067	P05067	2	2	2	Amyloid beta A4 protein;N-APP;Soluble APP-alpha;Soluble APP-beta;C99;Beta-amyloid protein 42;Beta-amyloid protein 40;C83;P3(42);P3(40);C80;Gamma-secretase C-terminal fragment 59;Gamma-secretase C-terminal fragment 57;Gamma-secretase C-terminal fragment 50;C31	APP	sp|P05067|A4_HUMAN Amyloid-beta precursor protein OS=Homo sapiens OX=9606 GN=APP PE=1 SV=3	1	2	2	2	0	1	1	2	2	1	0	1	1	2	2	1	0	1	1	2	2	1	3.1	3.1	3.1	86.942	770	770	1	7			0	16.708		By matching	By MS/MS	By MS/MS	By MS/MS	By MS/MS	0	1.6
P05091	P05091	2	2	2	Aldehyde dehydrogenase, mitochondrial	ALDH2	sp|P05091|ALDH2_HUMAN Aldehyde dehydrogenase, mitochondrial OS=Homo sapiens OX=9606 GN=ALDH2 PE=1 SV=2	1	2	2	2	0	0	0	1	2	1	0	0	0	1	2	1	0	0	0	1	2	1	4.4	4.4	4.4	56.381	517	517	2.4		3	2	0.0010091	11.268				By matching	By MS/MS	By matching	0	0
P05109	P05109	2	2	2	Protein S100-A8;Protein S100-A8, N-terminally processed	S100A8	sp|P05109|S10A8_HUMAN Protein S100-A8 OS=Homo sapiens OX=9606 GN=S100A8 PE=1 SV=1	1	2	2	2	1	0	0	1	0	2	1	0	0	1	0	2	1	0	0	1	0	2	19.4	19.4	19.4	10.834	93	93	3			4	0	13.149	By MS/MS			By matching		By MS/MS	11.8	0
P05141;P12235;Q9H0C2	P05141;P12235	11;6;3	11;6;3	4;0;0	ADP/ATP translocase 2;ADP/ATP translocase 2, N-terminally processed;ADP/ATP translocase 1	SLC25A5;SLC25A4	sp|P05141|ADT2_HUMAN ADP/ATP translocase 2 OS=Homo sapiens OX=9606 GN=SLC25A5 PE=1 SV=7;sp|P12235|ADT1_HUMAN ADP/ATP translocase 1 OS=Homo sapiens OX=9606 GN=SLC25A4 PE=1 SV=4	3	11	11	4	9	7	9	6	10	8	9	7	9	6	10	8	4	3	4	3	4	4	35.2	35.2	14.4	32.852	298	298;298;315	1.78	25	49	7	0	78.058	By MS/MS	By MS/MS	By MS/MS	By MS/MS	By MS/MS	By MS/MS	30.2	23.2
P05161	P05161	2	2	2	Ubiquitin-like protein ISG15	ISG15	sp|P05161|ISG15_HUMAN Ubiquitin-like protein ISG15 OS=Homo sapiens OX=9606 GN=ISG15 PE=1 SV=5	1	2	2	2	0	1	2	1	2	1	0	1	2	1	2	1	0	1	2	1	2	1	10.9	10.9	10.9	17.887	165	165	2.25	3		5	0.0005123	11.887		By matching	By MS/MS	By matching	By MS/MS	By matching	0	5.5
P05198	P05198	11	11	11	Eukaryotic translation initiation factor 2 subunit 1	EIF2S1	sp|P05198|IF2A_HUMAN Eukaryotic translation initiation factor 2 subunit 1 OS=Homo sapiens OX=9606 GN=EIF2S1 PE=1 SV=3	1	11	11	11	11	11	10	9	8	8	11	11	10	9	8	8	11	11	10	9	8	8	36.5	36.5	36.5	36.112	315	315	1.97	6	60	4	0	128.49	By MS/MS	By MS/MS	By MS/MS	By MS/MS	By MS/MS	By MS/MS	36.5	36.5
P05204;Q15651	P05204;Q15651	2;2	2;2	2;2	Non-histone chromosomal protein HMG-17;High mobility group nucleosome-binding domain-containing protein 3	HMGN2;HMGN3	sp|P05204|HMGN2_HUMAN Non-histone chromosomal protein HMG-17 OS=Homo sapiens OX=9606 GN=HMGN2 PE=1 SV=3;sp|Q15651|HMGN3_HUMAN High mobility group nucleosome-binding domain-containing protein 3 OS=Homo sapiens OX=9606 GN=HMGN3 PE=1 SV=2	2	2	2	2	1	2	2	1	2	1	1	2	2	1	2	1	1	2	2	1	2	1	14.4	14.4	14.4	9.3926	90	90;99	2.64	1	2	8	0	13.449	By MS/MS	By MS/MS	By MS/MS	By matching	By MS/MS	By MS/MS	10	14.4
P05386	P05386	2	1	1	60S acidic ribosomal protein P1	RPLP1	sp|P05386|RLA1_HUMAN 60S acidic ribosomal protein P1 OS=Homo sapiens OX=9606 GN=RPLP1 PE=1 SV=1	1	2	1	1	1	2	1	2	1	1	0	1	0	1	0	0	0	1	0	1	0	0	28.9	14	14	11.514	114	114	3			2	0.0014138	7.9808	By matching	By MS/MS	By matching	By matching	By matching	By matching	14.9	28.9
P05387	P05387	9	9	8	60S acidic ribosomal protein P2	RPLP2	sp|P05387|RLA2_HUMAN 60S acidic ribosomal protein P2 OS=Homo sapiens OX=9606 GN=RPLP2 PE=1 SV=1	1	9	9	8	7	9	8	6	5	5	7	9	8	6	5	5	6	8	7	5	4	4	76.5	76.5	61.7	11.665	115	115	2.74	10	2	74	0	323.31	By MS/MS	By MS/MS	By MS/MS	By MS/MS	By MS/MS	By MS/MS	75.7	76.5
P05388;Q8NHW5	P05388;Q8NHW5	17;12	17;12	17;12	60S acidic ribosomal protein P0;60S acidic ribosomal protein P0-like	RPLP0;RPLP0P6	sp|P05388|RLA0_HUMAN 60S acidic ribosomal protein P0 OS=Homo sapiens OX=9606 GN=RPLP0 PE=1 SV=1;sp|Q8NHW5|RLA0L_HUMAN 60S acidic ribosomal protein P0-like OS=Homo sapiens OX=9606 GN=RPLP0P6 PE=5 SV=1	2	17	17	17	15	13	17	10	11	17	15	13	17	10	11	17	15	13	17	10	11	17	58	58	58	34.273	317	317;317	2.01	10	177	11	0	323.31	By MS/MS	By MS/MS	By MS/MS	By MS/MS	By MS/MS	By MS/MS	52.7	43.5
P05455	P05455	15	15	15	Lupus La protein	SSB	sp|P05455|LA_HUMAN Lupus La protein OS=Homo sapiens OX=9606 GN=SSB PE=1 SV=2	1	15	15	15	8	10	11	8	10	12	8	10	11	8	10	12	8	10	11	8	10	12	42.2	42.2	42.2	46.836	408	408	2.01		66	1	0	166.36	By MS/MS	By MS/MS	By MS/MS	By MS/MS	By MS/MS	By MS/MS	19.9	26
P05556	P05556	12	12	12	Integrin beta-1	ITGB1	sp|P05556|ITB1_HUMAN Integrin beta-1 OS=Homo sapiens OX=9606 GN=ITGB1 PE=1 SV=2	1	12	12	12	9	7	11	11	11	9	9	7	11	11	11	9	9	7	11	11	11	9	16.5	16.5	16.5	88.414	798	798	1.19	59	9	2	0	102.25	By MS/MS	By MS/MS	By MS/MS	By MS/MS	By MS/MS	By MS/MS	11.7	9.6
P05783	P05783	6	4	4	Keratin, type I cytoskeletal 18	KRT18	sp|P05783|K1C18_HUMAN Keratin, type I cytoskeletal 18 OS=Homo sapiens OX=9606 GN=KRT18 PE=1 SV=2	1	6	4	4	2	3	3	6	2	2	1	2	2	4	1	1	1	2	2	4	1	1	15.3	11.6	11.6	48.057	430	430	2		11		0	38.204	By matching	By MS/MS	By matching	By MS/MS	By matching	By matching	4.4	7.4
P05976;P08590	P05976;P08590	1;1	1;1	1;1	Myosin light chain 1/3, skeletal muscle isoform;Myosin light chain 3	MYL1;MYL3	sp|P05976|MYL1_HUMAN Myosin light chain 1/3, skeletal muscle isoform OS=Homo sapiens OX=9606 GN=MYL1 PE=1 SV=3;sp|P08590|MYL3_HUMAN Myosin light chain 3 OS=Homo sapiens OX=9606 GN=MYL3 PE=1 SV=3	2	1	1	1	0	1	0	1	1	0	0	1	0	1	1	0	0	1	0	1	1	0	6.2	6.2	6.2	21.145	194	194;195	2	1	2	1	0.0055556	6.6324		By matching		By matching	By MS/MS		0	6.2
P06132	P06132	2	2	2	Uroporphyrinogen decarboxylase	UROD	sp|P06132|DCUP_HUMAN Uroporphyrinogen decarboxylase OS=Homo sapiens OX=9606 GN=UROD PE=1 SV=2	1	2	2	2	0	1	1	0	2	0	0	1	1	0	2	0	0	1	1	0	2	0	6.3	6.3	6.3	40.786	367	367	2		4		0.00051626	12.131		By matching	By matching		By MS/MS		0	1.9
P06396;CON__Q3SX14	P06396;CON__Q3SX14	9;7	9;7	9;7	Gelsolin	GSN	sp|P06396|GELS_HUMAN Gelsolin OS=Homo sapiens OX=9606 GN=GSN PE=1 SV=1;	2	9	9	9	8	7	9	9	9	3	8	7	9	9	9	3	8	7	9	9	9	3	14.1	14.1	14.1	85.696	782	782;781	1.04	49	2		0	108.94	By matching	By MS/MS	By MS/MS	By MS/MS	By MS/MS	By MS/MS	12.9	11.9
P06454	P06454	2	2	2	Prothymosin alpha;Prothymosin alpha, N-terminally processed;Thymosin alpha-1	PTMA	sp|P06454|PTMA_HUMAN Prothymosin alpha OS=Homo sapiens OX=9606 GN=PTMA PE=1 SV=2	1	2	2	2	2	1	2	1	1	1	2	1	2	1	1	1	2	1	2	1	1	1	21.6	21.6	21.6	12.203	111	111	2.25	4	1	7	0	38.392	By MS/MS	By MS/MS	By MS/MS	By MS/MS	By MS/MS	By MS/MS	21.6	12.6
P06493;Q00526	P06493	8;2	8;2	6;0	Cyclin-dependent kinase 1	CDK1	sp|P06493|CDK1_HUMAN Cyclin-dependent kinase 1 OS=Homo sapiens OX=9606 GN=CDK1 PE=1 SV=3	2	8	8	6	4	5	6	5	6	6	4	5	6	5	6	6	4	5	5	4	5	6	33	33	26.6	34.095	297	297;305	1.95	6	29	4	0	80.918	By matching	By matching	By MS/MS	By MS/MS	By MS/MS	By MS/MS	14.5	21.9
P06576	P06576	18	18	18	ATP synthase subunit beta, mitochondrial	ATP5B	sp|P06576|ATPB_HUMAN ATP synthase subunit beta, mitochondrial OS=Homo sapiens OX=9606 GN=ATP5F1B PE=1 SV=3	1	18	18	18	12	13	14	11	17	17	12	13	14	11	17	17	12	13	14	11	17	17	44.2	44.2	44.2	56.559	529	529	2	4	112	4	0	227.28	By MS/MS	By MS/MS	By MS/MS	By MS/MS	By MS/MS	By MS/MS	31	33.6
P06702	P06702	2	2	2	Protein S100-A9	S100A9	sp|P06702|S10A9_HUMAN Protein S100-A9 OS=Homo sapiens OX=9606 GN=S100A9 PE=1 SV=1	1	2	2	2	1	1	1	1	2	1	1	1	1	1	2	1	1	1	1	1	2	1	18.4	18.4	18.4	13.242	114	114	2	3	2	3	0.0005176	12.277	By MS/MS	By matching	By matching	By MS/MS	By MS/MS	By MS/MS	11.4	11.4
P06703	P06703	2	2	2	Protein S100-A6	S100A6	sp|P06703|S10A6_HUMAN Protein S100-A6 OS=Homo sapiens OX=9606 GN=S100A6 PE=1 SV=1	1	2	2	2	1	1	1	0	2	1	1	1	1	0	2	1	1	1	1	0	2	1	16.7	16.7	16.7	10.18	90	90	2.67	1		5	0.00051335	11.948	By MS/MS	By MS/MS	By MS/MS		By MS/MS	By MS/MS	8.9	8.9
P06733;P13929	P06733	27;2	27;2	25;0	Alpha-enolase	ENO1	sp|P06733|ENOA_HUMAN Alpha-enolase OS=Homo sapiens OX=9606 GN=ENO1 PE=1 SV=2	2	27	27	25	19	19	22	19	22	24	19	19	22	19	22	24	18	18	21	19	21	22	68.2	68.2	59	47.168	434	434;434	2	30	239	29	0	323.31	By MS/MS	By MS/MS	By MS/MS	By MS/MS	By MS/MS	By MS/MS	45.2	45.2
P06737	P06737	30	30	25	Glycogen phosphorylase, liver form	PYGL	sp|P06737|PYGL_HUMAN Glycogen phosphorylase, liver form OS=Homo sapiens OX=9606 GN=PYGL PE=1 SV=4	1	30	30	25	19	18	26	25	26	7	19	18	26	25	26	7	15	14	22	21	21	6	32.7	32.7	27.3	97.147	847	847	1.03	134	4		0	241.89	By MS/MS	By MS/MS	By MS/MS	By MS/MS	By MS/MS	By MS/MS	22.8	22.3
P06744;CON__Q3ZBD7	P06744	16;4	16;4	16;4	Glucose-6-phosphate isomerase	GPI	sp|P06744|G6PI_HUMAN Glucose-6-phosphate isomerase OS=Homo sapiens OX=9606 GN=GPI PE=1 SV=4	2	16	16	16	10	11	14	7	15	12	10	11	14	7	15	12	10	11	14	7	15	12	27.4	27.4	27.4	63.146	558	558;557	2.02		91	2	0	323.31	By MS/MS	By MS/MS	By MS/MS	By MS/MS	By MS/MS	By MS/MS	21	22.9
P06748	P06748	15	15	15	Nucleophosmin	NPM1	sp|P06748|NPM_HUMAN Nucleophosmin OS=Homo sapiens OX=9606 GN=NPM1 PE=1 SV=2	1	15	15	15	13	14	13	10	11	11	13	14	13	10	11	11	13	14	13	10	11	11	60.5	60.5	60.5	32.575	294	294	2.04	18	118	24	0	323.31	By MS/MS	By MS/MS	By MS/MS	By MS/MS	By MS/MS	By MS/MS	56.8	59.9
P06753	P06753	13	8	7	Tropomyosin alpha-3 chain	TPM3	sp|P06753|TPM3_HUMAN Tropomyosin alpha-3 chain OS=Homo sapiens OX=9606 GN=TPM3 PE=1 SV=2	1	13	8	7	11	11	11	8	13	11	6	6	6	5	8	7	5	5	5	4	7	6	29.5	22.1	18.9	32.95	285	285	2		50		0	132.18	By MS/MS	By MS/MS	By MS/MS	By MS/MS	By MS/MS	By MS/MS	27	27
P06756	P06756	8	8	8	Integrin alpha-V;Integrin alpha-V heavy chain;Integrin alpha-V light chain	ITGAV	sp|P06756|ITAV_HUMAN Integrin alpha-V OS=Homo sapiens OX=9606 GN=ITGAV PE=1 SV=2	1	8	8	8	4	5	8	6	8	1	4	5	8	6	8	1	4	5	8	6	8	1	7.4	7.4	7.4	116.04	1048	1048	1.08	33	3		0	48.687	By matching	By matching	By MS/MS	By MS/MS	By MS/MS	By MS/MS	3.3	4.4
P06865	P06865	1	1	1	Beta-hexosaminidase subunit alpha	HEXA	sp|P06865|HEXA_HUMAN Beta-hexosaminidase subunit alpha OS=Homo sapiens OX=9606 GN=HEXA PE=1 SV=2	1	1	1	1	0	1	1	0	0	1	0	1	1	0	0	1	0	1	1	0	0	1	2.1	2.1	2.1	60.702	529	529	2		3		0.0047434	6.7271		By matching	By MS/MS			By matching	0	2.1
Q16778;P33778;P23527;P06899;Q8N257;Q6DRA6;Q6DN03	Q16778;P33778;P23527;P06899;Q8N257	6;6;6;6;5;2;2	2;2;2;2;2;2;2	2;2;2;2;2;2;2	Histone H2B type 2-E;Histone H2B type 1-B;Histone H2B type 1-O;Histone H2B type 1-J;Histone H2B type 3-B	HIST2H2BE;HIST1H2BB;HIST1H2BO;HIST1H2BJ;HIST3H2BB	sp|Q16778|H2B2E_HUMAN Histone H2B type 2-E OS=Homo sapiens OX=9606 GN=HIST2H2BE PE=1 SV=3;sp|P33778|H2B1B_HUMAN Histone H2B type 1-B OS=Homo sapiens OX=9606 GN=HIST1H2BB PE=1 SV=2;sp|P23527|H2B1O_HUMAN Histone H2B type 1-O OS=Homo sapiens OX=9606 GN=HIST1H	7	6	2	2	5	6	6	6	5	4	1	2	2	2	2	2	1	2	2	2	2	2	41.3	7.9	7.9	13.92	126	126;126;126;126;126;164;193	3			13	0	14.302	By MS/MS	By MS/MS	By MS/MS	By MS/MS	By MS/MS	By MS/MS	40.5	41.3
P07099	P07099	10	10	10	Epoxide hydrolase 1	EPHX1	sp|P07099|HYEP_HUMAN Epoxide hydrolase 1 OS=Homo sapiens OX=9606 GN=EPHX1 PE=1 SV=1	1	10	10	10	4	5	6	4	8	7	4	5	6	4	8	7	4	5	6	4	8	7	24.4	24.4	24.4	52.948	455	455	1.89	4	31		0	71.733	By MS/MS	By MS/MS	By MS/MS	By MS/MS	By MS/MS	By MS/MS	9.2	13.2
P07108	P07108	2	2	2	Acyl-CoA-binding protein	DBI	sp|P07108|ACBP_HUMAN Acyl-CoA-binding protein OS=Homo sapiens OX=9606 GN=DBI PE=1 SV=2	1	2	2	2	0	0	0	0	2	0	0	0	0	0	2	0	0	0	0	0	2	0	34.5	34.5	34.5	10.044	87	87	3			2	0	17.41					By MS/MS		0	0
P07195	P07195	14	13	13	L-lactate dehydrogenase B chain	LDHB	sp|P07195|LDHB_HUMAN L-lactate dehydrogenase B chain OS=Homo sapiens OX=9606 GN=LDHB PE=1 SV=2	1	14	13	13	13	14	14	12	13	13	12	13	13	11	12	12	12	13	13	11	12	12	40.4	36.8	36.8	36.638	334	334	2.01	10	118	11	0	262.3	By MS/MS	By MS/MS	By MS/MS	By MS/MS	By MS/MS	By MS/MS	40.4	40.4
P07203	P07203	5	5	5	Glutathione peroxidase 1	GPX1	sp|P07203|GPX1_HUMAN Glutathione peroxidase 1 OS=Homo sapiens OX=9606 GN=GPX1 PE=1 SV=4	1	5	5	5	0	1	3	1	5	3	0	1	3	1	5	3	0	1	3	1	5	3	30	30	30	22.088	203	203	2.93		1	13	0	35.632		By matching	By MS/MS	By MS/MS	By MS/MS	By MS/MS	0	8.9
P07237	P07237	23	23	23	Protein disulfide-isomerase	P4HB	sp|P07237|PDIA1_HUMAN Protein disulfide-isomerase OS=Homo sapiens OX=9606 GN=P4HB PE=1 SV=3	1	23	23	23	12	14	17	13	17	17	12	14	17	13	17	17	12	14	17	13	17	17	48	48	48	57.116	508	508	2.02	3	137	6	0	323.31	By MS/MS	By MS/MS	By MS/MS	By MS/MS	By MS/MS	By MS/MS	23.2	31.1
P07311	P07311	1	1	1	Acylphosphatase-1	ACYP1	sp|P07311|ACYP1_HUMAN Acylphosphatase-1 OS=Homo sapiens OX=9606 GN=ACYP1 PE=1 SV=2	1	1	1	1	0	0	0	0	1	0	0	0	0	0	1	0	0	0	0	0	1	0	13.1	13.1	13.1	11.261	99	99	3			1	0.0013774	7.4705					By MS/MS		0	0
P07339	P07339	10	10	10	Cathepsin D;Cathepsin D light chain;Cathepsin D heavy chain	CTSD	sp|P07339|CATD_HUMAN Cathepsin D OS=Homo sapiens OX=9606 GN=CTSD PE=1 SV=1	1	10	10	10	6	6	8	4	10	9	6	6	8	4	10	9	6	6	8	4	10	9	28.9	28.9	28.9	44.552	412	412	1.91	9	42	4	0	102.81	By MS/MS	By MS/MS	By MS/MS	By MS/MS	By MS/MS	By MS/MS	14.1	16.7
P07355;A6NMY6	P07355;A6NMY6	29;23	29;23	29;23	Annexin A2;Putative annexin A2-like protein	ANXA2;ANXA2P2	sp|P07355|ANXA2_HUMAN Annexin A2 OS=Homo sapiens OX=9606 GN=ANXA2 PE=1 SV=2;sp|A6NMY6|AXA2L_HUMAN Putative annexin A2-like protein OS=Homo sapiens OX=9606 GN=ANXA2P2 PE=5 SV=2	2	29	29	29	27	27	28	21	27	28	27	27	28	21	27	28	27	27	28	21	27	28	68.4	68.4	68.4	38.604	339	339;339	2.04	19	237	30	0	323.31	By MS/MS	By MS/MS	By MS/MS	By MS/MS	By MS/MS	By MS/MS	63.1	63.7
P07384	P07384	20	20	20	Calpain-1 catalytic subunit	CAPN1	sp|P07384|CAN1_HUMAN Calpain-1 catalytic subunit OS=Homo sapiens OX=9606 GN=CAPN1 PE=1 SV=1	1	20	20	20	13	13	18	15	16	7	13	13	18	15	16	7	13	13	18	15	16	7	29.4	29.4	29.4	81.889	714	714	1.1	81	7	1	0	153.19	By MS/MS	By MS/MS	By MS/MS	By MS/MS	By MS/MS	By MS/MS	19.5	19
P07437;A6NNZ2;CON__ENSEMBL:ENSBTAP00000025008;Q9H4B7	P07437	21;8;5;5	5;0;0;0	4;0;0;0	Tubulin beta chain	TUBB	sp|P07437|TBB5_HUMAN Tubulin beta chain OS=Homo sapiens OX=9606 GN=TUBB PE=1 SV=2	4	21	5	4	16	18	20	14	17	21	4	4	4	3	4	5	3	3	3	2	3	4	56.5	19.4	16	49.67	444	444;444;536;451	2.12	3	39	9	0	129.83	By MS/MS	By MS/MS	By MS/MS	By MS/MS	By MS/MS	By MS/MS	35.6	40.8
P07602	P07602	1	1	1	Prosaposin;Saposin-A;Saposin-B-Val;Saposin-B;Saposin-C;Saposin-D	PSAP	sp|P07602|SAP_HUMAN Prosaposin OS=Homo sapiens OX=9606 GN=PSAP PE=1 SV=2	1	1	1	1	0	0	0	0	1	0	0	0	0	0	1	0	0	0	0	0	1	0	2.1	2.1	2.1	58.112	524	524	3			1	0.0058504	6.4536					By MS/MS		0	0
P07686	P07686	5	5	5	Beta-hexosaminidase subunit beta;Beta-hexosaminidase subunit beta chain B;Beta-hexosaminidase subunit beta chain A	HEXB	sp|P07686|HEXB_HUMAN Beta-hexosaminidase subunit beta OS=Homo sapiens OX=9606 GN=HEXB PE=1 SV=3	1	5	5	5	0	2	2	3	5	2	0	2	2	3	5	2	0	2	2	3	5	2	8.6	8.6	8.6	63.111	556	556	2.36		9	5	0	32.08		By matching	By MS/MS	By MS/MS	By MS/MS	By MS/MS	0	3.4
P07737;CON__P02584	P07737	10;4	10;4	10;4	Profilin-1	PFN1	sp|P07737|PROF1_HUMAN Profilin-1 OS=Homo sapiens OX=9606 GN=PFN1 PE=1 SV=2	2	10	10	10	7	8	8	8	10	7	7	8	8	8	10	7	7	8	8	8	10	7	60.7	60.7	60.7	15.054	140	140;140	2.96		3	74	0	217.98	By MS/MS	By MS/MS	By MS/MS	By MS/MS	By MS/MS	By MS/MS	48.6	58.6
P07741	P07741	3	3	3	Adenine phosphoribosyltransferase	APRT	sp|P07741|APT_HUMAN Adenine phosphoribosyltransferase OS=Homo sapiens OX=9606 GN=APRT PE=1 SV=2	1	3	3	3	2	2	3	3	3	2	2	2	3	3	3	2	2	2	3	3	3	2	18.9	18.9	18.9	19.608	180	180	2.78	2		16	0	68.066	By MS/MS	By MS/MS	By MS/MS	By MS/MS	By MS/MS	By MS/MS	11.7	11.7
P07814	P07814	36	36	36	Bifunctional glutamate/proline--tRNA ligase;Glutamate--tRNA ligase;Proline--tRNA ligase	EPRS	sp|P07814|SYEP_HUMAN Bifunctional glutamate/proline--tRNA ligase OS=Homo sapiens OX=9606 GN=EPRS PE=1 SV=5	1	36	36	36	32	32	34	30	33	17	32	32	34	30	33	17	32	32	34	30	33	17	27.5	27.5	27.5	170.59	1512	1512	1.05	191	9	1	0	323.31	By MS/MS	By MS/MS	By MS/MS	By MS/MS	By MS/MS	By MS/MS	24.7	24.9
P07858	P07858	4	4	4	Cathepsin B;Cathepsin B light chain;Cathepsin B heavy chain	CTSB	sp|P07858|CATB_HUMAN Cathepsin B OS=Homo sapiens OX=9606 GN=CTSB PE=1 SV=3	1	4	4	4	2	2	3	3	4	2	2	2	3	3	4	2	2	2	3	3	4	2	15	15	15	37.821	339	339	2.94		1	17	0	35.216	By MS/MS	By MS/MS	By MS/MS	By MS/MS	By MS/MS	By MS/MS	7.4	7.4
P07900;Q58FG0;Q14568;Q58FG1	P07900	33;6;6;1	18;2;2;1	18;2;2;1	Heat shock protein HSP 90-alpha	HSP90AA1	sp|P07900|HS90A_HUMAN Heat shock protein HSP 90-alpha OS=Homo sapiens OX=9606 GN=HSP90AA1 PE=1 SV=5	4	33	18	18	27	28	32	30	33	20	14	15	18	16	18	8	14	15	18	16	18	8	37.2	24	24	84.659	732	732;334;343;418	1.23	138	28	6	0	323.31	By MS/MS	By MS/MS	By MS/MS	By MS/MS	By MS/MS	By MS/MS	33.7	30.7
P07910;P0DMR1;O60812;B7ZW38;B2RXH8	P07910;P0DMR1;O60812;B7ZW38;B2RXH8	9;5;5;5;5	9;5;5;5;5	9;5;5;5;5	Heterogeneous nuclear ribonucleoproteins C1/C2;Heterogeneous nuclear ribonucleoprotein C-like 4;Heterogeneous nuclear ribonucleoprotein C-like 1;Heterogeneous nuclear ribonucleoprotein C-like 3;Heterogeneous nuclear ribonucleoprotein C-like 2	HNRNPC;HNRNPCL4;HNRNPCL1;HNRNPCL3;HNRNPCL2	sp|P07910|HNRPC_HUMAN Heterogeneous nuclear ribonucleoproteins C1/C2 OS=Homo sapiens OX=9606 GN=HNRNPC PE=1 SV=4;sp|P0DMR1|HNRC4_HUMAN Heterogeneous nuclear ribonucleoprotein C-like 4 OS=Homo sapiens OX=9606 GN=HNRNPCL4 PE=3 SV=1;sp|O60812|HNRC1_HUMAN Hete	5	9	9	9	8	9	7	5	6	7	8	9	7	5	6	7	8	9	7	5	6	7	25.8	25.8	25.8	33.67	306	306;293;293;293;293	2.05		42	2	0	73.975	By MS/MS	By MS/MS	By MS/MS	By MS/MS	By MS/MS	By MS/MS	25.8	25.8
P07942	P07942	1	1	1	Laminin subunit beta-1	LAMB1	sp|P07942|LAMB1_HUMAN Laminin subunit beta-1 OS=Homo sapiens OX=9606 GN=LAMB1 PE=1 SV=2	1	1	1	1	1	1	1	1	1	1	1	1	1	1	1	1	1	1	1	1	1	1	0.6	0.6	0.6	198.04	1786	1786	2.21	11	223	76	0.001472	9.1442	By MS/MS	By MS/MS	By MS/MS	By MS/MS	By MS/MS	By MS/MS	0.6	0.6
P07951	P07951	12	4	0	Tropomyosin beta chain	TPM2	sp|P07951|TPM2_HUMAN Tropomyosin beta chain OS=Homo sapiens OX=9606 GN=TPM2 PE=1 SV=1	1	12	4	0	8	8	9	6	12	8	2	2	3	2	4	2	0	0	0	0	0	0	33.1	15.1	0	32.85	284	284	2		15		0	158.6	By matching	By matching	By MS/MS	By MS/MS	By MS/MS	By MS/MS	23.2	23.2
P07954	P07954	12	12	12	Fumarate hydratase, mitochondrial	FH	sp|P07954|FUMH_HUMAN Fumarate hydratase, mitochondrial OS=Homo sapiens OX=9606 GN=FH PE=1 SV=3	1	12	12	12	6	8	11	8	11	9	6	8	11	8	11	9	6	8	11	8	11	9	30.4	30.4	30.4	54.636	510	510	1.95	3	62		0	187.88	By matching	By MS/MS	By MS/MS	By MS/MS	By MS/MS	By MS/MS	17.1	20.2
P08134	P08134	3	3	1	Rho-related GTP-binding protein RhoC	RHOC	sp|P08134|RHOC_HUMAN Rho-related GTP-binding protein RhoC OS=Homo sapiens OX=9606 GN=RHOC PE=1 SV=1	1	3	3	1	0	2	3	2	3	2	0	2	3	2	3	2	0	0	1	1	1	0	16.1	16.1	6.2	22.006	193	193	2.86		2	12	0	22.332		By MS/MS	By MS/MS	By MS/MS	By MS/MS	By MS/MS	0	9.8
P08195	P08195	22	22	22	4F2 cell-surface antigen heavy chain	SLC3A2	sp|P08195|4F2_HUMAN 4F2 cell-surface antigen heavy chain OS=Homo sapiens OX=9606 GN=SLC3A2 PE=1 SV=3	1	22	22	22	18	20	21	18	20	15	18	20	21	18	20	15	18	20	21	18	20	15	36.8	36.8	36.8	67.993	630	630	1.31	126	46	4	0	240.98	By MS/MS	By MS/MS	By MS/MS	By MS/MS	By MS/MS	By MS/MS	31.7	32.4
P08238;Q58FF7;Q58FF8	P08238	37;17;13	37;17;13	21;8;5	Heat shock protein HSP 90-beta	HSP90AB1	sp|P08238|HS90B_HUMAN Heat shock protein HSP 90-beta OS=Homo sapiens OX=9606 GN=HSP90AB1 PE=1 SV=4	3	37	37	21	32	34	35	31	35	27	32	34	35	31	35	27	18	20	20	16	19	14	39.1	39.1	23.9	83.263	724	724;597;381	1.22	414	81	15	0	323.31	By MS/MS	By MS/MS	By MS/MS	By MS/MS	By MS/MS	By MS/MS	38.7	39
P08559;P29803	P08559;P29803	2;1	2;1	2;1	Pyruvate dehydrogenase E1 component subunit alpha, somatic form, mitochondrial;Pyruvate dehydrogenase E1 component subunit alpha, testis-specific form, mitochondrial	PDHA1;PDHA2	sp|P08559|ODPA_HUMAN Pyruvate dehydrogenase E1 component subunit alpha, somatic form, mitochondrial OS=Homo sapiens OX=9606 GN=PDHA1 PE=1 SV=3;sp|P29803|ODPAT_HUMAN Pyruvate dehydrogenase E1 component subunit alpha, testis-specific form, mitochondrial OS=H	2	2	2	2	2	2	1	1	1	0	2	2	1	1	1	0	2	2	1	1	1	0	5.6	5.6	5.6	43.295	390	390;388	2		7		0	12.975	By MS/MS	By MS/MS	By matching	By MS/MS	By MS/MS		5.6	5.6
P08574	P08574	4	4	4	Cytochrome c1, heme protein, mitochondrial	CYC1	sp|P08574|CY1_HUMAN Cytochrome c1, heme protein, mitochondrial OS=Homo sapiens OX=9606 GN=CYC1 PE=1 SV=3	1	4	4	4	1	1	2	0	4	2	1	1	2	0	4	2	1	1	2	0	4	2	15.1	15.1	15.1	35.422	325	325	2		10		0	24.637	By matching	By matching	By MS/MS		By MS/MS	By MS/MS	4.9	4.9
P08579	P08579	3	2	2	U2 small nuclear ribonucleoprotein B	SNRPB2	sp|P08579|RU2B_HUMAN U2 small nuclear ribonucleoprotein B OS=Homo sapiens OX=9606 GN=SNRPB2 PE=1 SV=1	1	3	2	2	2	2	3	1	2	1	1	1	2	0	1	1	1	1	2	0	1	1	15.6	12.4	12.4	25.486	225	225	2		6		0	18.638	By matching	By matching	By matching	By matching	By MS/MS	By MS/MS	7.6	7.6
P08621	P08621	12	12	12	U1 small nuclear ribonucleoprotein 70 kDa	SNRNP70	sp|P08621|RU17_HUMAN U1 small nuclear ribonucleoprotein 70 kDa OS=Homo sapiens OX=9606 GN=SNRNP70 PE=1 SV=2	1	12	12	12	11	11	11	4	7	6	11	11	11	4	7	6	11	11	11	4	7	6	26.1	26.1	26.1	51.556	437	437	2.02	2	57	3	0	226.37	By MS/MS	By MS/MS	By MS/MS	By MS/MS	By MS/MS	By MS/MS	25.9	25.9
P08708	P08708	6	6	6	40S ribosomal protein S17	RPS17	sp|P08708|RS17_HUMAN 40S ribosomal protein S17 OS=Homo sapiens OX=9606 GN=RPS17 PE=1 SV=2	1	6	6	6	5	6	5	6	5	5	5	6	5	6	5	5	5	6	5	6	5	5	23.7	23.7	23.7	15.55	135	135	2.97	1		63	0	63.125	By MS/MS	By MS/MS	By MS/MS	By MS/MS	By MS/MS	By MS/MS	23.7	23.7
P08727;CON__P08727;CON__P19001;CON__P05784;CON__Q99456;Q99456	P08727;CON__P08727	27;26;8;3;3;3	24;23;5;1;1;1	18;17;1;0;1;1	Keratin, type I cytoskeletal 19	KRT19	sp|P08727|K1C19_HUMAN Keratin, type I cytoskeletal 19 OS=Homo sapiens OX=9606 GN=KRT19 PE=1 SV=4;	6	27	24	18	18	19	19	24	22	22	15	17	17	21	19	19	12	14	14	15	15	15	69	65	53.5	44.105	400	400;400;403;423;494;494	1.98	12	140	9	0	323.31	By MS/MS	By MS/MS	By MS/MS	By MS/MS	By MS/MS	By MS/MS	42	47.8
P08754	P08754	2	1	1	Guanine nucleotide-binding protein G(k) subunit alpha	GNAI3	sp|P08754|GNAI3_HUMAN Guanine nucleotide-binding protein G(i) subunit alpha OS=Homo sapiens OX=9606 GN=GNAI3 PE=1 SV=3	1	2	1	1	2	2	2	2	2	2	1	1	1	1	1	1	1	1	1	1	1	1	7.3	4.2	4.2	40.532	354	354	2		6		0.0010142	11.494	By matching	By matching	By matching	By MS/MS	By MS/MS	By MS/MS	7.3	7.3
P08758	P08758	9	9	9	Annexin A5	ANXA5	sp|P08758|ANXA5_HUMAN Annexin A5 OS=Homo sapiens OX=9606 GN=ANXA5 PE=1 SV=2	1	9	9	9	3	4	7	4	7	5	3	4	7	4	7	5	3	4	7	4	7	5	34.1	34.1	34.1	35.936	320	320	2		34		0	128.82	By MS/MS	By MS/MS	By MS/MS	By MS/MS	By MS/MS	By MS/MS	9.1	12.5
P08865	P08865	9	9	9	40S ribosomal protein SA	RPSA	sp|P08865|RSSA_HUMAN 40S ribosomal protein SA OS=Homo sapiens OX=9606 GN=RPSA PE=1 SV=4	1	9	9	9	8	8	9	7	8	9	8	8	9	7	8	9	8	8	9	7	8	9	37.3	37.3	37.3	32.854	295	295	2.05	3	68	7	0	293.19	By MS/MS	By MS/MS	By MS/MS	By MS/MS	By MS/MS	By MS/MS	28.1	28.1
P09012	P09012	4	4	3	U1 small nuclear ribonucleoprotein A	SNRPA	sp|P09012|SNRPA_HUMAN U1 small nuclear ribonucleoprotein A OS=Homo sapiens OX=9606 GN=SNRPA PE=1 SV=3	1	4	4	3	4	4	4	4	4	2	4	4	4	4	4	2	3	3	3	3	3	2	23	23	20.6	31.279	282	282	2.04		22	1	0	52.344	By MS/MS	By MS/MS	By MS/MS	By MS/MS	By MS/MS	By MS/MS	23	23
P09132	P09132	4	4	4	Signal recognition particle 19 kDa protein	SRP19	sp|P09132|SRP19_HUMAN Signal recognition particle 19 kDa protein OS=Homo sapiens OX=9606 GN=SRP19 PE=1 SV=3	1	4	4	4	0	2	1	2	3	2	0	2	1	2	3	2	0	2	1	2	3	2	29.2	29.2	29.2	16.156	144	144	2.91		1	10	0	28.076		By MS/MS	By MS/MS	By MS/MS	By MS/MS	By matching	0	18.8
P09211	P09211	8	8	8	Glutathione S-transferase P	GSTP1	sp|P09211|GSTP1_HUMAN Glutathione S-transferase P OS=Homo sapiens OX=9606 GN=GSTP1 PE=1 SV=2	1	8	8	8	4	4	5	5	8	3	4	4	5	5	8	3	4	4	5	5	8	3	45.2	45.2	45.2	23.356	210	210	2.79		9	34	0	105.9	By MS/MS	By MS/MS	By MS/MS	By MS/MS	By MS/MS	By MS/MS	23.8	23.8
P09234	P09234	1	1	1	U1 small nuclear ribonucleoprotein C	SNRPC	sp|P09234|RU1C_HUMAN U1 small nuclear ribonucleoprotein C OS=Homo sapiens OX=9606 GN=SNRPC PE=1 SV=1	1	1	1	1	1	0	1	1	1	0	1	0	1	1	1	0	1	0	1	1	1	0	7.5	7.5	7.5	17.394	159	159	3			4	0.0015008	10.816	By MS/MS		By MS/MS	By MS/MS	By MS/MS		7.5	0
P09238;P08254	P09238	4;1	4;1	4;1	Stromelysin-2	MMP10	sp|P09238|MMP10_HUMAN Stromelysin-2 OS=Homo sapiens OX=9606 GN=MMP10 PE=1 SV=1	2	4	4	4	0	1	1	2	3	2	0	1	1	2	3	2	0	1	1	2	3	2	8.6	8.6	8.6	54.151	476	476;477	2		9		0	28.113		By matching	By MS/MS	By MS/MS	By MS/MS	By MS/MS	0	2.5
P09382	P09382	5	5	5	Galectin-1	LGALS1	sp|P09382|LEG1_HUMAN Galectin-1 OS=Homo sapiens OX=9606 GN=LGALS1 PE=1 SV=2	1	5	5	5	1	3	3	3	5	3	1	3	3	3	5	3	1	3	3	3	5	3	46.7	46.7	46.7	14.716	135	135	3			20	0	43.245	By MS/MS	By MS/MS	By MS/MS	By MS/MS	By MS/MS	By MS/MS	11.1	27.4
P09429;B2RPK0;P23497	P09429;B2RPK0	10;5;1	10;5;1	8;4;1	High mobility group protein B1;Putative high mobility group protein B1-like 1	HMGB1;HMGB1P1	sp|P09429|HMGB1_HUMAN High mobility group protein B1 OS=Homo sapiens OX=9606 GN=HMGB1 PE=1 SV=3;sp|B2RPK0|HGB1A_HUMAN Putative high mobility group protein B1-like 1 OS=Homo sapiens OX=9606 GN=HMGB1P1 PE=5 SV=1	3	10	10	8	9	9	10	9	10	10	9	9	10	9	10	10	7	7	8	7	8	8	40.5	40.5	30.7	24.893	215	215;211;879	2.14	1	80	14	0	225.97	By MS/MS	By MS/MS	By MS/MS	By MS/MS	By MS/MS	By MS/MS	40	40
P09455	P09455	2	2	2	Retinol-binding protein 1	RBP1	sp|P09455|RET1_HUMAN Retinol-binding protein 1 OS=Homo sapiens OX=9606 GN=RBP1 PE=1 SV=2	1	2	2	2	0	0	0	0	2	0	0	0	0	0	2	0	0	0	0	0	2	0	15.6	15.6	15.6	15.85	135	135	3			2	0	13.584					By MS/MS		0	0
P09496	P09496	5	5	5	Clathrin light chain A	CLTA	sp|P09496|CLCA_HUMAN Clathrin light chain A OS=Homo sapiens OX=9606 GN=CLTA PE=1 SV=1	1	5	5	5	3	3	4	3	4	3	3	3	4	3	4	3	3	3	4	3	4	3	13.7	13.7	13.7	27.076	248	248	2.04		23	1	0	29.982	By matching	By MS/MS	By MS/MS	By MS/MS	By MS/MS	By MS/MS	10.5	10.5
P09497	P09497	2	2	2	Clathrin light chain B	CLTB	sp|P09497|CLCB_HUMAN Clathrin light chain B OS=Homo sapiens OX=9606 GN=CLTB PE=1 SV=1	1	2	2	2	1	1	1	0	0	2	1	1	1	0	0	2	1	1	1	0	0	2	4.4	4.4	4.4	25.19	229	229	2		5		0.001494	10.545	By matching	By matching	By matching			By MS/MS	4.4	4.4
P09525	P09525	15	15	15	Annexin A4	ANXA4	sp|P09525|ANXA4_HUMAN Annexin A4 OS=Homo sapiens OX=9606 GN=ANXA4 PE=1 SV=4	1	15	15	15	9	10	12	9	12	10	9	10	12	9	12	10	9	10	12	9	12	10	50.2	50.2	50.2	35.882	319	319	1.99	3	69	2	0	189.57	By MS/MS	By MS/MS	By MS/MS	By MS/MS	By MS/MS	By MS/MS	31.3	36.4
P09622	P09622	2	2	2	Dihydrolipoyl dehydrogenase, mitochondrial	DLD	sp|P09622|DLDH_HUMAN Dihydrolipoyl dehydrogenase, mitochondrial OS=Homo sapiens OX=9606 GN=DLD PE=1 SV=2	1	2	2	2	0	0	0	2	0	1	0	0	0	2	0	1	0	0	0	2	0	1	3.5	3.5	3.5	54.177	509	509	2		3		0	14.227				By MS/MS		By MS/MS	0	0
P09651;Q32P51	P09651;Q32P51	17;11	17;11	16;10	Heterogeneous nuclear ribonucleoprotein A1;Heterogeneous nuclear ribonucleoprotein A1, N-terminally processed;Heterogeneous nuclear ribonucleoprotein A1-like 2	HNRNPA1;HNRNPA1L2	sp|P09651|ROA1_HUMAN Heterogeneous nuclear ribonucleoprotein A1 OS=Homo sapiens OX=9606 GN=HNRNPA1 PE=1 SV=5;sp|Q32P51|RA1L2_HUMAN Heterogeneous nuclear ribonucleoprotein A1-like 2 OS=Homo sapiens OX=9606 GN=HNRNPA1L2 PE=2 SV=2	2	17	17	16	14	14	16	9	11	15	14	14	16	9	11	15	14	14	15	9	10	14	44.9	44.9	42.5	38.746	372	372;320	2	15	153	15	0	323.31	By MS/MS	By MS/MS	By MS/MS	By MS/MS	By MS/MS	By MS/MS	37.1	34.9
P09661	P09661	7	7	7	U2 small nuclear ribonucleoprotein A	SNRPA1	sp|P09661|RU2A_HUMAN U2 small nuclear ribonucleoprotein A OS=Homo sapiens OX=9606 GN=SNRPA1 PE=1 SV=2	1	7	7	7	4	2	5	5	5	4	4	2	5	5	5	4	4	2	5	5	5	4	32.5	32.5	32.5	28.415	255	255	2		25		0	72.565	By matching	By matching	By MS/MS	By MS/MS	By MS/MS	By MS/MS	19.6	8.6
P09668	P09668	1	1	1	Pro-cathepsin H;Cathepsin H mini chain;Cathepsin H;Cathepsin H heavy chain;Cathepsin H light chain	CTSH	sp|P09668|CATH_HUMAN Pro-cathepsin H OS=Homo sapiens OX=9606 GN=CTSH PE=1 SV=4	1	1	1	1	0	0	0	1	1	0	0	0	0	1	1	0	0	0	0	1	1	0	3.9	3.9	3.9	37.393	335	335	2		2		0.0014144	7.9847				By matching	By MS/MS		0	0
P09758	P09758	8	8	8	Tumor-associated calcium signal transducer 2	TACSTD2	sp|P09758|TACD2_HUMAN Tumor-associated calcium signal transducer 2 OS=Homo sapiens OX=9606 GN=TACSTD2 PE=1 SV=3	1	8	8	8	4	5	5	5	7	7	4	5	5	5	7	7	4	5	5	5	7	7	29.1	29.1	29.1	35.709	323	323	2.05		40	2	0	101.09	By MS/MS	By MS/MS	By MS/MS	By MS/MS	By MS/MS	By MS/MS	14.2	22.3
P09874	P09874	39	39	39	Poly [ADP-ribose] polymerase 1	PARP1	sp|P09874|PARP1_HUMAN Poly [ADP-ribose] polymerase 1 OS=Homo sapiens OX=9606 GN=PARP1 PE=1 SV=4	1	39	39	39	32	36	34	26	33	11	32	36	34	26	33	11	32	36	34	26	33	11	41	41	41	113.08	1014	1014	1.08	213	15	2	0	323.31	By MS/MS	By MS/MS	By MS/MS	By MS/MS	By MS/MS	By MS/MS	33.2	40.1
P09936	P09936	9	9	9	Ubiquitin carboxyl-terminal hydrolase isozyme L1	UCHL1	sp|P09936|UCHL1_HUMAN Ubiquitin carboxyl-terminal hydrolase isozyme L1 OS=Homo sapiens OX=9606 GN=UCHL1 PE=1 SV=2	1	9	9	9	4	6	8	5	9	7	4	6	8	5	9	7	4	6	8	5	9	7	53.4	53.4	53.4	24.824	223	223	2.49	1	33	35	0	171.61	By MS/MS	By MS/MS	By MS/MS	By MS/MS	By MS/MS	By MS/MS	21.5	31.8
P09960	P09960	6	6	6	Leukotriene A-4 hydrolase	LTA4H	sp|P09960|LKHA4_HUMAN Leukotriene A-4 hydrolase OS=Homo sapiens OX=9606 GN=LTA4H PE=1 SV=2	1	6	6	6	2	2	4	4	5	2	2	2	4	4	5	2	2	2	4	4	5	2	12.8	12.8	12.8	69.284	611	611	2		19		0	56.545	By matching	By matching	By MS/MS	By MS/MS	By MS/MS	By MS/MS	3.8	3.8
P09972	P09972	5	2	2	Fructose-bisphosphate aldolase C	ALDOC	sp|P09972|ALDOC_HUMAN Fructose-bisphosphate aldolase C OS=Homo sapiens OX=9606 GN=ALDOC PE=1 SV=2	1	5	2	2	3	5	5	3	4	5	2	2	2	2	2	2	2	2	2	2	2	2	16.8	7.1	7.1	39.455	364	364	2	1	34	1	0	125.22	By MS/MS	By MS/MS	By MS/MS	By MS/MS	By MS/MS	By MS/MS	9.1	16.8
Q71UI9;P0C0S5;Q99878;Q96KK5;Q9BTM1;Q16777;Q93077;Q7L7L0;Q6FI13;P20671;P0C0S8;P04908;Q96QV6;P16104	Q71UI9;P0C0S5;Q99878;Q96KK5;Q9BTM1;Q16777;Q93077;Q7L7L0;Q6FI13;P20671;P0C0S8;P04908;Q96QV6;P16104	3;3;2;2;2;2;2;2;2;2;2;2;2;2	3;3;2;2;2;2;2;2;2;2;2;2;2;2	2;2;1;1;1;1;1;1;1;1;1;1;1;1	Histone H2A.V;Histone H2A.Z;Histone H2A type 1-J;Histone H2A type 1-H;Histone H2A.J;Histone H2A type 2-C;Histone H2A type 1-C;Histone H2A type 3;Histone H2A type 2-A;Histone H2A type 1-D;Histone H2A type 1;Histone H2A type 1-B/E;Histone H2A type 1-A;Histone H2AX	H2AFV;H2AFZ;HIST1H2AJ;HIST1H2AH;H2AFJ;HIST2H2AC;HIST1H2AC;HIST3H2A;HIST2H2AA3;HIST1H2AD;HIST1H2AG;HIST1H2AB;HIST1H2AA;H2AFX	sp|Q71UI9|H2AV_HUMAN Histone H2A.V OS=Homo sapiens OX=9606 GN=H2AFV PE=1 SV=3;sp|P0C0S5|H2AZ_HUMAN Histone H2A.Z OS=Homo sapiens OX=9606 GN=H2AZ1 PE=1 SV=2;sp|Q99878|H2A1J_HUMAN Histone H2A type 1-J OS=Homo sapiens OX=9606 GN=H2AC14 PE=1 SV=3;sp|Q96KK5|H2A	14	3	3	2	2	3	3	3	3	3	2	3	3	3	3	3	1	2	2	2	2	2	20.3	20.3	13.3	13.509	128	128;128;128;128;129;129;130;130;130;130;130;130;131;143	2.57	4	2	17	0	23.54	By MS/MS	By MS/MS	By MS/MS	By MS/MS	By MS/MS	By MS/MS	14.8	20.3
P47985;P0C7P4	P47985;P0C7P4	1;1	1;1	1;1	Cytochrome b-c1 complex subunit Rieske, mitochondrial;Cytochrome b-c1 complex subunit 11;Putative cytochrome b-c1 complex subunit Rieske-like protein 1	UQCRFS1;UQCRFS1P1	sp|P47985|UCRI_HUMAN Cytochrome b-c1 complex subunit Rieske, mitochondrial OS=Homo sapiens OX=9606 GN=UQCRFS1 PE=1 SV=2;sp|P0C7P4|UCRIL_HUMAN Putative cytochrome b-c1 complex subunit Rieske-like protein 1 OS=Homo sapiens OX=9606 GN=UQCRFS1P1 PE=5 SV=1	2	1	1	1	0	1	1	1	1	1	0	1	1	1	1	1	0	1	1	1	1	1	3.3	3.3	3.3	29.668	274	274;283	2.83		1	5	0.0055108	6.5927		By MS/MS	By MS/MS	By matching	By MS/MS	By matching	0	3.3
P0DI83	P0DI83	1	1	1	Ras-related protein Rab-34, isoform NARR	RAB34	sp|P0DI83|NARR_HUMAN Ras-related protein Rab-34, isoform NARR OS=Homo sapiens OX=9606 GN=RAB34 PE=1 SV=1	1	1	1	1	1	1	0	0	0	0	1	1	0	0	0	0	1	1	0	0	0	0	9.1	9.1	9.1	21.118	198	198	3			2	0.0074751	6.3564	By MS/MS	By MS/MS					9.1	9.1
P0DMV9;P0DMV8	P0DMV9;P0DMV8	31;31	27;27	14;14	Heat shock 70 kDa protein 1B;Heat shock 70 kDa protein 1A	HSPA1B;HSPA1A	sp|P0DMV9|HS71B_HUMAN Heat shock 70 kDa protein 1B OS=Homo sapiens OX=9606 GN=HSPA1B PE=1 SV=1;sp|P0DMV8|HS71A_HUMAN Heat shock 70 kDa protein 1A OS=Homo sapiens OX=9606 GN=HSPA1A PE=1 SV=1	2	31	27	14	25	25	29	22	25	28	22	22	25	18	21	25	12	11	13	9	12	12	55.5	51	26.1	70.051	641	641;641	1.94	41	215	25	0	323.31	By MS/MS	By MS/MS	By MS/MS	By MS/MS	By MS/MS	By MS/MS	41.3	41.2
P0DN76;Q01081;Q8WU68	P0DN76;Q01081;Q8WU68	3;3;2	3;3;2	3;3;2	Splicing factor U2AF 35 kDa subunit;Splicing factor U2AF 26 kDa subunit	U2AF1;U2AF1L4	sp|P0DN76|U2AF5_HUMAN Splicing factor U2AF 35 kDa subunit-like protein OS=Homo sapiens OX=9606 GN=U2AF1L5 PE=1 SV=1;sp|Q01081|U2AF1_HUMAN Splicing factor U2AF 35 kDa subunit OS=Homo sapiens OX=9606 GN=U2AF1 PE=1 SV=3;sp|Q8WU68|U2AF4_HUMAN Splicing factor U	3	3	3	3	3	2	3	1	3	2	3	2	3	1	3	2	3	2	3	1	3	2	11.2	11.2	11.2	27.872	240	240;240;220	2		15		0	72.433	By MS/MS	By MS/MS	By MS/MS	By MS/MS	By MS/MS	By MS/MS	11.2	11.2
P0DP25;P0DP24;P0DP23;P02585	P0DP25;P0DP24;P0DP23	11;11;11;1	11;11;11;1	10;10;10;0			sp|P0DP25|CALM3_HUMAN Calmodulin-3 OS=Homo sapiens OX=9606 GN=CALM3 PE=1 SV=1;sp|P0DP24|CALM2_HUMAN Calmodulin-2 OS=Homo sapiens OX=9606 GN=CALM2 PE=1 SV=1;sp|P0DP23|CALM1_HUMAN Calmodulin-1 OS=Homo sapiens OX=9606 GN=CALM1 PE=1 SV=1	4	11	11	10	7	9	8	9	10	4	7	9	8	9	10	4	6	8	7	8	9	3	61.1	61.1	56.4	16.837	149	149;149;149;160	2.79	5	5	61	0	181.59	By MS/MS	By MS/MS	By MS/MS	By MS/MS	By MS/MS	By MS/MS	57.7	60.4
P10155	P10155	1	1	1	60 kDa SS-A/Ro ribonucleoprotein	TROVE2	sp|P10155|RO60_HUMAN 60 kDa SS-A/Ro ribonucleoprotein OS=Homo sapiens OX=9606 GN=RO60 PE=1 SV=2	1	1	1	1	0	0	0	0	1	0	0	0	0	0	1	0	0	0	0	0	1	0	3	3	3	60.67	538	538	2		1		0.0034767	6.8394					By MS/MS		0	0
P10321	P10321	5	5	3	HLA class I histocompatibility antigen, Cw-7 alpha chain	HLA-C	sp|P10321|HLAC_HUMAN HLA class I histocompatibility antigen, C alpha chain OS=Homo sapiens OX=9606 GN=HLA-C PE=1 SV=3	1	5	5	3	1	2	3	1	3	3	1	2	3	1	3	3	0	1	2	0	2	1	21	21	10.7	40.648	366	366	2		13		0	108.15	By MS/MS	By matching	By MS/MS	By MS/MS	By MS/MS	By MS/MS	6.6	10.1
P10412;P16403;P22492;Q02539	P10412;P16403	6;5;2;2	1;0;0;0	1;0;0;0	Histone H1.4;Histone H1.2	HIST1H1E;HIST1H1C	sp|P10412|H14_HUMAN Histone H1.4 OS=Homo sapiens OX=9606 GN=H1-4 PE=1 SV=2;sp|P16403|H12_HUMAN Histone H1.2 OS=Homo sapiens OX=9606 GN=H1-2 PE=1 SV=2	4	6	1	1	6	6	5	4	4	5	1	1	1	0	0	1	1	1	1	0	0	1	22.8	7.3	7.3	21.865	219	219;213;207;215	2		4		0.0014164	8.0223	By MS/MS	By MS/MS	By MS/MS	By matching	By matching	By matching	22.8	22.8
P10515	P10515	6	6	6	Dihydrolipoyllysine-residue acetyltransferase component of pyruvate dehydrogenase complex, mitochondrial	DLAT	sp|P10515|ODP2_HUMAN Dihydrolipoyllysine-residue acetyltransferase component of pyruvate dehydrogenase complex, mitochondrial OS=Homo sapiens OX=9606 GN=DLAT PE=1 SV=3	1	6	6	6	3	4	6	3	3	3	3	4	6	3	3	3	3	4	6	3	3	3	15	15	15	68.996	647	647	2		22		0	45.92	By MS/MS	By MS/MS	By MS/MS	By MS/MS	By MS/MS	By MS/MS	6.2	7.6
P10599	P10599	7	7	7	Thioredoxin	TXN	sp|P10599|THIO_HUMAN Thioredoxin OS=Homo sapiens OX=9606 GN=TXN PE=1 SV=3	1	7	7	7	5	5	5	5	6	4	5	5	5	5	6	4	5	5	5	5	6	4	51.4	51.4	51.4	11.737	105	105	2.7	8	1	47	0	59.914	By MS/MS	By MS/MS	By MS/MS	By MS/MS	By MS/MS	By MS/MS	40	46.7
P10606	P10606	5	5	5	Cytochrome c oxidase subunit 5B, mitochondrial	COX5B	sp|P10606|COX5B_HUMAN Cytochrome c oxidase subunit 5B, mitochondrial OS=Homo sapiens OX=9606 GN=COX5B PE=1 SV=2	1	5	5	5	2	2	3	3	4	3	2	2	3	3	4	3	2	2	3	3	4	3	30.2	30.2	30.2	13.696	129	129	3			18	0	36.815	By MS/MS	By MS/MS	By MS/MS	By MS/MS	By MS/MS	By MS/MS	14.7	15.5
P10620	P10620	2	2	2	Microsomal glutathione S-transferase 1	MGST1	sp|P10620|MGST1_HUMAN Microsomal glutathione S-transferase 1 OS=Homo sapiens OX=9606 GN=MGST1 PE=1 SV=1	1	2	2	2	0	2	2	2	2	2	0	2	2	2	2	2	0	2	2	2	2	2	16.1	16.1	16.1	17.598	155	155	3			10	0	15.973		By MS/MS	By MS/MS	By MS/MS	By MS/MS	By matching	0	16.1
P10644	P10644	2	2	2	cAMP-dependent protein kinase type I-alpha regulatory subunit;cAMP-dependent protein kinase type I-alpha regulatory subunit, N-terminally processed	PRKAR1A	sp|P10644|KAP0_HUMAN cAMP-dependent protein kinase type I-alpha regulatory subunit OS=Homo sapiens OX=9606 GN=PRKAR1A PE=1 SV=1	1	2	2	2	1	1	1	1	2	0	1	1	1	1	2	0	1	1	1	1	2	0	6.6	6.6	6.6	42.981	381	381	2		6		0	14.754	By matching	By matching	By matching	By MS/MS	By MS/MS		3.4	3.4
P10768	P10768	6	6	6	S-formylglutathione hydrolase	ESD	sp|P10768|ESTD_HUMAN S-formylglutathione hydrolase OS=Homo sapiens OX=9606 GN=ESD PE=1 SV=2	1	6	6	6	2	1	5	2	5	4	2	1	5	2	5	4	2	1	5	2	5	4	32.3	32.3	32.3	31.462	282	282	2		22		0	78.146	By matching	By matching	By MS/MS	By MS/MS	By MS/MS	By MS/MS	7.4	4.3
P10809	P10809	22	22	22	60 kDa heat shock protein, mitochondrial	HSPD1	sp|P10809|CH60_HUMAN 60 kDa heat shock protein, mitochondrial OS=Homo sapiens OX=9606 GN=HSPD1 PE=1 SV=2	1	22	22	22	14	17	21	16	21	22	14	17	21	16	21	22	14	17	21	16	21	22	45.5	45.5	45.5	61.054	573	573	1.95	18	136	10	0	323.31	By MS/MS	By MS/MS	By MS/MS	By MS/MS	By MS/MS	By MS/MS	26.7	36.6
P11021	P11021	32	30	30	78 kDa glucose-regulated protein	HSPA5	sp|P11021|BIP_HUMAN Endoplasmic reticulum chaperone BiP OS=Homo sapiens OX=9606 GN=HSPA5 PE=1 SV=2	1	32	30	30	28	29	31	26	31	31	27	28	29	24	29	30	27	28	29	24	29	30	49.2	48.2	48.2	72.332	654	654	1.63	179	261	11	0	323.31	By MS/MS	By MS/MS	By MS/MS	By MS/MS	By MS/MS	By MS/MS	45.1	45.4
P11047	P11047	3	3	3	Laminin subunit gamma-1	LAMC1	sp|P11047|LAMC1_HUMAN Laminin subunit gamma-1 OS=Homo sapiens OX=9606 GN=LAMC1 PE=1 SV=3	1	3	3	3	3	3	3	3	3	0	3	3	3	3	3	0	3	3	3	3	3	0	2.6	2.6	2.6	177.6	1609	1609	1	15			0	19.619	By matching	By MS/MS	By MS/MS	By MS/MS	By MS/MS		2.6	2.6
P11137	P11137	6	6	6	Microtubule-associated protein 2	MAP2	sp|P11137|MTAP2_HUMAN Microtubule-associated protein 2 OS=Homo sapiens OX=9606 GN=MAP2 PE=1 SV=4	1	6	6	6	4	2	4	5	3	2	4	2	4	5	3	2	4	2	4	5	3	2	4.6	4.6	4.6	199.52	1827	1827	1.75	6	18		0	69.628	By MS/MS	By MS/MS	By MS/MS	By MS/MS	By MS/MS	By MS/MS	3.4	1.4
P11142;P54652	P11142	36;12	36;12	30;6	Heat shock cognate 71 kDa protein	HSPA8	sp|P11142|HSP7C_HUMAN Heat shock cognate 71 kDa protein OS=Homo sapiens OX=9606 GN=HSPA8 PE=1 SV=1	2	36	36	30	32	33	34	26	31	34	32	33	34	26	31	34	27	28	28	20	25	29	61.9	61.9	56	70.897	646	646;639	1.9	86	357	39	0	323.31	By MS/MS	By MS/MS	By MS/MS	By MS/MS	By MS/MS	By MS/MS	53.7	57.3
P11172	P11172	8	8	8	Uridine 5-monophosphate synthase;Orotate phosphoribosyltransferase;Orotidine 5-phosphate decarboxylase	UMPS	sp|P11172|UMPS_HUMAN Uridine 5-monophosphate synthase OS=Homo sapiens OX=9606 GN=UMPS PE=1 SV=1	1	8	8	8	3	4	6	6	7	5	3	4	6	6	7	5	3	4	6	6	7	5	17.1	17.1	17.1	52.221	480	480	1.94	2	30		0	61.784	By matching	By matching	By MS/MS	By MS/MS	By MS/MS	By MS/MS	6.2	8.3
P11177	P11177	3	3	3	Pyruvate dehydrogenase E1 component subunit beta, mitochondrial	PDHB	sp|P11177|ODPB_HUMAN Pyruvate dehydrogenase E1 component subunit beta, mitochondrial OS=Homo sapiens OX=9606 GN=PDHB PE=1 SV=3	1	3	3	3	2	2	2	1	3	3	2	2	2	1	3	3	2	2	2	1	3	3	12	12	12	39.233	359	359	2		13		0	24.685	By matching	By matching	By MS/MS	By MS/MS	By MS/MS	By MS/MS	7.5	7.5
P11216	P11216	15	11	9	Glycogen phosphorylase, brain form	PYGB	sp|P11216|PYGB_HUMAN Glycogen phosphorylase, brain form OS=Homo sapiens OX=9606 GN=PYGB PE=1 SV=5	1	15	11	9	7	5	12	12	14	1	3	2	9	9	10	0	3	2	7	8	9	0	15.1	10.9	8.9	96.695	843	843	1	33			0	83.877	By matching	By matching	By MS/MS	By MS/MS	By MS/MS	By matching	6.9	5.1
P11233;P11234	P11233	3;1	3;1	3;1	Ras-related protein Ral-A	RALA	sp|P11233|RALA_HUMAN Ras-related protein Ral-A OS=Homo sapiens OX=9606 GN=RALA PE=1 SV=1	2	3	3	3	0	2	2	0	3	1	0	2	2	0	3	1	0	2	2	0	3	1	17.5	17.5	17.5	23.567	206	206;206	2.22		7	2	0	35.539		By MS/MS	By MS/MS		By MS/MS	By MS/MS	0	14.1
P11279	P11279	3	3	3	Lysosome-associated membrane glycoprotein 1	LAMP1	sp|P11279|LAMP1_HUMAN Lysosome-associated membrane glycoprotein 1 OS=Homo sapiens OX=9606 GN=LAMP1 PE=1 SV=3	1	3	3	3	2	2	2	2	3	3	2	2	2	2	3	3	2	2	2	2	3	3	6.5	6.5	6.5	44.882	417	417	1.07	13	1		0	27.143	By MS/MS	By MS/MS	By MS/MS	By MS/MS	By MS/MS	By MS/MS	3.8	3.8
P11310	P11310	4	4	4	Medium-chain specific acyl-CoA dehydrogenase, mitochondrial	ACADM	sp|P11310|ACADM_HUMAN Medium-chain specific acyl-CoA dehydrogenase, mitochondrial OS=Homo sapiens OX=9606 GN=ACADM PE=1 SV=1	1	4	4	4	3	3	3	4	4	1	3	3	3	4	4	1	3	3	3	4	4	1	11.9	11.9	11.9	46.588	421	421	2		18		0	37.055	By MS/MS	By matching	By MS/MS	By matching	By MS/MS	By MS/MS	9	9
P11387;Q969P6	P11387	24;5	24;5	24;5	DNA topoisomerase 1	TOP1	sp|P11387|TOP1_HUMAN DNA topoisomerase 1 OS=Homo sapiens OX=9606 GN=TOP1 PE=1 SV=2	2	24	24	24	20	22	23	14	15	5	20	22	23	14	15	5	20	22	23	14	15	5	32.3	32.3	32.3	90.725	765	765;601	1.05	121	6		0	229.62	By MS/MS	By MS/MS	By MS/MS	By MS/MS	By MS/MS	By MS/MS	28	31.2
P11388;Q02880	P11388;Q02880	1;1	1;1	1;1	DNA topoisomerase 2-alpha;DNA topoisomerase 2-beta	TOP2A;TOP2B	sp|P11388|TOP2A_HUMAN DNA topoisomerase 2-alpha OS=Homo sapiens OX=9606 GN=TOP2A PE=1 SV=3;sp|Q02880|TOP2B_HUMAN DNA topoisomerase 2-beta OS=Homo sapiens OX=9606 GN=TOP2B PE=1 SV=3	2	1	1	1	1	1	1	1	1	0	1	1	1	1	1	0	1	1	1	1	1	0	0.8	0.8	0.8	174.38	1531	1531;1626	1	5			0.0058333	6.4142	By matching	By MS/MS	By MS/MS	By matching	By matching		0.8	0.8
P11413	P11413	10	10	10	Glucose-6-phosphate 1-dehydrogenase	G6PD	sp|P11413|G6PD_HUMAN Glucose-6-phosphate 1-dehydrogenase OS=Homo sapiens OX=9606 GN=G6PD PE=1 SV=4	1	10	10	10	4	6	5	3	8	6	4	6	5	3	8	6	4	6	5	3	8	6	21.9	21.9	21.9	59.256	515	515	2.03		32	1	0	140.8	By matching	By MS/MS	By MS/MS	By MS/MS	By MS/MS	By MS/MS	10.3	14.2
P11441	P11441	3	3	3	Ubiquitin-like protein 4A	UBL4A	sp|P11441|UBL4A_HUMAN Ubiquitin-like protein 4A OS=Homo sapiens OX=9606 GN=UBL4A PE=1 SV=1	1	3	3	3	0	1	0	1	3	1	0	1	0	1	3	1	0	1	0	1	3	1	18.5	18.5	18.5	17.776	157	157	3			6	0	20.958		By matching		By MS/MS	By MS/MS	By matching	0	6.4
P11498	P11498	1	1	1	Pyruvate carboxylase, mitochondrial	PC	sp|P11498|PYC_HUMAN Pyruvate carboxylase, mitochondrial OS=Homo sapiens OX=9606 GN=PC PE=1 SV=2	1	1	1	1	0	0	1	1	1	0	0	0	1	1	1	0	0	0	1	1	1	0	1	1	1	129.63	1178	1178	1	3			0.0013947	7.6707			By matching	By matching	By MS/MS		0	0
P11586	P11586	37	37	37	C-1-tetrahydrofolate synthase, cytoplasmic;Methylenetetrahydrofolate dehydrogenase;Methenyltetrahydrofolate cyclohydrolase;Formyltetrahydrofolate synthetase;C-1-tetrahydrofolate synthase, cytoplasmic, N-terminally processed	MTHFD1	sp|P11586|C1TC_HUMAN C-1-tetrahydrofolate synthase, cytoplasmic OS=Homo sapiens OX=9606 GN=MTHFD1 PE=1 SV=3	1	37	37	37	27	26	35	33	36	19	27	26	35	33	36	19	27	26	35	33	36	19	37.1	37.1	37.1	101.56	935	935	1.09	205	19	1	0	323.31	By MS/MS	By MS/MS	By MS/MS	By MS/MS	By MS/MS	By MS/MS	26.3	29
P11802	P11802	5	4	4	Cyclin-dependent kinase 4	CDK4	sp|P11802|CDK4_HUMAN Cyclin-dependent kinase 4 OS=Homo sapiens OX=9606 GN=CDK4 PE=1 SV=2	1	5	4	4	1	2	3	1	3	2	1	2	3	1	2	2	1	2	3	1	2	2	21.5	18.8	18.8	33.729	303	303	2		11		0	30.907	By matching	By matching	By matching	By matching	By MS/MS	By MS/MS	4	8.9
P11908	P11908	6	6	3	Ribose-phosphate pyrophosphokinase 2	PRPS2	sp|P11908|PRPS2_HUMAN Ribose-phosphate pyrophosphokinase 2 OS=Homo sapiens OX=9606 GN=PRPS2 PE=1 SV=2	1	6	6	3	4	4	4	1	4	4	4	4	4	1	4	4	2	2	2	0	2	1	26.4	26.4	13.8	34.769	318	318	2.05		21	1	0	82.136	By MS/MS	By MS/MS	By MS/MS	By matching	By MS/MS	By MS/MS	14.5	14.5
P11940;Q9H361;Q4VXU2;Q96DU9	P11940	28;12;5;2	28;12;5;2	21;10;3;2	Polyadenylate-binding protein 1	PABPC1	sp|P11940|PABP1_HUMAN Polyadenylate-binding protein 1 OS=Homo sapiens OX=9606 GN=PABPC1 PE=1 SV=2	4	28	28	21	26	23	26	15	22	22	26	23	26	15	22	22	20	17	19	11	16	17	53.5	53.5	40.9	70.67	636	636;631;614;382	1.86	30	183	1	0	323.31	By MS/MS	By MS/MS	By MS/MS	By MS/MS	By MS/MS	By MS/MS	49.5	40.3
P12004	P12004	11	11	11	Proliferating cell nuclear antigen	PCNA	sp|P12004|PCNA_HUMAN Proliferating cell nuclear antigen OS=Homo sapiens OX=9606 GN=PCNA PE=1 SV=1	1	11	11	11	9	9	11	9	10	11	9	9	11	9	10	11	9	9	11	9	10	11	50.6	50.6	50.6	28.768	261	261	2	2	84	2	0	323.31	By MS/MS	By MS/MS	By MS/MS	By MS/MS	By MS/MS	By MS/MS	43.3	43.3
P12081;P49590	P12081	9;3	9;3	9;3	Histidine--tRNA ligase, cytoplasmic	HARS	sp|P12081|SYHC_HUMAN Histidine--tRNA ligase, cytoplasmic OS=Homo sapiens OX=9606 GN=HARS PE=1 SV=2	2	9	9	9	4	4	6	6	8	5	4	4	6	6	8	5	4	4	6	6	8	5	16.1	16.1	16.1	57.41	509	509;506	1.94	3	31	1	0	64.134	By MS/MS	By MS/MS	By MS/MS	By MS/MS	By MS/MS	By MS/MS	7.7	7.9
P12236	P12236	8	1	1	ADP/ATP translocase 3;ADP/ATP translocase 3, N-terminally processed	SLC25A6	sp|P12236|ADT3_HUMAN ADP/ATP translocase 3 OS=Homo sapiens OX=9606 GN=SLC25A6 PE=1 SV=4	1	8	1	1	6	4	6	3	6	4	1	0	1	0	0	0	1	0	1	0	0	0	23.8	3	3	32.866	298	298	1.5	1	1		0.0078675	6.3342	By MS/MS	By matching	By MS/MS	By matching	By matching	By matching	18.8	13.1
P12268;P20839	P12268	10;1	10;1	10;1	Inosine-5-monophosphate dehydrogenase 2	IMPDH2	sp|P12268|IMDH2_HUMAN Inosine-5-monophosphate dehydrogenase 2 OS=Homo sapiens OX=9606 GN=IMPDH2 PE=1 SV=2	2	10	10	10	10	10	10	6	9	8	10	10	10	6	9	8	10	10	10	6	9	8	22.8	22.8	22.8	55.804	514	514;514	2		59		0	108.77	By MS/MS	By MS/MS	By MS/MS	By MS/MS	By MS/MS	By MS/MS	22.8	22.8
P12270	P12270	27	27	27	Nucleoprotein TPR	TPR	sp|P12270|TPR_HUMAN Nucleoprotein TPR OS=Homo sapiens OX=9606 GN=TPR PE=1 SV=3	1	27	27	27	10	9	20	19	23	5	10	9	20	19	23	5	10	9	20	19	23	5	12.1	12.1	12.1	267.29	2363	2363	1.02	85		1	0	204.62	By matching	By matching	By MS/MS	By MS/MS	By MS/MS	By MS/MS	4.8	4.6
P12272	P12272	2	2	2	Parathyroid hormone-related protein;PTHrP[1-36];PTHrP[38-94];Osteostatin	PTHLH	sp|P12272|PTHR_HUMAN Parathyroid hormone-related protein OS=Homo sapiens OX=9606 GN=PTHLH PE=1 SV=1	1	2	2	2	2	1	2	1	0	0	2	1	2	1	0	0	2	1	2	1	0	0	15.3	15.3	15.3	20.194	177	177	3			6	0	13.361	By MS/MS	By MS/MS	By MS/MS	By matching			15.3	6.2
P12277	P12277	12	12	12	Creatine kinase B-type	CKB	sp|P12277|KCRB_HUMAN Creatine kinase B-type OS=Homo sapiens OX=9606 GN=CKB PE=1 SV=1	1	12	12	12	7	8	11	4	11	10	7	8	11	4	11	10	7	8	11	4	11	10	37.8	37.8	37.8	42.644	381	381	1.96	7	65	4	0	323.31	By MS/MS	By MS/MS	By MS/MS	By MS/MS	By MS/MS	By MS/MS	24.7	27.6
P12429	P12429	14	14	14	Annexin A3	ANXA3	sp|P12429|ANXA3_HUMAN Annexin A3 OS=Homo sapiens OX=9606 GN=ANXA3 PE=1 SV=3	1	14	14	14	8	6	10	7	13	8	8	6	10	7	13	8	8	6	10	7	13	8	45.8	45.8	45.8	36.375	323	323	1.92	6	53	1	0	152.93	By MS/MS	By matching	By MS/MS	By MS/MS	By MS/MS	By MS/MS	26	22
P12532;P17540	P12532	11;2	11;2	11;2	Creatine kinase U-type, mitochondrial	CKMT1A	sp|P12532|KCRU_HUMAN Creatine kinase U-type, mitochondrial OS=Homo sapiens OX=9606 GN=CKMT1A PE=1 SV=1	2	11	11	11	6	7	9	5	9	8	6	7	9	5	9	8	6	7	9	5	9	8	27.6	27.6	27.6	47.036	417	417;419	2.04		51	2	0	242.98	By MS/MS	By MS/MS	By MS/MS	By MS/MS	By MS/MS	By MS/MS	17.7	18
P12814;P35609;Q08043	P12814	38;12;10	38;12;10	24;3;2	Alpha-actinin-1	ACTN1	sp|P12814|ACTN1_HUMAN Alpha-actinin-1 OS=Homo sapiens OX=9606 GN=ACTN1 PE=1 SV=2	3	38	38	24	26	32	36	32	35	16	26	32	36	32	35	16	17	21	22	20	21	10	44.5	44.5	28.7	103.06	892	892;894;901	1.08	249	20	1	0	323.31	By MS/MS	By MS/MS	By MS/MS	By MS/MS	By MS/MS	By MS/MS	35.4	41.1
P12830	P12830	3	3	3	Cadherin-1;E-Cad/CTF1;E-Cad/CTF2;E-Cad/CTF3	CDH1	sp|P12830|CADH1_HUMAN Cadherin-1 OS=Homo sapiens OX=9606 GN=CDH1 PE=1 SV=3	1	3	3	3	0	1	1	1	2	0	0	1	1	1	2	0	0	1	1	1	2	0	4.3	4.3	4.3	97.455	882	882	2.14		6	1	0	19.802		By matching	By matching	By MS/MS	By MS/MS		0	1.1
P12955	P12955	2	2	2	Xaa-Pro dipeptidase	PEPD	sp|P12955|PEPD_HUMAN Xaa-Pro dipeptidase OS=Homo sapiens OX=9606 GN=PEPD PE=1 SV=3	1	2	2	2	0	0	1	0	2	2	0	0	1	0	2	2	0	0	1	0	2	2	5.3	5.3	5.3	54.548	493	493	2		5		0	15.63			By matching		By MS/MS	By MS/MS	0	0
P12956	P12956	25	25	25	X-ray repair cross-complementing protein 6	XRCC6	sp|P12956|XRCC6_HUMAN X-ray repair cross-complementing protein 6 OS=Homo sapiens OX=9606 GN=XRCC6 PE=1 SV=2	1	25	25	25	18	19	22	13	21	21	18	19	22	13	21	21	18	19	22	13	21	21	41.5	41.5	41.5	69.842	609	609	1.97	7	142	2	0	323.31	By MS/MS	By MS/MS	By MS/MS	By MS/MS	By MS/MS	By MS/MS	35.8	36.5
P13010	P13010	21	21	21	X-ray repair cross-complementing protein 5	XRCC5	sp|P13010|XRCC5_HUMAN X-ray repair cross-complementing protein 5 OS=Homo sapiens OX=9606 GN=XRCC5 PE=1 SV=3	1	21	21	21	19	19	21	13	18	7	19	19	21	13	18	7	19	19	21	13	18	7	24.5	24.5	24.5	82.704	732	732	1.11	119	9	3	0	254.53	By MS/MS	By MS/MS	By MS/MS	By MS/MS	By MS/MS	By MS/MS	23.2	23.5
P13073	P13073	8	8	8	Cytochrome c oxidase subunit 4 isoform 1, mitochondrial	COX4I1	sp|P13073|COX41_HUMAN Cytochrome c oxidase subunit 4 isoform 1, mitochondrial OS=Homo sapiens OX=9606 GN=COX4I1 PE=1 SV=1	1	8	8	8	2	5	3	6	7	4	2	5	3	6	7	4	2	5	3	6	7	4	40.2	40.2	40.2	19.576	169	169	3			28	0	58.901	By MS/MS	By MS/MS	By MS/MS	By MS/MS	By MS/MS	By MS/MS	13	25.4
P13164;Q01629;Q01628	P13164;Q01629;Q01628	1;1;1	1;1;1	1;1;1	Interferon-induced transmembrane protein 1;Interferon-induced transmembrane protein 2;Interferon-induced transmembrane protein 3	IFITM1;IFITM2;IFITM3	sp|P13164|IFM1_HUMAN Interferon-induced transmembrane protein 1 OS=Homo sapiens OX=9606 GN=IFITM1 PE=1 SV=3;sp|Q01629|IFM2_HUMAN Interferon-induced transmembrane protein 2 OS=Homo sapiens OX=9606 GN=IFITM2 PE=1 SV=2;sp|Q01628|IFM3_HUMAN Interferon-induced	3	1	1	1	0	1	1	1	1	1	0	1	1	1	1	1	0	1	1	1	1	1	12.8	12.8	12.8	13.964	125	125;132;133	3			5	0.00051361	11.976		By MS/MS	By MS/MS	By MS/MS	By MS/MS	By MS/MS	0	12.8
P13473	P13473	2	2	2	Lysosome-associated membrane glycoprotein 2	LAMP2	sp|P13473|LAMP2_HUMAN Lysosome-associated membrane glycoprotein 2 OS=Homo sapiens OX=9606 GN=LAMP2 PE=1 SV=2	1	2	2	2	0	0	0	1	2	0	0	0	0	1	2	0	0	0	0	1	2	0	3.7	3.7	3.7	44.96	410	410	1.33	2	1		0.0010065	11.138				By matching	By MS/MS		0	0
P13489	P13489	8	8	8	Ribonuclease inhibitor	RNH1	sp|P13489|RINI_HUMAN Ribonuclease inhibitor OS=Homo sapiens OX=9606 GN=RNH1 PE=1 SV=2	1	8	8	8	4	2	6	5	7	5	4	2	6	5	7	5	4	2	6	5	7	5	22.3	22.3	22.3	49.973	461	461	2.03		29	1	0	159.54	By matching	By MS/MS	By MS/MS	By MS/MS	By MS/MS	By MS/MS	11.1	5.6
P13639	P13639	35	35	34	Elongation factor 2	EEF2	sp|P13639|EF2_HUMAN Elongation factor 2 OS=Homo sapiens OX=9606 GN=EEF2 PE=1 SV=4	1	35	35	34	31	30	34	32	35	28	31	30	34	32	35	28	30	29	33	31	34	27	35.5	35.5	34.4	95.337	858	858	1.21	284	47	12	0	323.31	By MS/MS	By MS/MS	By MS/MS	By MS/MS	By MS/MS	By MS/MS	32.4	31.5
P13646;CON__ENSEMBL:ENSP00000377550;CON__P35900;P35900;CON__Q15323;CON__Q497I4;CON__Q9UE12;CON__Q14525;Q15323;Q14525;CON__Q6NTB9;CON__O76009;O76009;Q6A162;CON__Q6IFU5;CON__Q8IUT8;O76011;CON__O76011	P13646;CON__ENSEMBL:ENSP00000377550	15;14;3;3;2;2;2;2;2;2;1;1;1;1;1;1;1;1	9;8;1;1;1;1;1;1;1;1;1;1;1;1;1;1;1;1	0;0;0;0;0;0;0;0;0;0;0;0;0;0;0;0;0;0	Keratin, type I cytoskeletal 13	KRT13	sp|P13646|K1C13_HUMAN Keratin, type I cytoskeletal 13 OS=Homo sapiens OX=9606 GN=KRT13 PE=1 SV=4;	18	15	9	0	8	8	8	11	8	14	2	2	2	6	2	8	0	0	0	0	0	0	27.9	18.8	0	49.588	458	458;420;424;424;416;455;416;404;416;404;404;404;404;431;431;436;436;394	1.95	1	21		0	58.935	By MS/MS	By MS/MS	By MS/MS	By MS/MS	By MS/MS	By MS/MS	14	14
P13667	P13667	21	21	21	Protein disulfide-isomerase A4	PDIA4	sp|P13667|PDIA4_HUMAN Protein disulfide-isomerase A4 OS=Homo sapiens OX=9606 GN=PDIA4 PE=1 SV=2	1	21	21	21	4	3	10	13	19	7	4	3	10	13	19	7	4	3	10	13	19	7	37.7	37.7	37.7	72.932	645	645	1.71	22	53		0	254.16	By matching	By MS/MS	By MS/MS	By MS/MS	By MS/MS	By MS/MS	7.1	5.6
P13674	P13674	4	4	4	Prolyl 4-hydroxylase subunit alpha-1	P4HA1	sp|P13674|P4HA1_HUMAN Prolyl 4-hydroxylase subunit alpha-1 OS=Homo sapiens OX=9606 GN=P4HA1 PE=1 SV=2	1	4	4	4	2	2	3	2	3	3	2	2	3	2	3	3	2	2	3	2	3	3	9.2	9.2	9.2	61.049	534	534	2		15		0	43.217	By MS/MS	By MS/MS	By MS/MS	By MS/MS	By MS/MS	By MS/MS	4.5	4.5
P13693;Q56UQ5;Q9HAU6	P13693	6;2;1	6;2;1	6;2;1	Translationally-controlled tumor protein	TPT1	sp|P13693|TCTP_HUMAN Translationally-controlled tumor protein OS=Homo sapiens OX=9606 GN=TPT1 PE=1 SV=1	3	6	6	6	2	2	3	3	5	1	2	2	3	3	5	1	2	2	3	3	5	1	32.6	32.6	32.6	19.595	172	172;140;139	3			20	0	46.443	By MS/MS	By MS/MS	By MS/MS	By MS/MS	By MS/MS	By matching	11.6	11.6
P13797;P13796;Q14651	P13797	25;7;2	25;7;2	25;7;2	Plastin-3	PLS3	sp|P13797|PLST_HUMAN Plastin-3 OS=Homo sapiens OX=9606 GN=PLS3 PE=1 SV=4	3	25	25	25	12	13	19	14	23	16	12	13	19	14	23	16	12	13	19	14	23	16	45.1	45.1	45.1	70.81	630	630;627;629	1.99	2	106	1	0	323.31	By MS/MS	By MS/MS	By MS/MS	By MS/MS	By MS/MS	By MS/MS	21.7	23.2
P13804	P13804	12	12	12	Electron transfer flavoprotein subunit alpha, mitochondrial	ETFA	sp|P13804|ETFA_HUMAN Electron transfer flavoprotein subunit alpha, mitochondrial OS=Homo sapiens OX=9606 GN=ETFA PE=1 SV=1	1	12	12	12	5	6	9	6	10	8	5	6	9	6	10	8	5	6	9	6	10	8	45.3	45.3	45.3	35.079	333	333	2.05	1	52	4	0	127.8	By matching	By MS/MS	By MS/MS	By MS/MS	By MS/MS	By MS/MS	19.2	21.3
P13928	P13928	12	1	1	Annexin A8	ANXA8	sp|P13928|ANXA8_HUMAN Annexin A8 OS=Homo sapiens OX=9606 GN=ANXA8 PE=1 SV=3	1	12	1	1	10	7	11	4	10	7	1	1	1	0	1	1	1	1	1	0	1	1	41.9	3.4	3.4	36.881	327	327	2		5		0.0014778	9.3709	By matching	By matching	By MS/MS	By matching	By MS/MS	By MS/MS	33.6	25.4
P13984	P13984	2	2	2	General transcription factor IIF subunit 2	GTF2F2	sp|P13984|T2FB_HUMAN General transcription factor IIF subunit 2 OS=Homo sapiens OX=9606 GN=GTF2F2 PE=1 SV=2	1	2	2	2	0	0	0	0	2	0	0	0	0	0	2	0	0	0	0	0	2	0	12.4	12.4	12.4	28.38	249	249	2		2		0	17.687					By MS/MS		0	0
P13987	P13987	2	2	2	CD59 glycoprotein	CD59	sp|P13987|CD59_HUMAN CD59 glycoprotein OS=Homo sapiens OX=9606 GN=CD59 PE=1 SV=1	1	2	2	2	0	1	0	1	1	0	0	1	0	1	1	0	0	1	0	1	1	0	15.6	15.6	15.6	14.177	128	128	3			3	0.0010194	11.625		By MS/MS		By matching	By MS/MS		0	9.4
P14174	P14174	2	2	2	Macrophage migration inhibitory factor	MIF	sp|P14174|MIF_HUMAN Macrophage migration inhibitory factor OS=Homo sapiens OX=9606 GN=MIF PE=1 SV=4	1	2	2	2	1	2	2	2	2	2	1	2	2	2	2	2	1	2	2	2	2	2	17.4	17.4	17.4	12.476	115	115	2.88	1		15	0	38.793	By MS/MS	By MS/MS	By MS/MS	By MS/MS	By MS/MS	By MS/MS	9.6	17.4
P14314	P14314	14	14	14	Glucosidase 2 subunit beta	PRKCSH	sp|P14314|GLU2B_HUMAN Glucosidase 2 subunit beta OS=Homo sapiens OX=9606 GN=PRKCSH PE=1 SV=2	1	14	14	14	12	11	13	12	14	10	12	11	13	12	14	10	12	11	13	12	14	10	24.4	24.4	24.4	59.425	528	528	1.21	94	20	2	0	159.09	By MS/MS	By MS/MS	By MS/MS	By MS/MS	By MS/MS	By MS/MS	22.2	21.8
P14324	P14324	5	5	5	Farnesyl pyrophosphate synthase	FDPS	sp|P14324|FPPS_HUMAN Farnesyl pyrophosphate synthase OS=Homo sapiens OX=9606 GN=FDPS PE=1 SV=4	1	5	5	5	2	2	3	2	5	4	2	2	3	2	5	4	2	2	3	2	5	4	11.9	11.9	11.9	48.275	419	419	1.95	1	18		0	39.556	By matching	By matching	By MS/MS	By MS/MS	By MS/MS	By MS/MS	5.3	5.3
P14550	P14550	11	11	11	Alcohol dehydrogenase [NADP(+)]	AKR1A1	sp|P14550|AK1A1_HUMAN Aldo-keto reductase family 1 member A1 OS=Homo sapiens OX=9606 GN=AKR1A1 PE=1 SV=3	1	11	11	11	5	5	8	5	9	8	5	5	8	5	9	8	5	5	8	5	9	8	39.1	39.1	39.1	36.573	325	325	2		43		0	153.95	By MS/MS	By MS/MS	By MS/MS	By MS/MS	By MS/MS	By MS/MS	17.2	18.5
P14618;P30613	P14618	26;1	26;1	26;1	Pyruvate kinase PKM	PKM	sp|P14618|KPYM_HUMAN Pyruvate kinase PKM OS=Homo sapiens OX=9606 GN=PKM PE=1 SV=4	2	26	26	26	19	20	24	15	23	22	19	20	24	15	23	22	19	20	24	15	23	22	57.1	57.1	57.1	57.936	531	531;574	1.85	51	160	16	0	323.31	By MS/MS	By MS/MS	By MS/MS	By MS/MS	By MS/MS	By MS/MS	38.2	44.3
P14625;Q58FF3	P14625	30;6	29;6	29;6	Endoplasmin	HSP90B1	sp|P14625|ENPL_HUMAN Endoplasmin OS=Homo sapiens OX=9606 GN=HSP90B1 PE=1 SV=1	2	30	29	29	23	24	27	27	28	18	22	23	26	26	27	17	22	23	26	26	27	17	33.3	31.8	31.8	92.468	803	803;399	1.14	166	17	5	0	303.56	By MS/MS	By MS/MS	By MS/MS	By MS/MS	By MS/MS	By MS/MS	27.8	26.2
P63162;P14678	P63162;P14678	4;4	4;4	4;4	Small nuclear ribonucleoprotein-associated protein N;Small nuclear ribonucleoprotein-associated proteins B and B	SNRPN;SNRPB	sp|P63162|RSMN_HUMAN Small nuclear ribonucleoprotein-associated protein N OS=Homo sapiens OX=9606 GN=SNRPN PE=1 SV=1;sp|P14678|RSMB_HUMAN Small nuclear ribonucleoprotein-associated proteins B and B OS=Homo sapiens OX=9606 GN=SNRPB PE=1 SV=2	2	4	4	4	4	4	4	1	4	2	4	4	4	1	4	2	4	4	4	1	4	2	15.8	15.8	15.8	24.614	240	240;240	2.08	8	21	11	0	26.096	By MS/MS	By MS/MS	By MS/MS	By matching	By MS/MS	By MS/MS	15.8	15.8
P14735	P14735	7	7	7	Insulin-degrading enzyme	IDE	sp|P14735|IDE_HUMAN Insulin-degrading enzyme OS=Homo sapiens OX=9606 GN=IDE PE=1 SV=4	1	7	7	7	2	2	3	3	6	1	2	2	3	3	6	1	2	2	3	3	6	1	7.3	7.3	7.3	117.97	1019	1019	1	17			0	44.607	By matching	By matching	By MS/MS	By MS/MS	By MS/MS	By MS/MS	2.5	2.5
P14866	P14866	10	10	10	Heterogeneous nuclear ribonucleoprotein L	HNRNPL	sp|P14866|HNRPL_HUMAN Heterogeneous nuclear ribonucleoprotein L OS=Homo sapiens OX=9606 GN=HNRNPL PE=1 SV=2	1	10	10	10	8	9	10	6	5	8	8	9	10	6	5	8	8	9	10	6	5	8	30.1	30.1	30.1	64.132	589	589	1.96	3	50	1	0	129.65	By MS/MS	By MS/MS	By MS/MS	By MS/MS	By MS/MS	By MS/MS	21.4	24.1
P14868	P14868	6	6	6	Aspartate--tRNA ligase, cytoplasmic	DARS	sp|P14868|SYDC_HUMAN Aspartate--tRNA ligase, cytoplasmic OS=Homo sapiens OX=9606 GN=DARS PE=1 SV=2	1	6	6	6	6	5	5	0	0	3	6	5	5	0	0	3	6	5	5	0	0	3	12.4	12.4	12.4	57.136	501	501	2		19		0	46.979	By MS/MS	By MS/MS	By MS/MS			By matching	12.4	9.8
P14923	P14923	21	21	19	Junction plakoglobin	JUP	sp|P14923|PLAK_HUMAN Junction plakoglobin OS=Homo sapiens OX=9606 GN=JUP PE=1 SV=3	1	21	21	19	17	16	15	18	20	11	17	16	15	18	20	11	16	15	15	17	18	10	30.2	30.2	27.9	81.744	745	745	1.19	112	15	5	0	157.56	By MS/MS	By MS/MS	By MS/MS	By MS/MS	By MS/MS	By MS/MS	24.2	23
P14927	P14927	3	3	3	Cytochrome b-c1 complex subunit 7	UQCRB	sp|P14927|QCR7_HUMAN Cytochrome b-c1 complex subunit 7 OS=Homo sapiens OX=9606 GN=UQCRB PE=1 SV=2	1	3	3	3	0	1	2	2	3	2	0	1	2	2	3	2	0	1	2	2	3	2	22.5	22.5	22.5	13.53	111	111	3			10	0	21.446		By matching	By MS/MS	By MS/MS	By MS/MS	By matching	0	9.9
P15104	P15104	2	2	2	Glutamine synthetase	GLUL	sp|P15104|GLNA_HUMAN Glutamine synthetase OS=Homo sapiens OX=9606 GN=GLUL PE=1 SV=4	1	2	2	2	1	0	1	0	1	1	1	0	1	0	1	1	1	0	1	0	1	1	8	8	8	42.064	373	373	2		4		0	17.785	By matching		By matching		By MS/MS	By MS/MS	5.4	0
P15121	P15121	2	2	1	Aldose reductase	AKR1B1	sp|P15121|ALDR_HUMAN Aldo-keto reductase family 1 member B1 OS=Homo sapiens OX=9606 GN=AKR1B1 PE=1 SV=3	1	2	2	1	0	0	1	0	2	0	0	0	1	0	2	0	0	0	1	0	1	0	6	6	3.5	35.853	316	316	2		3		0.00051813	12.292			By MS/MS		By MS/MS		0	0
P15170;Q8IYD1	P15170;Q8IYD1	6;3	6;3	6;3	Eukaryotic peptide chain release factor GTP-binding subunit ERF3A;Eukaryotic peptide chain release factor GTP-binding subunit ERF3B	GSPT1;GSPT2	sp|P15170|ERF3A_HUMAN Eukaryotic peptide chain release factor GTP-binding subunit ERF3A OS=Homo sapiens OX=9606 GN=GSPT1 PE=1 SV=1;sp|Q8IYD1|ERF3B_HUMAN Eukaryotic peptide chain release factor GTP-binding subunit ERF3B OS=Homo sapiens OX=9606 GN=GSPT2 PE=1	2	6	6	6	4	4	5	4	5	2	4	4	5	4	5	2	4	4	5	4	5	2	12.2	12.2	12.2	55.755	499	499;628	1	24			0	45.449	By MS/MS	By matching	By MS/MS	By MS/MS	By MS/MS	By MS/MS	8	8
P15311	P15311	29	18	16	Ezrin	EZR	sp|P15311|EZRI_HUMAN Ezrin OS=Homo sapiens OX=9606 GN=EZR PE=1 SV=4	1	29	18	16	21	23	26	21	28	14	11	13	16	14	17	7	10	12	15	13	15	6	36	25.3	23.9	69.412	586	586	1.14	108	15	1	0	161.86	By MS/MS	By MS/MS	By MS/MS	By MS/MS	By MS/MS	By MS/MS	28.5	31.6
P15374	P15374	7	7	7	Ubiquitin carboxyl-terminal hydrolase isozyme L3	UCHL3	sp|P15374|UCHL3_HUMAN Ubiquitin carboxyl-terminal hydrolase isozyme L3 OS=Homo sapiens OX=9606 GN=UCHL3 PE=1 SV=1	1	7	7	7	3	2	4	2	6	2	3	2	4	2	6	2	3	2	4	2	6	2	39.6	39.6	39.6	26.182	230	230	2		21		0	91.127	By MS/MS	By MS/MS	By MS/MS	By MS/MS	By MS/MS	By MS/MS	18.3	14.3
P15531	P15531	8	8	4	Nucleoside diphosphate kinase A	NME1	sp|P15531|NDKA_HUMAN Nucleoside diphosphate kinase A OS=Homo sapiens OX=9606 GN=NME1 PE=1 SV=1	1	8	8	4	5	6	7	7	8	7	5	6	7	7	8	7	2	2	3	3	4	3	52	52	27	17.149	152	152	2.86	5	1	75	0	147.68	By MS/MS	By MS/MS	By MS/MS	By MS/MS	By MS/MS	By MS/MS	38.8	38.8
P15559	P15559	9	9	9	NAD(P)H dehydrogenase [quinone] 1	NQO1	sp|P15559|NQO1_HUMAN NAD(P)H dehydrogenase [quinone] 1 OS=Homo sapiens OX=9606 GN=NQO1 PE=1 SV=1	1	9	9	9	6	7	7	4	9	6	6	7	7	4	9	6	6	7	7	4	9	6	25.9	25.9	25.9	30.867	274	274	2.05	2	54	5	0	200.85	By MS/MS	By MS/MS	By MS/MS	By MS/MS	By MS/MS	By MS/MS	22.3	25.2
P15880	P15880	16	16	16	40S ribosomal protein S2	RPS2	sp|P15880|RS2_HUMAN 40S ribosomal protein S2 OS=Homo sapiens OX=9606 GN=RPS2 PE=1 SV=2	1	16	16	16	15	16	16	9	13	14	15	16	16	9	13	14	15	16	16	9	13	14	51.2	51.2	51.2	31.324	293	293	1.96	19	129	13	0	177.85	By MS/MS	By MS/MS	By MS/MS	By MS/MS	By MS/MS	By MS/MS	45.4	51.2
P15924	P15924	63	63	63	Desmoplakin	DSP	sp|P15924|DESP_HUMAN Desmoplakin OS=Homo sapiens OX=9606 GN=DSP PE=1 SV=3	1	63	63	63	48	42	53	48	56	27	48	42	53	48	56	27	48	42	53	48	56	27	21.7	21.7	21.7	331.77	2871	2871	1.08	282	7	9	0	323.31	By MS/MS	By MS/MS	By MS/MS	By MS/MS	By MS/MS	By MS/MS	16.1	14.3
P15927	P15927	2	2	2	Replication protein A 32 kDa subunit	RPA2	sp|P15927|RFA2_HUMAN Replication protein A 32 kDa subunit OS=Homo sapiens OX=9606 GN=RPA2 PE=1 SV=1	1	2	2	2	0	0	0	0	2	1	0	0	0	0	2	1	0	0	0	0	2	1	13.3	13.3	13.3	29.247	270	270	2		3		0	15.049					By MS/MS	By MS/MS	0	0
P16070	P16070	2	2	2	CD44 antigen	CD44	sp|P16070|CD44_HUMAN CD44 antigen OS=Homo sapiens OX=9606 GN=CD44 PE=1 SV=3	1	2	2	2	2	2	2	2	2	2	2	2	2	2	2	2	2	2	2	2	2	2	3.9	3.9	3.9	81.537	742	742	1.92	7	14	5	0	67.066	By matching	By matching	By MS/MS	By MS/MS	By MS/MS	By MS/MS	3.9	3.9
P16144	P16144	27	27	27	Integrin beta-4	ITGB4	sp|P16144|ITB4_HUMAN Integrin beta-4 OS=Homo sapiens OX=9606 GN=ITGB4 PE=1 SV=5	1	27	27	27	21	19	25	24	26	11	21	19	25	24	26	11	21	19	25	24	26	11	17.3	17.3	17.3	202.16	1822	1822	1.12	136	17	1	0	258.87	By MS/MS	By MS/MS	By MS/MS	By MS/MS	By MS/MS	By MS/MS	14.2	12.7
P16152;O75828	P16152	10;2	10;2	10;2	Carbonyl reductase [NADPH] 1	CBR1	sp|P16152|CBR1_HUMAN Carbonyl reductase [NADPH] 1 OS=Homo sapiens OX=9606 GN=CBR1 PE=1 SV=3	2	10	10	10	4	6	8	4	7	8	4	6	8	4	7	8	4	6	8	4	7	8	51.3	51.3	51.3	30.375	277	277;277	2.03		37	1	0	257.88	By matching	By MS/MS	By MS/MS	By MS/MS	By MS/MS	By MS/MS	16.2	34.3
P16333	P16333	2	2	2	Cytoplasmic protein NCK1	NCK1	sp|P16333|NCK1_HUMAN Cytoplasmic protein NCK1 OS=Homo sapiens OX=9606 GN=NCK1 PE=1 SV=1	1	2	2	2	1	1	1	2	2	1	1	1	1	2	2	1	1	1	1	2	2	1	6.1	6.1	6.1	42.864	377	377	1.8	3	6	1	0	13.755	By matching	By matching	By matching	By MS/MS	By MS/MS	By MS/MS	2.4	2.4
P16401	P16401	5	5	5	Histone H1.5	HIST1H1B	sp|P16401|H15_HUMAN Histone H1.5 OS=Homo sapiens OX=9606 GN=H1-5 PE=1 SV=3	1	5	5	5	5	4	5	1	1	2	5	4	5	1	1	2	5	4	5	1	1	2	21.7	21.7	21.7	22.58	226	226	1.96	4	20	3	0	58.444	By MS/MS	By MS/MS	By MS/MS	By MS/MS	By matching	By matching	21.7	16.8
P16402	P16402	7	7	2	Histone H1.3	HIST1H1D	sp|P16402|H13_HUMAN Histone H1.3 OS=Homo sapiens OX=9606 GN=H1-3 PE=1 SV=2	1	7	7	2	7	6	5	5	5	4	7	6	5	5	5	4	2	1	1	1	1	0	26.7	26.7	11.3	22.35	221	221	2.07	1	38	4	0	73.682	By MS/MS	By MS/MS	By MS/MS	By MS/MS	By MS/MS	By MS/MS	26.7	22.6
P16422	P16422	5	5	5	Epithelial cell adhesion molecule	EPCAM	sp|P16422|EPCAM_HUMAN Epithelial cell adhesion molecule OS=Homo sapiens OX=9606 GN=EPCAM PE=1 SV=2	1	5	5	5	1	2	2	1	4	2	1	2	2	1	4	2	1	2	2	1	4	2	20.4	20.4	20.4	34.932	314	314	2		12		0	38.887	By matching	By MS/MS	By MS/MS	By MS/MS	By MS/MS	By MS/MS	5.1	13.1
P16435	P16435	3	3	3	NADPH--cytochrome P450 reductase	POR	sp|P16435|NCPR_HUMAN NADPH--cytochrome P450 reductase OS=Homo sapiens OX=9606 GN=POR PE=1 SV=2	1	3	3	3	0	0	0	2	2	0	0	0	0	2	2	0	0	0	0	2	2	0	3.8	3.8	3.8	76.689	677	677	2		4		0	17.061				By MS/MS	By MS/MS		0	0
P16520	P16520	3	1	1	Guanine nucleotide-binding protein G(I)/G(S)/G(T) subunit beta-3	GNB3	sp|P16520|GBB3_HUMAN Guanine nucleotide-binding protein G(I)/G(S)/G(T) subunit beta-3 OS=Homo sapiens OX=9606 GN=GNB3 PE=1 SV=1	1	3	1	1	1	1	2	2	3	2	0	0	0	0	1	0	0	0	0	0	1	0	7.1	2.1	2.1	37.221	340	340	2		1		1	-2	By matching	By matching	By matching	By matching	By MS/MS	By matching	2.1	2.1
P16615;O14983;Q93084	P16615	13;5;2	13;5;2	13;5;2	Sarcoplasmic/endoplasmic reticulum calcium ATPase 2	ATP2A2	sp|P16615|AT2A2_HUMAN Sarcoplasmic/endoplasmic reticulum calcium ATPase 2 OS=Homo sapiens OX=9606 GN=ATP2A2 PE=1 SV=1	3	13	13	13	8	8	11	13	11	3	8	8	11	13	11	3	8	8	11	13	11	3	14.9	14.9	14.9	114.76	1042	1042;1001;1043	1.05	56	3		0	97.759	By MS/MS	By MS/MS	By MS/MS	By MS/MS	By MS/MS	By MS/MS	8.5	8.5
P16949	P16949	8	8	6	Stathmin	STMN1	sp|P16949|STMN1_HUMAN Stathmin OS=Homo sapiens OX=9606 GN=STMN1 PE=1 SV=3	1	8	8	6	2	4	5	6	8	5	2	4	5	6	8	5	2	4	4	5	6	4	40.9	40.9	34.2	17.302	149	149	3			30	0	60.273	By MS/MS	By MS/MS	By MS/MS	By MS/MS	By MS/MS	By MS/MS	13.4	23.5
P16989	P16989	15	9	9	Y-box-binding protein 3	YBX3	sp|P16989|YBOX3_HUMAN Y-box-binding protein 3 OS=Homo sapiens OX=9606 GN=YBX3 PE=1 SV=4	1	15	9	9	14	14	14	14	13	12	8	8	8	8	7	6	8	8	8	8	7	6	63.4	52.4	52.4	40.089	372	372	2.07		55	4	0	323.31	By MS/MS	By MS/MS	By MS/MS	By MS/MS	By MS/MS	By MS/MS	60.8	60.8
P17066;P48741	P17066;P48741	11;6	1;1	1;1	Heat shock 70 kDa protein 6;Putative heat shock 70 kDa protein 7	HSPA6;HSPA7	sp|P17066|HSP76_HUMAN Heat shock 70 kDa protein 6 OS=Homo sapiens OX=9606 GN=HSPA6 PE=1 SV=2;sp|P48741|HSP77_HUMAN Putative heat shock 70 kDa protein 7 OS=Homo sapiens OX=9606 GN=HSPA7 PE=5 SV=2	2	11	1	1	10	11	11	9	9	11	1	1	1	1	1	1	1	1	1	1	1	1	15.7	1.7	1.7	71.027	643	643;367	2	6	8	6	0	41.443	By MS/MS	By MS/MS	By MS/MS	By MS/MS	By MS/MS	By MS/MS	14.5	15.7
P17096	P17096	3	3	3	High mobility group protein HMG-I/HMG-Y	HMGA1	sp|P17096|HMGA1_HUMAN High mobility group protein HMG-I/HMG-Y OS=Homo sapiens OX=9606 GN=HMGA1 PE=1 SV=3	1	3	3	3	2	2	2	2	3	2	2	2	2	2	3	2	2	2	2	2	3	2	41.1	41.1	41.1	11.676	107	107	3			15	0	20.636	By MS/MS	By MS/MS	By MS/MS	By MS/MS	By MS/MS	By MS/MS	23.4	23.4
P17174	P17174	15	15	15	Aspartate aminotransferase, cytoplasmic	GOT1	sp|P17174|AATC_HUMAN Aspartate aminotransferase, cytoplasmic OS=Homo sapiens OX=9606 GN=GOT1 PE=1 SV=3	1	15	15	15	7	7	11	6	12	9	7	7	11	6	12	9	7	7	11	6	12	9	47.9	47.9	47.9	46.247	413	413	2		55		0	172.27	By matching	By matching	By MS/MS	By MS/MS	By MS/MS	By MS/MS	19.9	21.5
P17301	P17301	8	8	8	Integrin alpha-2	ITGA2	sp|P17301|ITA2_HUMAN Integrin alpha-2 OS=Homo sapiens OX=9606 GN=ITGA2 PE=1 SV=1	1	8	8	8	6	6	7	7	8	4	6	6	7	7	8	4	6	6	7	7	8	4	6.8	6.8	6.8	129.29	1181	1181	1.17	38	8		0	58.036	By matching	By MS/MS	By MS/MS	By MS/MS	By MS/MS	By MS/MS	4.6	4.6
P17480	P17480	7	7	7	Nucleolar transcription factor 1	UBTF	sp|P17480|UBF1_HUMAN Nucleolar transcription factor 1 OS=Homo sapiens OX=9606 GN=UBTF PE=1 SV=1	1	7	7	7	6	7	6	5	6	1	6	7	6	5	6	1	6	7	6	5	6	1	9.9	9.9	9.9	89.405	764	764	1.03	31	1		0	50.953	By MS/MS	By MS/MS	By MS/MS	By MS/MS	By MS/MS	By MS/MS	8.8	9.9
P17655	P17655	7	7	7	Calpain-2 catalytic subunit	CAPN2	sp|P17655|CAN2_HUMAN Calpain-2 catalytic subunit OS=Homo sapiens OX=9606 GN=CAPN2 PE=1 SV=6	1	7	7	7	2	2	6	2	6	5	2	2	6	2	6	5	2	2	6	2	6	5	12.9	12.9	12.9	79.994	700	700	1.96	1	23		0	80.085	By matching	By matching	By MS/MS	By MS/MS	By MS/MS	By MS/MS	2.9	2.6
P17693	P17693	2	1	1	HLA class I histocompatibility antigen, alpha chain G	HLA-G	sp|P17693|HLAG_HUMAN HLA class I histocompatibility antigen, alpha chain G OS=Homo sapiens OX=9606 GN=HLA-G PE=1 SV=1	1	2	1	1	0	0	1	2	2	2	0	0	1	1	1	1	0	0	1	1	1	1	6.8	3	3	38.224	338	338	2		4		0.0014231	8.1574			By matching	By MS/MS	By MS/MS	By MS/MS	0	0
P17812;Q9NRF8	P17812	5;1	5;1	5;1	CTP synthase 1	CTPS1	sp|P17812|PYRG1_HUMAN CTP synthase 1 OS=Homo sapiens OX=9606 GN=CTPS1 PE=1 SV=2	2	5	5	5	1	2	3	4	5	2	1	2	3	4	5	2	1	2	3	4	5	2	9.8	9.8	9.8	66.69	591	591;586	1.95	2	16	1	0	65.487	By matching	By matching	By MS/MS	By MS/MS	By MS/MS	By MS/MS	2	3.7
P17844	P17844	27	27	19	Probable ATP-dependent RNA helicase DDX5	DDX5	sp|P17844|DDX5_HUMAN Probable ATP-dependent RNA helicase DDX5 OS=Homo sapiens OX=9606 GN=DDX5 PE=1 SV=1	1	27	27	19	26	25	26	19	22	19	26	25	26	19	22	19	18	17	18	14	15	14	43.6	43.6	30.9	69.147	614	614	1.9	25	185	3	0	323.31	By MS/MS	By MS/MS	By MS/MS	By MS/MS	By MS/MS	By MS/MS	38.3	37.1
P17900	P17900	1	1	1	Ganglioside GM2 activator;Ganglioside GM2 activator isoform short	GM2A	sp|P17900|SAP3_HUMAN Ganglioside GM2 activator OS=Homo sapiens OX=9606 GN=GM2A PE=1 SV=4	1	1	1	1	0	1	1	1	0	1	0	1	1	1	0	1	0	1	1	1	0	1	5.2	5.2	5.2	20.838	193	193	3			4	0.0034617	6.7625		By matching	By MS/MS	By MS/MS		By matching	0	5.2
P17931	P17931	5	5	5	Galectin-3	LGALS3	sp|P17931|LEG3_HUMAN Galectin-3 OS=Homo sapiens OX=9606 GN=LGALS3 PE=1 SV=5	1	5	5	5	3	3	3	3	5	1	3	3	3	3	5	1	3	3	3	3	5	1	19.6	19.6	19.6	26.152	250	250	2.05		18	1	0	35.268	By matching	By matching	By MS/MS	By matching	By MS/MS	By MS/MS	11.6	11.6
P17980	P17980	15	15	15	26S protease regulatory subunit 6A	PSMC3	sp|P17980|PRS6A_HUMAN 26S proteasome regulatory subunit 6A OS=Homo sapiens OX=9606 GN=PSMC3 PE=1 SV=3	1	15	15	15	5	5	7	7	10	10	5	5	7	7	10	10	5	5	7	7	10	10	41.5	41.5	41.5	49.203	439	439	2		50		0	145.17	By MS/MS	By MS/MS	By MS/MS	By MS/MS	By MS/MS	By MS/MS	12.8	12.8
P17987	P17987	16	16	16	T-complex protein 1 subunit alpha	TCP1	sp|P17987|TCPA_HUMAN T-complex protein 1 subunit alpha OS=Homo sapiens OX=9606 GN=TCP1 PE=1 SV=1	1	16	16	16	10	8	14	9	11	14	10	8	14	9	11	14	10	8	14	9	11	14	32	32	32	60.343	556	556	1.88	11	78		0	177.09	By MS/MS	By MS/MS	By MS/MS	By MS/MS	By MS/MS	By MS/MS	17.8	14.4
P18031	P18031	6	6	6	Tyrosine-protein phosphatase non-receptor type 1	PTPN1	sp|P18031|PTN1_HUMAN Tyrosine-protein phosphatase non-receptor type 1 OS=Homo sapiens OX=9606 GN=PTPN1 PE=1 SV=1	1	6	6	6	0	0	3	2	5	3	0	0	3	2	5	3	0	0	3	2	5	3	17.2	17.2	17.2	49.966	435	435	2		13		0	66.765			By MS/MS	By MS/MS	By MS/MS	By MS/MS	0	0
P18077	P18077	8	8	8	60S ribosomal protein L35a	RPL35A	sp|P18077|RL35A_HUMAN 60S ribosomal protein L35a OS=Homo sapiens OX=9606 GN=RPL35A PE=1 SV=2	1	8	8	8	8	8	7	7	6	7	8	8	7	7	6	7	8	8	7	7	6	7	46.4	46.4	46.4	12.538	110	110	2.73	7	5	58	0	61.685	By MS/MS	By MS/MS	By MS/MS	By MS/MS	By MS/MS	By MS/MS	46.4	46.4
P18085	P18085	5	4	4	ADP-ribosylation factor 4	ARF4	sp|P18085|ARF4_HUMAN ADP-ribosylation factor 4 OS=Homo sapiens OX=9606 GN=ARF4 PE=1 SV=3	1	5	4	4	1	4	5	4	4	4	1	3	4	3	3	3	1	3	4	3	3	3	25.6	19.4	19.4	20.511	180	180	3			17	0	29.391	By MS/MS	By MS/MS	By MS/MS	By MS/MS	By MS/MS	By MS/MS	3.9	20
P18124	P18124	22	22	22	60S ribosomal protein L7	RPL7	sp|P18124|RL7_HUMAN 60S ribosomal protein L7 OS=Homo sapiens OX=9606 GN=RPL7 PE=1 SV=1	1	22	22	22	20	20	19	13	17	16	20	20	19	13	17	16	20	20	19	13	17	16	59.3	59.3	59.3	29.225	248	248	1.94	23	198	10	0	323.31	By MS/MS	By MS/MS	By MS/MS	By MS/MS	By MS/MS	By MS/MS	49.2	49.2
P18206	P18206	43	43	43	Vinculin	VCL	sp|P18206|VINC_HUMAN Vinculin OS=Homo sapiens OX=9606 GN=VCL PE=1 SV=4	1	43	43	43	23	24	33	36	41	24	23	24	33	36	41	24	23	24	33	36	41	24	39.1	39.1	39.1	123.8	1134	1134	1.07	191	15		0	323.31	By MS/MS	By MS/MS	By MS/MS	By MS/MS	By MS/MS	By MS/MS	24.8	24.8
P18283	P18283	2	2	2	Glutathione peroxidase 2	GPX2	sp|P18283|GPX2_HUMAN Glutathione peroxidase 2 OS=Homo sapiens OX=9606 GN=GPX2 PE=1 SV=3	1	2	2	2	0	0	1	0	2	0	0	0	1	0	2	0	0	0	1	0	2	0	11.6	11.6	11.6	21.954	190	190	3			3	0	16.089			By MS/MS		By MS/MS		0	0
P18564	P18564	2	2	2	Integrin beta-6	ITGB6	sp|P18564|ITB6_HUMAN Integrin beta-6 OS=Homo sapiens OX=9606 GN=ITGB6 PE=1 SV=2	1	2	2	2	2	2	2	2	2	0	2	2	2	2	2	0	2	2	2	2	2	0	2.7	2.7	2.7	85.935	788	788	1.17	10	2		0.00051975	12.342	By MS/MS	By MS/MS	By MS/MS	By MS/MS	By MS/MS		2.7	2.7
P18621	P18621	8	8	8	60S ribosomal protein L17	RPL17	sp|P18621|RL17_HUMAN 60S ribosomal protein L17 OS=Homo sapiens OX=9606 GN=RPL17 PE=1 SV=3	1	8	8	8	6	6	6	4	4	3	6	6	6	4	4	3	6	6	6	4	4	3	33.2	33.2	33.2	21.397	184	184	2.91	1	5	72	0	118.16	By MS/MS	By MS/MS	By MS/MS	By MS/MS	By MS/MS	By MS/MS	23.4	27.7
P18669;P15259;Q8N0Y7	P18669;P15259	12;6;3	12;6;3	12;6;3	Phosphoglycerate mutase 1;Phosphoglycerate mutase 2	PGAM1;PGAM2	sp|P18669|PGAM1_HUMAN Phosphoglycerate mutase 1 OS=Homo sapiens OX=9606 GN=PGAM1 PE=1 SV=2;sp|P15259|PGAM2_HUMAN Phosphoglycerate mutase 2 OS=Homo sapiens OX=9606 GN=PGAM2 PE=1 SV=3	3	12	12	12	9	9	11	6	11	12	9	9	11	6	11	12	9	9	11	6	11	12	50.8	50.8	50.8	28.804	254	254;253;254	2.03		95	3	0	323.31	By MS/MS	By MS/MS	By MS/MS	By MS/MS	By MS/MS	By MS/MS	38.2	38.2
P18754	P18754	1	1	1	Regulator of chromosome condensation	RCC1	sp|P18754|RCC1_HUMAN Regulator of chromosome condensation OS=Homo sapiens OX=9606 GN=RCC1 PE=1 SV=1	1	1	1	1	1	1	1	1	1	0	1	1	1	1	1	0	1	1	1	1	1	0	3.1	3.1	3.1	44.969	421	421	2		5		0.0014118	7.958	By matching	By matching	By matching	By matching	By MS/MS		3.1	3.1
P18827	P18827	2	2	2	Syndecan-1	SDC1	sp|P18827|SDC1_HUMAN Syndecan-1 OS=Homo sapiens OX=9606 GN=SDC1 PE=1 SV=3	1	2	2	2	0	0	0	0	2	0	0	0	0	0	2	0	0	0	0	0	2	0	6.5	6.5	6.5	32.461	310	310	3			2	0	31.803					By MS/MS		0	0
P18858	P18858	4	4	4	DNA ligase 1	LIG1	sp|P18858|DNLI1_HUMAN DNA ligase 1 OS=Homo sapiens OX=9606 GN=LIG1 PE=1 SV=1	1	4	4	4	1	2	2	3	4	1	1	2	2	3	4	1	1	2	2	3	4	1	6.1	6.1	6.1	101.73	919	919	1	13			0	37.643	By matching	By matching	By MS/MS	By MS/MS	By MS/MS	By MS/MS	1	2.5
P18887	P18887	5	5	5	DNA repair protein XRCC1	XRCC1	sp|P18887|XRCC1_HUMAN DNA repair protein XRCC1 OS=Homo sapiens OX=9606 GN=XRCC1 PE=1 SV=2	1	5	5	5	4	5	4	4	4	1	4	5	4	4	4	1	4	5	4	4	4	1	13	13	13	69.476	633	633	1	27			0	46.889	By MS/MS	By MS/MS	By MS/MS	By MS/MS	By MS/MS	By MS/MS	11.4	13
P19338	P19338	25	25	25	Nucleolin	NCL	sp|P19338|NUCL_HUMAN Nucleolin OS=Homo sapiens OX=9606 GN=NCL PE=1 SV=3	1	25	25	25	22	23	24	19	19	18	22	23	24	19	19	18	22	23	24	19	19	18	29.2	29.2	29.2	76.613	710	710	1.23	318	74	8	0	323.31	By MS/MS	By MS/MS	By MS/MS	By MS/MS	By MS/MS	By MS/MS	26.2	24.6
P19367;Q2TB90;P52790	P19367	13;3;1	13;3;1	11;2;0	Hexokinase-1	HK1	sp|P19367|HXK1_HUMAN Hexokinase-1 OS=Homo sapiens OX=9606 GN=HK1 PE=1 SV=3	3	13	13	11	10	6	13	9	13	3	10	6	13	9	13	3	8	5	11	8	11	2	13.2	13.2	11.2	102.48	917	917;917;923	1.02	55	1		0	89.949	By matching	By matching	By MS/MS	By MS/MS	By MS/MS	By MS/MS	9.4	5.6
P19387	P19387	1	1	1	DNA-directed RNA polymerase II subunit RPB3	POLR2C	sp|P19387|RPB3_HUMAN DNA-directed RNA polymerase II subunit RPB3 OS=Homo sapiens OX=9606 GN=POLR2C PE=1 SV=2	1	1	1	1	1	1	1	1	1	0	1	1	1	1	1	0	1	1	1	1	1	0	3.6	3.6	3.6	31.441	275	275	2		5		0.0013844	7.5122	By matching	By matching	By matching	By MS/MS	By matching		3.6	3.6
P19388	P19388	6	6	6	DNA-directed RNA polymerases I, II, and III subunit RPABC1	POLR2E	sp|P19388|RPAB1_HUMAN DNA-directed RNA polymerases I, II, and III subunit RPABC1 OS=Homo sapiens OX=9606 GN=POLR2E PE=1 SV=4	1	6	6	6	2	4	5	3	3	4	2	4	5	3	3	4	2	4	5	3	3	4	32.4	32.4	32.4	24.551	210	210	2.44		14	11	0	43.947	By MS/MS	By MS/MS	By MS/MS	By MS/MS	By MS/MS	By MS/MS	11	20
P19404	P19404	4	4	4	NADH dehydrogenase [ubiquinone] flavoprotein 2, mitochondrial	NDUFV2	sp|P19404|NDUV2_HUMAN NADH dehydrogenase [ubiquinone] flavoprotein 2, mitochondrial OS=Homo sapiens OX=9606 GN=NDUFV2 PE=1 SV=2	1	4	4	4	0	1	2	2	4	1	0	1	2	2	4	1	0	1	2	2	4	1	17.7	17.7	17.7	27.391	249	249	3			10	0	30.17		By MS/MS	By MS/MS	By MS/MS	By MS/MS	By matching	0	4.4
P19474	P19474	30	30	30	E3 ubiquitin-protein ligase TRIM21	TRIM21	sp|P19474|RO52_HUMAN E3 ubiquitin-protein ligase TRIM21 OS=Homo sapiens OX=9606 GN=TRIM21 PE=1 SV=1	1	30	30	30	21	23	24	22	22	29	21	23	24	22	22	29	21	23	24	22	22	29	54.3	54.3	54.3	54.169	475	475	2	26	268	27	0	323.31	By MS/MS	By MS/MS	By MS/MS	By MS/MS	By MS/MS	By MS/MS	40.2	44.2
P19525	P19525	9	9	9	Interferon-induced, double-stranded RNA-activated protein kinase	EIF2AK2	sp|P19525|E2AK2_HUMAN Interferon-induced, double-stranded RNA-activated protein kinase OS=Homo sapiens OX=9606 GN=EIF2AK2 PE=1 SV=2	1	9	9	9	8	8	8	3	3	5	8	8	8	3	3	5	8	8	8	3	3	5	16.9	16.9	16.9	62.094	551	551	2		35		0	72.715	By MS/MS	By MS/MS	By MS/MS	By matching	By MS/MS	By MS/MS	13.8	13.8
P19623	P19623	6	6	6	Spermidine synthase	SRM	sp|P19623|SPEE_HUMAN Spermidine synthase OS=Homo sapiens OX=9606 GN=SRM PE=1 SV=1	1	6	6	6	1	2	3	4	5	3	1	2	3	4	5	3	1	2	3	4	5	3	28.1	28.1	28.1	33.824	302	302	1.95	1	19		0	60.12	By matching	By matching	By MS/MS	By MS/MS	By MS/MS	By MS/MS	7.9	11.3
P19784	P19784	2	2	2	Casein kinase II subunit alpha	CSNK2A2	sp|P19784|CSK22_HUMAN Casein kinase II subunit alpha OS=Homo sapiens OX=9606 GN=CSNK2A2 PE=1 SV=1	1	2	2	2	0	0	1	1	0	1	0	0	1	1	0	1	0	0	1	1	0	1	6	6	6	41.213	350	350	2		3		0	16.977			By MS/MS	By MS/MS		By MS/MS	0	0
P19971	P19971	10	10	10	Thymidine phosphorylase	TYMP	sp|P19971|TYPH_HUMAN Thymidine phosphorylase OS=Homo sapiens OX=9606 GN=TYMP PE=1 SV=2	1	10	10	10	2	6	7	3	10	6	2	6	7	3	10	6	2	6	7	3	10	6	31.3	31.3	31.3	49.955	482	482	2		36		0	111.47	By MS/MS	By matching	By MS/MS	By MS/MS	By MS/MS	By MS/MS	9.1	22.4
P20042	P20042	17	17	17	Eukaryotic translation initiation factor 2 subunit 2	EIF2S2	sp|P20042|IF2B_HUMAN Eukaryotic translation initiation factor 2 subunit 2 OS=Homo sapiens OX=9606 GN=EIF2S2 PE=1 SV=2	1	17	17	17	17	17	16	13	13	14	17	17	16	13	13	14	17	17	16	13	13	14	58.3	58.3	58.3	38.388	333	333	2.02	2	113	4	0	323.31	By MS/MS	By MS/MS	By MS/MS	By MS/MS	By MS/MS	By MS/MS	58.3	58.3
P20073	P20073	8	8	8	Annexin A7	ANXA7	sp|P20073|ANXA7_HUMAN Annexin A7 OS=Homo sapiens OX=9606 GN=ANXA7 PE=1 SV=3	1	8	8	8	2	2	5	3	5	7	2	2	5	3	5	7	2	2	5	3	5	7	20.9	20.9	20.9	52.739	488	488	1.96	1	26		0	67.048	By matching	By matching	By MS/MS	By MS/MS	By MS/MS	By MS/MS	5.3	5.3
P20290	P20290	4	4	4	Transcription factor BTF3	BTF3	sp|P20290|BTF3_HUMAN Transcription factor BTF3 OS=Homo sapiens OX=9606 GN=BTF3 PE=1 SV=1	1	4	4	4	0	0	0	0	4	0	0	0	0	0	4	0	0	0	0	0	4	0	20.9	20.9	20.9	22.168	206	206	2.75		1	3	0	23.089					By MS/MS		0	0
P20340;Q9NRW1;Q53S08;Q14964	P20340	9;3;2;1	9;3;2;1	9;3;2;1	Ras-related protein Rab-6A	RAB6A	sp|P20340|RAB6A_HUMAN Ras-related protein Rab-6A OS=Homo sapiens OX=9606 GN=RAB6A PE=1 SV=3	4	9	9	9	2	5	4	6	9	5	2	5	4	6	9	5	2	5	4	6	9	5	35.6	35.6	35.6	23.593	208	208;208;254;217	3			40	0	84.15	By MS/MS	By MS/MS	By MS/MS	By MS/MS	By MS/MS	By MS/MS	12	25
P20592	P20592	1	1	1	Interferon-induced GTP-binding protein Mx2	MX2	sp|P20592|MX2_HUMAN Interferon-induced GTP-binding protein Mx2 OS=Homo sapiens OX=9606 GN=MX2 PE=1 SV=1	1	1	1	1	0	0	1	0	0	0	0	0	1	0	0	0	0	0	1	0	0	0	1.4	1.4	1.4	82.088	715	715	2		1		1	-2			By MS/MS				0	0
P20618	P20618	8	8	8	Proteasome subunit beta type-1	PSMB1	sp|P20618|PSB1_HUMAN Proteasome subunit beta type-1 OS=Homo sapiens OX=9606 GN=PSMB1 PE=1 SV=2	1	8	8	8	4	6	7	7	8	6	4	6	7	7	8	6	4	6	7	7	8	6	36.1	36.1	36.1	26.489	241	241	2.86		8	51	0	92.585	By MS/MS	By MS/MS	By MS/MS	By MS/MS	By MS/MS	By MS/MS	19.1	27.8
P20645	P20645	2	2	2	Cation-dependent mannose-6-phosphate receptor	M6PR	sp|P20645|MPRD_HUMAN Cation-dependent mannose-6-phosphate receptor OS=Homo sapiens OX=9606 GN=M6PR PE=1 SV=1	1	2	2	2	1	1	1	2	2	1	1	1	1	2	2	1	1	1	1	2	2	1	12.6	12.6	12.6	30.993	277	277	2		8		0	14.756	By matching	By matching	By matching	By MS/MS	By MS/MS	By MS/MS	7.6	7.6
P20674	P20674	5	5	5	Cytochrome c oxidase subunit 5A, mitochondrial	COX5A	sp|P20674|COX5A_HUMAN Cytochrome c oxidase subunit 5A, mitochondrial OS=Homo sapiens OX=9606 GN=COX5A PE=1 SV=2	1	5	5	5	4	3	4	3	5	1	4	3	4	3	5	1	4	3	4	3	5	1	26.7	26.7	26.7	16.762	150	150	3			20	0	41.584	By MS/MS	By MS/MS	By MS/MS	By MS/MS	By MS/MS	By MS/MS	26	20.7
P20700	P20700	11	10	9	Lamin-B1	LMNB1	sp|P20700|LMNB1_HUMAN Lamin-B1 OS=Homo sapiens OX=9606 GN=LMNB1 PE=1 SV=2	1	11	10	9	5	7	7	7	9	8	4	6	6	6	8	7	3	5	5	6	7	6	21.3	19.8	18.4	66.408	586	586	1.95	2	37		0	73.969	By MS/MS	By matching	By MS/MS	By MS/MS	By MS/MS	By MS/MS	8.9	12.8
P20810	P20810	9	9	9	Calpastatin	CAST	sp|P20810|ICAL_HUMAN Calpastatin OS=Homo sapiens OX=9606 GN=CAST PE=1 SV=4	1	9	9	9	6	8	9	8	7	6	6	8	9	8	7	6	6	8	9	8	7	6	17.1	17.1	17.1	76.572	708	708	1.12	45	6		0	86.692	By MS/MS	By MS/MS	By MS/MS	By MS/MS	By MS/MS	By MS/MS	11.9	15.8
P20962	P20962	2	2	2	Parathymosin	PTMS	sp|P20962|PTMS_HUMAN Parathymosin OS=Homo sapiens OX=9606 GN=PTMS PE=1 SV=2	1	2	2	2	0	0	0	1	2	1	0	0	0	1	2	1	0	0	0	1	2	1	22.5	22.5	22.5	11.53	102	102	3			4	0	13.086				By matching	By MS/MS	By MS/MS	0	0
P21283;Q8NEY4	P21283	3;1	3;1	3;1	V-type proton ATPase subunit C 1	ATP6V1C1	sp|P21283|VATC1_HUMAN V-type proton ATPase subunit C 1 OS=Homo sapiens OX=9606 GN=ATP6V1C1 PE=1 SV=4	2	3	3	3	1	1	1	1	3	1	1	1	1	1	3	1	1	1	1	1	3	1	7.9	7.9	7.9	43.941	382	382;427	2		8		0	24.258	By MS/MS	By MS/MS	By MS/MS	By MS/MS	By MS/MS	By MS/MS	3.1	3.1
P21291	P21291	3	3	3	Cysteine and glycine-rich protein 1	CSRP1	sp|P21291|CSRP1_HUMAN Cysteine and glycine-rich protein 1 OS=Homo sapiens OX=9606 GN=CSRP1 PE=1 SV=3	1	3	3	3	0	0	2	2	3	0	0	0	2	2	3	0	0	0	2	2	3	0	29	29	29	20.567	193	193	3			9	0	38.816			By MS/MS	By MS/MS	By MS/MS		0	0
P21333	P21333	98	98	90	Filamin-A	FLNA	sp|P21333|FLNA_HUMAN Filamin-A OS=Homo sapiens OX=9606 GN=FLNA PE=1 SV=4	1	98	98	90	92	89	97	91	95	64	92	89	97	91	95	64	85	83	89	83	87	58	44.8	44.8	42.7	280.74	2647	2647	1.07	752	30	12	0	323.31	By MS/MS	By MS/MS	By MS/MS	By MS/MS	By MS/MS	By MS/MS	41.9	41.2
P21796	P21796	11	11	11	Voltage-dependent anion-selective channel protein 1	VDAC1	sp|P21796|VDAC1_HUMAN Voltage-dependent anion-selective channel protein 1 OS=Homo sapiens OX=9606 GN=VDAC1 PE=1 SV=2	1	11	11	11	10	9	11	6	9	9	10	9	11	6	9	9	10	9	11	6	9	9	47	47	47	30.772	283	283	2		54		0	253.26	By MS/MS	By MS/MS	By MS/MS	By MS/MS	By MS/MS	By MS/MS	38.9	38.5
P21912	P21912	5	5	5	Succinate dehydrogenase [ubiquinone] iron-sulfur subunit, mitochondrial	SDHB	sp|P21912|SDHB_HUMAN Succinate dehydrogenase [ubiquinone] iron-sulfur subunit, mitochondrial OS=Homo sapiens OX=9606 GN=SDHB PE=1 SV=3	1	5	5	5	1	2	2	2	5	3	1	2	2	2	5	3	1	2	2	2	5	3	20.4	20.4	20.4	31.629	280	280	2		15		0	36.852	By matching	By matching	By MS/MS	By matching	By MS/MS	By MS/MS	3.2	8.2
P21926	P21926	4	4	4	CD9 antigen	CD9	sp|P21926|CD9_HUMAN CD9 antigen OS=Homo sapiens OX=9606 GN=CD9 PE=1 SV=4	1	4	4	4	1	1	3	2	4	2	1	1	3	2	4	2	1	1	3	2	4	2	9.6	9.6	9.6	25.416	228	228	2.67	2	2	14	0	58.082	By MS/MS	By MS/MS	By MS/MS	By MS/MS	By MS/MS	By MS/MS	3.1	4.4
P21964	P21964	2	2	2	Catechol O-methyltransferase	COMT	sp|P21964|COMT_HUMAN Catechol O-methyltransferase OS=Homo sapiens OX=9606 GN=COMT PE=1 SV=2	1	2	2	2	0	0	1	0	2	0	0	0	1	0	2	0	0	0	1	0	2	0	5.5	5.5	5.5	30.037	271	271	2.4		3	2	0.0010081	11.167			By MS/MS		By MS/MS		0	0
P22059	P22059	4	4	4	Oxysterol-binding protein 1	OSBP	sp|P22059|OSBP1_HUMAN Oxysterol-binding protein 1 OS=Homo sapiens OX=9606 GN=OSBP PE=1 SV=1	1	4	4	4	2	1	4	3	4	1	2	1	4	3	4	1	2	1	4	3	4	1	6.7	6.7	6.7	89.42	807	807	1.07	14	1		0	30.743	By matching	By matching	By MS/MS	By matching	By MS/MS	By matching	3.7	2.1
P22061	P22061	15	15	15	Protein-L-isoaspartate(D-aspartate) O-methyltransferase	PCMT1	sp|P22061|PIMT_HUMAN Protein-L-isoaspartate(D-aspartate) O-methyltransferase OS=Homo sapiens OX=9606 GN=PCMT1 PE=1 SV=4	1	15	15	15	9	12	14	13	14	15	9	12	14	13	14	15	9	12	14	13	14	15	67.4	67.4	67.4	24.636	227	227	2.57	7	98	153	0	323.31	By MS/MS	By MS/MS	By MS/MS	By MS/MS	By MS/MS	By MS/MS	39.2	49.3
P22087	P22087	3	3	3	rRNA 2-O-methyltransferase fibrillarin	FBL	sp|P22087|FBRL_HUMAN rRNA 2-O-methyltransferase fibrillarin OS=Homo sapiens OX=9606 GN=FBL PE=1 SV=2	1	3	3	3	3	3	3	2	2	1	3	3	3	2	2	1	3	3	3	2	2	1	12.1	12.1	12.1	33.784	321	321	2		17		0	31.273	By MS/MS	By MS/MS	By MS/MS	By matching	By MS/MS	By matching	12.1	12.1
P22102	P22102	2	2	2	Trifunctional purine biosynthetic protein adenosine-3;Phosphoribosylamine--glycine ligase;Phosphoribosylformylglycinamidine cyclo-ligase;Phosphoribosylglycinamide formyltransferase	GART	sp|P22102|PUR2_HUMAN Trifunctional purine biosynthetic protein adenosine-3 OS=Homo sapiens OX=9606 GN=GART PE=1 SV=1	1	2	2	2	2	2	2	2	2	0	2	2	2	2	2	0	2	2	2	2	2	0	1.8	1.8	1.8	107.77	1010	1010	1.09	10	1		0.0010173	11.579	By matching	By matching	By MS/MS	By matching	By MS/MS		1.8	1.8
P22234	P22234	13	13	13	Multifunctional protein ADE2;Phosphoribosylaminoimidazole-succinocarboxamide synthase;Phosphoribosylaminoimidazole carboxylase	PAICS	sp|P22234|PUR6_HUMAN Multifunctional protein ADE2 OS=Homo sapiens OX=9606 GN=PAICS PE=1 SV=3	1	13	13	13	6	7	11	9	10	12	6	7	11	9	10	12	6	7	11	9	10	12	30.8	30.8	30.8	47.079	425	425	1.99	4	61	3	0	187.06	By MS/MS	By MS/MS	By MS/MS	By MS/MS	By MS/MS	By MS/MS	14.6	17.6
P22307	P22307	9	9	9	Non-specific lipid-transfer protein	SCP2	sp|P22307|NLTP_HUMAN Non-specific lipid-transfer protein OS=Homo sapiens OX=9606 GN=SCP2 PE=1 SV=2	1	9	9	9	1	5	4	5	9	4	1	5	4	5	9	4	1	5	4	5	9	4	11.7	11.7	11.7	58.993	547	547	3			29	0	100.16	By MS/MS	By MS/MS	By MS/MS	By MS/MS	By MS/MS	By MS/MS	2.2	8.2
P22314	P22314	16	16	16	Ubiquitin-like modifier-activating enzyme 1	UBA1	sp|P22314|UBA1_HUMAN Ubiquitin-like modifier-activating enzyme 1 OS=Homo sapiens OX=9606 GN=UBA1 PE=1 SV=3	1	16	16	16	15	15	16	14	16	11	15	15	16	14	16	11	15	15	16	14	16	11	19.8	19.8	19.8	117.85	1058	1058	1.1	108	12		0	212.13	By MS/MS	By MS/MS	By MS/MS	By MS/MS	By MS/MS	By MS/MS	18.1	18.8
P22392;O60361	P22392;O60361	8;7	4;4	4;4	Nucleoside diphosphate kinase B;Putative nucleoside diphosphate kinase	NME2;NME2P1	sp|P22392|NDKB_HUMAN Nucleoside diphosphate kinase B OS=Homo sapiens OX=9606 GN=NME2 PE=1 SV=1;sp|O60361|NDK8_HUMAN Putative nucleoside diphosphate kinase OS=Homo sapiens OX=9606 GN=NME2P1 PE=5 SV=1	2	8	4	4	6	7	7	7	8	7	3	3	3	3	4	3	3	3	3	3	4	3	48.7	23.7	23.7	17.298	152	152;137	2.94		2	33	0	26.902	By MS/MS	By MS/MS	By MS/MS	By MS/MS	By MS/MS	By MS/MS	42.1	42.1
P22570	P22570	1	1	1	NADPH:adrenodoxin oxidoreductase, mitochondrial	FDXR	sp|P22570|ADRO_HUMAN NADPH:adrenodoxin oxidoreductase, mitochondrial OS=Homo sapiens OX=9606 GN=FDXR PE=1 SV=3	1	1	1	1	0	0	0	0	1	0	0	0	0	0	1	0	0	0	0	0	1	0	2.6	2.6	2.6	53.836	491	491	2		1		0.0054737	6.5307					By MS/MS		0	0
P22626	P22626	16	15	15	Heterogeneous nuclear ribonucleoproteins A2/B1	HNRNPA2B1	sp|P22626|ROA2_HUMAN Heterogeneous nuclear ribonucleoproteins A2/B1 OS=Homo sapiens OX=9606 GN=HNRNPA2B1 PE=1 SV=2	1	16	15	15	13	13	14	10	13	15	13	13	13	10	12	14	13	13	13	10	12	14	55.5	55.5	55.5	37.429	353	353	2.02	2	120	5	0	323.31	By MS/MS	By MS/MS	By MS/MS	By MS/MS	By MS/MS	By MS/MS	50.7	50.7
P22695	P22695	9	9	9	Cytochrome b-c1 complex subunit 2, mitochondrial	UQCRC2	sp|P22695|QCR2_HUMAN Cytochrome b-c1 complex subunit 2, mitochondrial OS=Homo sapiens OX=9606 GN=UQCRC2 PE=1 SV=3	1	9	9	9	7	6	8	6	7	9	7	6	8	6	7	9	7	6	8	6	7	9	26.5	26.5	26.5	48.442	453	453	2		58		0	209.81	By MS/MS	By MS/MS	By MS/MS	By MS/MS	By MS/MS	By MS/MS	19.4	17.2
P23025	P23025	1	1	1	DNA repair protein complementing XP-A cells	XPA	sp|P23025|XPA_HUMAN DNA repair protein complementing XP-A cells OS=Homo sapiens OX=9606 GN=XPA PE=1 SV=1	1	1	1	1	0	0	1	0	1	0	0	0	1	0	1	0	0	0	1	0	1	0	8.8	8.8	8.8	31.368	273	273	2		2		0.0014663	8.8914			By matching		By MS/MS		0	0
P23229	P23229	6	6	6	Integrin alpha-6;Integrin alpha-6 heavy chain;Integrin alpha-6 light chain;Processed integrin alpha-6	ITGA6	sp|P23229|ITA6_HUMAN Integrin alpha-6 OS=Homo sapiens OX=9606 GN=ITGA6 PE=1 SV=5	1	6	6	6	4	4	4	2	5	4	4	4	4	2	5	4	4	4	4	2	5	4	7.7	7.7	7.7	126.6	1130	1130	1.81	8	16	3	0	87.072	By MS/MS	By MS/MS	By MS/MS	By MS/MS	By MS/MS	By MS/MS	5.7	5.7
P23246	P23246	18	17	17	Splicing factor, proline- and glutamine-rich	SFPQ	sp|P23246|SFPQ_HUMAN Splicing factor, proline- and glutamine-rich OS=Homo sapiens OX=9606 GN=SFPQ PE=1 SV=2	1	18	17	17	17	16	17	11	17	9	16	15	16	10	16	8	16	15	16	10	16	8	31.8	30.7	30.7	76.149	707	707	1.11	111	11	1	0	242.73	By MS/MS	By MS/MS	By MS/MS	By MS/MS	By MS/MS	By MS/MS	29	29.1
P23258;Q9NRH3	P23258;Q9NRH3	5;4	5;4	5;4	Tubulin gamma-1 chain;Tubulin gamma-2 chain	TUBG1;TUBG2	sp|P23258|TBG1_HUMAN Tubulin gamma-1 chain OS=Homo sapiens OX=9606 GN=TUBG1 PE=1 SV=2;sp|Q9NRH3|TBG2_HUMAN Tubulin gamma-2 chain OS=Homo sapiens OX=9606 GN=TUBG2 PE=2 SV=1	2	5	5	5	1	3	4	2	3	2	1	3	4	2	3	2	1	3	4	2	3	2	12	12	12	51.169	451	451;451	2		15		0	32.364	By matching	By matching	By MS/MS	By MS/MS	By MS/MS	By MS/MS	1.8	7.8
P23284	P23284	13	13	13	Peptidyl-prolyl cis-trans isomerase B	PPIB	sp|P23284|PPIB_HUMAN Peptidyl-prolyl cis-trans isomerase B OS=Homo sapiens OX=9606 GN=PPIB PE=1 SV=2	1	13	13	13	6	8	12	7	12	6	6	8	12	7	12	6	6	8	12	7	12	6	51.4	51.4	51.4	23.742	216	216	2.95	1	1	59	0	167.62	By MS/MS	By MS/MS	By MS/MS	By MS/MS	By MS/MS	By MS/MS	28.7	36.6
P23368	P23368	2	2	2	NAD-dependent malic enzyme, mitochondrial	ME2	sp|P23368|MAOM_HUMAN NAD-dependent malic enzyme, mitochondrial OS=Homo sapiens OX=9606 GN=ME2 PE=1 SV=1	1	2	2	2	1	1	2	1	2	1	1	1	2	1	2	1	1	1	2	1	2	1	3.9	3.9	3.9	65.443	584	584	2		8		0	44.33	By matching	By matching	By matching	By matching	By MS/MS	By MS/MS	1.4	1.4
P23381	P23381	15	15	15	Tryptophan--tRNA ligase, cytoplasmic;T1-TrpRS;T2-TrpRS	WARS	sp|P23381|SYWC_HUMAN Tryptophan--tRNA ligase, cytoplasmic OS=Homo sapiens OX=9606 GN=WARS PE=1 SV=2	1	15	15	15	7	8	10	9	14	8	7	8	10	9	14	8	7	8	10	9	14	8	34.2	34.2	34.2	53.165	471	471	2.03		66	2	0	323.31	By MS/MS	By MS/MS	By MS/MS	By MS/MS	By MS/MS	By MS/MS	17	19.3
P23396	P23396	19	19	19	40S ribosomal protein S3	RPS3	sp|P23396|RS3_HUMAN 40S ribosomal protein S3 OS=Homo sapiens OX=9606 GN=RPS3 PE=1 SV=2	1	19	19	19	17	14	14	12	13	14	17	14	14	12	13	14	17	14	14	12	13	14	76.5	76.5	76.5	26.688	243	243	1.88	27	99	10	0	221.25	By MS/MS	By MS/MS	By MS/MS	By MS/MS	By MS/MS	By MS/MS	61.7	57.6
P23434	P23434	1	1	1	Glycine cleavage system H protein, mitochondrial	GCSH	sp|P23434|GCSH_HUMAN Glycine cleavage system H protein, mitochondrial OS=Homo sapiens OX=9606 GN=GCSH PE=1 SV=2	1	1	1	1	0	0	0	0	1	0	0	0	0	0	1	0	0	0	0	0	1	0	11.6	11.6	11.6	18.884	173	173	3			1	0	24.742					By MS/MS		0	0
P23526	P23526	12	12	12	Adenosylhomocysteinase	AHCY	sp|P23526|SAHH_HUMAN Adenosylhomocysteinase OS=Homo sapiens OX=9606 GN=AHCY PE=1 SV=4	1	12	12	12	5	9	10	7	9	8	5	9	10	7	9	8	5	9	10	7	9	8	28.5	28.5	28.5	47.716	432	432	1.88	9	49	2	0	129.77	By MS/MS	By MS/MS	By MS/MS	By MS/MS	By MS/MS	By MS/MS	14.1	22.2
P23528	P23528	9	9	8	Cofilin-1	CFL1	sp|P23528|COF1_HUMAN Cofilin-1 OS=Homo sapiens OX=9606 GN=CFL1 PE=1 SV=3	1	9	9	8	5	7	6	8	9	5	5	7	6	8	9	5	4	6	5	7	8	4	46.4	46.4	39.8	18.502	166	166	2.86	4	3	69	0	219.29	By MS/MS	By MS/MS	By MS/MS	By MS/MS	By MS/MS	By MS/MS	27.1	45.8
P23588	P23588	11	11	11	Eukaryotic translation initiation factor 4B	EIF4B	sp|P23588|IF4B_HUMAN Eukaryotic translation initiation factor 4B OS=Homo sapiens OX=9606 GN=EIF4B PE=1 SV=2	1	11	11	11	6	4	7	8	10	7	6	4	7	8	10	7	6	4	7	8	10	7	20	20	20	69.15	611	611	1.27	46	17		0	90.243	By MS/MS	By MS/MS	By MS/MS	By MS/MS	By MS/MS	By MS/MS	12.8	10.3
P23743	P23743	1	1	1	Diacylglycerol kinase alpha	DGKA	sp|P23743|DGKA_HUMAN Diacylglycerol kinase alpha OS=Homo sapiens OX=9606 GN=DGKA PE=1 SV=3	1	1	1	1	0	1	0	1	1	1	0	1	0	1	1	1	0	1	0	1	1	1	1	1	1	82.629	735	735	2.47	2	5	10	1	-2		By matching		By MS/MS	By MS/MS	By MS/MS	0	1
P23919	P23919	3	3	3	Thymidylate kinase	DTYMK	sp|P23919|KTHY_HUMAN Thymidylate kinase OS=Homo sapiens OX=9606 GN=DTYMK PE=1 SV=4	1	3	3	3	0	1	1	1	3	1	0	1	1	1	3	1	0	1	1	1	3	1	12.7	12.7	12.7	23.819	212	212	3			9	0	20.337		By matching	By MS/MS	By MS/MS	By MS/MS	By matching	0	4.7
P23921	P23921	15	15	15	Ribonucleoside-diphosphate reductase large subunit	RRM1	sp|P23921|RIR1_HUMAN Ribonucleoside-diphosphate reductase large subunit OS=Homo sapiens OX=9606 GN=RRM1 PE=1 SV=1	1	15	15	15	9	10	12	12	15	3	9	10	12	12	15	3	9	10	12	12	15	3	19.1	19.1	19.1	90.069	792	792	1.02	61	1		0	114.74	By MS/MS	By MS/MS	By MS/MS	By MS/MS	By MS/MS	By MS/MS	11.2	12.6
P24278	P24278	1	1	1	Zinc finger and BTB domain-containing protein 25	ZBTB25	sp|P24278|ZBT25_HUMAN Zinc finger and BTB domain-containing protein 25 OS=Homo sapiens OX=9606 GN=ZBTB25 PE=1 SV=2	1	1	1	1	1	1	1	0	1	0	1	1	1	0	1	0	1	1	1	0	1	0	1.6	1.6	1.6	48.99	435	435	1	4			0.0082169	6.2447	By matching	By matching	By matching		By MS/MS		1.6	1.6
P24534	P24534	7	6	6	Elongation factor 1-beta	EEF1B2	sp|P24534|EF1B_HUMAN Elongation factor 1-beta OS=Homo sapiens OX=9606 GN=EEF1B2 PE=1 SV=3	1	7	6	6	5	6	6	3	4	7	5	5	5	3	4	6	5	5	5	3	4	6	45.8	41.8	41.8	24.763	225	225	2.14		30	5	0	106.4	By MS/MS	By MS/MS	By MS/MS	By MS/MS	By MS/MS	By MS/MS	27.6	31.6
P24539	P24539	4	4	4	ATP synthase F(0) complex subunit B1, mitochondrial	ATP5F1	sp|P24539|AT5F1_HUMAN ATP synthase F(0) complex subunit B1, mitochondrial OS=Homo sapiens OX=9606 GN=ATP5PB PE=1 SV=2	1	4	4	4	3	3	3	4	4	2	3	3	3	4	4	2	3	3	3	4	4	2	18	18	18	28.908	256	256	2.92		2	22	0	33.852	By MS/MS	By MS/MS	By MS/MS	By MS/MS	By MS/MS	By MS/MS	12.1	12.1
P24666	P24666	4	4	4	Low molecular weight phosphotyrosine protein phosphatase	ACP1	sp|P24666|PPAC_HUMAN Low molecular weight phosphotyrosine protein phosphatase OS=Homo sapiens OX=9606 GN=ACP1 PE=1 SV=3	1	4	4	4	0	2	2	3	4	3	0	2	2	3	4	3	0	2	2	3	4	3	30.4	30.4	30.4	18.042	158	158	3			14	0	74.347		By MS/MS	By MS/MS	By MS/MS	By MS/MS	By MS/MS	0	18.4
P24928	P24928	2	2	2	DNA-directed RNA polymerase II subunit RPB1	POLR2A	sp|P24928|RPB1_HUMAN DNA-directed RNA polymerase II subunit RPB1 OS=Homo sapiens OX=9606 GN=POLR2A PE=1 SV=2	1	2	2	2	0	0	0	0	1	1	0	0	0	0	1	1	0	0	0	0	1	1	2.2	2.2	2.2	217.17	1970	1970	1	2			0.0015	10.813					By MS/MS	By MS/MS	0	0
P25205	P25205	24	24	24	DNA replication licensing factor MCM3	MCM3	sp|P25205|MCM3_HUMAN DNA replication licensing factor MCM3 OS=Homo sapiens OX=9606 GN=MCM3 PE=1 SV=3	1	24	24	24	20	16	23	22	22	8	20	16	23	22	22	8	20	16	23	22	22	8	32.2	32.2	32.2	90.98	808	808	1.07	129	9		0	234.82	By MS/MS	By MS/MS	By MS/MS	By MS/MS	By MS/MS	By MS/MS	28.2	23.8
P25311	P25311	1	1	1	Zinc-alpha-2-glycoprotein	AZGP1	sp|P25311|ZA2G_HUMAN Zinc-alpha-2-glycoprotein OS=Homo sapiens OX=9606 GN=AZGP1 PE=1 SV=2	1	1	1	1	1	1	1	1	1	1	1	1	1	1	1	1	1	1	1	1	1	1	3.4	3.4	3.4	34.258	298	298	1.7	6	1	3	0.0014563	8.6456	By MS/MS	By matching	By MS/MS	By MS/MS	By MS/MS	By MS/MS	3.4	3.4
P25398	P25398	5	5	5	40S ribosomal protein S12	RPS12	sp|P25398|RS12_HUMAN 40S ribosomal protein S12 OS=Homo sapiens OX=9606 GN=RPS12 PE=1 SV=3	1	5	5	5	4	4	4	5	5	4	4	4	4	5	5	4	4	4	4	5	5	4	36.4	36.4	36.4	14.515	132	132	2.9	2		40	0	43.749	By MS/MS	By MS/MS	By MS/MS	By MS/MS	By MS/MS	By MS/MS	22.7	29.5
P25685	P25685	10	10	9	DnaJ homolog subfamily B member 1	DNAJB1	sp|P25685|DNJB1_HUMAN DnaJ homolog subfamily B member 1 OS=Homo sapiens OX=9606 GN=DNAJB1 PE=1 SV=4	1	10	10	9	5	6	8	7	8	7	5	6	8	7	8	7	4	5	7	6	7	6	32.6	32.6	29.1	38.044	340	340	2.07		43	3	0	91.913	By MS/MS	By matching	By MS/MS	By MS/MS	By MS/MS	By MS/MS	14.7	18.2
P25686	P25686	1	1	1	DnaJ homolog subfamily B member 2	DNAJB2	sp|P25686|DNJB2_HUMAN DnaJ homolog subfamily B member 2 OS=Homo sapiens OX=9606 GN=DNAJB2 PE=1 SV=3	1	1	1	1	1	1	1	0	1	1	1	1	1	0	1	1	1	1	1	0	1	1	3.4	3.4	3.4	35.58	324	324	2		5		0.001387	7.5471	By matching	By matching	By MS/MS		By MS/MS	By MS/MS	3.4	3.4
P25705	P25705	19	19	19	ATP synthase subunit alpha, mitochondrial	ATP5A1	sp|P25705|ATPA_HUMAN ATP synthase subunit alpha, mitochondrial OS=Homo sapiens OX=9606 GN=ATP5F1A PE=1 SV=1	1	19	19	19	15	15	18	14	17	19	15	15	18	14	17	19	15	15	18	14	17	19	40.5	40.5	40.5	59.75	553	553	1.9	17	113	4	0	318.36	By MS/MS	By MS/MS	By MS/MS	By MS/MS	By MS/MS	By MS/MS	33.5	31.1
P25786	P25786	15	15	15	Proteasome subunit alpha type-1	PSMA1	sp|P25786|PSA1_HUMAN Proteasome subunit alpha type-1 OS=Homo sapiens OX=9606 GN=PSMA1 PE=1 SV=1	1	15	15	15	13	11	15	13	14	13	13	11	15	13	14	13	13	11	15	13	14	13	46.8	46.8	46.8	29.555	263	263	2	4	91	4	0	218.67	By MS/MS	By MS/MS	By MS/MS	By MS/MS	By MS/MS	By MS/MS	40.7	36.1
P25787	P25787	7	7	7	Proteasome subunit alpha type-2	PSMA2	sp|P25787|PSA2_HUMAN Proteasome subunit alpha type-2 OS=Homo sapiens OX=9606 GN=PSMA2 PE=1 SV=2	1	7	7	7	4	4	6	5	6	6	4	4	6	5	6	6	4	4	6	5	6	6	33.3	33.3	33.3	25.898	234	234	2.47	6	14	29	0	56.884	By MS/MS	By MS/MS	By MS/MS	By MS/MS	By MS/MS	By MS/MS	12.4	19.7
P25788	P25788	8	8	8	Proteasome subunit alpha type-3	PSMA3	sp|P25788|PSA3_HUMAN Proteasome subunit alpha type-3 OS=Homo sapiens OX=9606 GN=PSMA3 PE=1 SV=2	1	8	8	8	7	8	7	7	7	6	7	8	7	7	7	6	7	8	7	7	7	6	31.4	31.4	31.4	28.433	255	255	2	1	45	1	0	152.29	By MS/MS	By MS/MS	By MS/MS	By MS/MS	By MS/MS	By MS/MS	26.7	31.4
P25789	P25789	7	7	7	Proteasome subunit alpha type-4	PSMA4	sp|P25789|PSA4_HUMAN Proteasome subunit alpha type-4 OS=Homo sapiens OX=9606 GN=PSMA4 PE=1 SV=1	1	7	7	7	5	6	6	5	6	6	5	6	6	5	6	6	5	6	6	5	6	6	23.4	23.4	23.4	29.483	261	261	2.12		36	5	0	46.85	By MS/MS	By MS/MS	By MS/MS	By MS/MS	By MS/MS	By MS/MS	17.2	17.2
P26006	P26006	10	10	10	Integrin alpha-3;Integrin alpha-3 heavy chain;Integrin alpha-3 light chain	ITGA3	sp|P26006|ITA3_HUMAN Integrin alpha-3 OS=Homo sapiens OX=9606 GN=ITGA3 PE=1 SV=5	1	10	10	10	6	4	6	8	10	5	6	4	6	8	10	5	6	4	6	8	10	5	9.8	9.8	9.8	116.61	1051	1051	1.11	41	5		0	74.777	By MS/MS	By MS/MS	By MS/MS	By MS/MS	By MS/MS	By MS/MS	6.1	3.6
P26010	P26010	1	1	1	Integrin beta-7	ITGB7	sp|P26010|ITB7_HUMAN Integrin beta-7 OS=Homo sapiens OX=9606 GN=ITGB7 PE=1 SV=1	1	1	1	1	1	1	1	1	1	1	1	1	1	1	1	1	1	1	1	1	1	1	1.3	1.3	1.3	86.902	798	798	2.09	4	12	6	0.0078383	6.2787	By MS/MS	By MS/MS	By MS/MS	By MS/MS	By MS/MS	By MS/MS	1.3	1.3
P26038	P26038	36	36	25	Moesin	MSN	sp|P26038|MOES_HUMAN Moesin OS=Homo sapiens OX=9606 GN=MSN PE=1 SV=3	1	36	36	25	19	23	28	19	29	25	19	23	28	19	29	25	9	13	18	12	18	18	52.7	52.7	41.8	67.819	577	577	1.59	92	134		0	323.31	By MS/MS	By MS/MS	By MS/MS	By MS/MS	By MS/MS	By MS/MS	25	30.8
P26196	P26196	4	4	4	Probable ATP-dependent RNA helicase DDX6	DDX6	sp|P26196|DDX6_HUMAN Probable ATP-dependent RNA helicase DDX6 OS=Homo sapiens OX=9606 GN=DDX6 PE=1 SV=2	1	4	4	4	3	4	3	1	2	2	3	4	3	1	2	2	3	4	3	1	2	2	14.7	14.7	14.7	54.416	483	483	2		15		0	47.53	By MS/MS	By MS/MS	By MS/MS	By matching	By MS/MS	By MS/MS	11.2	14.7
P26358	P26358	5	5	5	DNA (cytosine-5)-methyltransferase 1	DNMT1	sp|P26358|DNMT1_HUMAN DNA (cytosine-5)-methyltransferase 1 OS=Homo sapiens OX=9606 GN=DNMT1 PE=1 SV=2	1	5	5	5	4	4	2	5	4	1	4	4	2	5	4	1	4	4	2	5	4	1	3.8	3.8	3.8	183.16	1616	1616	1	20			0	29.509	By MS/MS	By MS/MS	By matching	By MS/MS	By MS/MS	By MS/MS	2.7	2.7
P26368	P26368	10	10	10	Splicing factor U2AF 65 kDa subunit	U2AF2	sp|P26368|U2AF2_HUMAN Splicing factor U2AF 65 kDa subunit OS=Homo sapiens OX=9606 GN=U2AF2 PE=1 SV=4	1	10	10	10	9	8	9	1	4	9	9	8	9	1	4	9	9	8	9	1	4	9	38.5	38.5	38.5	53.5	475	475	1.98	1	48		0	104.27	By MS/MS	By MS/MS	By MS/MS	By MS/MS	By MS/MS	By MS/MS	31.6	29.9
P26373	P26373	10	10	10	60S ribosomal protein L13	RPL13	sp|P26373|RL13_HUMAN 60S ribosomal protein L13 OS=Homo sapiens OX=9606 GN=RPL13 PE=1 SV=4	1	10	10	10	10	9	10	6	7	10	10	9	10	6	7	10	10	9	10	6	7	10	41.7	41.7	41.7	24.261	211	211	2.08	19	86	30	0	227.79	By MS/MS	By MS/MS	By MS/MS	By MS/MS	By MS/MS	By MS/MS	41.7	39.8
Q12926;P26378;Q14576	Q12926;P26378;Q14576	2;2;1	2;2;1	2;2;1	ELAV-like protein 2;ELAV-like protein 4;ELAV-like protein 3	ELAVL2;ELAVL4;ELAVL3	sp|Q12926|ELAV2_HUMAN ELAV-like protein 2 OS=Homo sapiens OX=9606 GN=ELAVL2 PE=1 SV=2;sp|P26378|ELAV4_HUMAN ELAV-like protein 4 OS=Homo sapiens OX=9606 GN=ELAVL4 PE=1 SV=3;sp|Q14576|ELAV3_HUMAN ELAV-like protein 3 OS=Homo sapiens OX=9606 GN=ELAVL3 PE=2 SV=	3	2	2	2	2	2	2	0	1	0	2	2	2	0	1	0	2	2	2	0	1	0	6.1	6.1	6.1	39.503	359	359;385;367	2		7		0	20.059	By MS/MS	By MS/MS	By MS/MS		By matching		6.1	6.1
P26440	P26440	2	2	2	Isovaleryl-CoA dehydrogenase, mitochondrial	IVD	sp|P26440|IVD_HUMAN Isovaleryl-CoA dehydrogenase, mitochondrial OS=Homo sapiens OX=9606 GN=IVD PE=1 SV=2	1	2	2	2	0	0	1	0	2	1	0	0	1	0	2	1	0	0	1	0	2	1	4.5	4.5	4.5	46.65	426	426	2		4		0.0010199	11.633			By matching		By MS/MS	By MS/MS	0	0
P26583	P26583	4	2	2	High mobility group protein B2	HMGB2	sp|P26583|HMGB2_HUMAN High mobility group protein B2 OS=Homo sapiens OX=9606 GN=HMGB2 PE=1 SV=2	1	4	2	2	3	3	3	3	4	2	1	1	1	1	2	0	1	1	1	1	2	0	17.2	7.2	7.2	24.033	209	209	2.1		9	1	0	14.053	By matching	By matching	By MS/MS	By matching	By MS/MS	By matching	16.3	16.3
P26599	P26599	13	13	12	Polypyrimidine tract-binding protein 1	PTBP1	sp|P26599|PTBP1_HUMAN Polypyrimidine tract-binding protein 1 OS=Homo sapiens OX=9606 GN=PTBP1 PE=1 SV=1	1	13	13	12	9	9	10	7	8	11	9	9	10	7	8	11	8	8	9	7	7	10	32.4	32.4	30.9	57.221	531	531	1.96	4	75	1	0	271.52	By MS/MS	By MS/MS	By MS/MS	By MS/MS	By MS/MS	By MS/MS	18.5	18.5
P26639	P26639	24	24	23	Threonine--tRNA ligase, cytoplasmic	TARS	sp|P26639|SYTC_HUMAN Threonine--tRNA ligase 1, cytoplasmic OS=Homo sapiens OX=9606 GN=TARS1 PE=1 SV=3	1	24	24	23	17	21	23	18	24	12	17	21	23	18	24	12	16	20	22	17	23	12	34.2	34.2	33.1	83.434	723	723	1.1	139	13	1	0	225.01	By MS/MS	By MS/MS	By MS/MS	By MS/MS	By MS/MS	By MS/MS	23.7	29.6
P26640	P26640	2	2	2	Valine--tRNA ligase	VARS	sp|P26640|SYVC_HUMAN Valine--tRNA ligase OS=Homo sapiens OX=9606 GN=VARS PE=1 SV=4	1	2	2	2	2	1	1	1	0	1	2	1	1	1	0	1	2	1	1	1	0	1	2	2	2	140.47	1264	1264	1	6			0	13.388	By MS/MS	By matching	By MS/MS	By matching		By MS/MS	2	1.3
P26641	P26641	19	19	19	Elongation factor 1-gamma	EEF1G	sp|P26641|EF1G_HUMAN Elongation factor 1-gamma OS=Homo sapiens OX=9606 GN=EEF1G PE=1 SV=3	1	19	19	19	12	13	16	14	17	16	12	13	16	14	17	16	12	13	16	14	17	16	41.4	41.4	41.4	50.118	437	437	1.99	13	133	11	0	317.99	By MS/MS	By MS/MS	By MS/MS	By MS/MS	By MS/MS	By MS/MS	26.5	30.7
P26885	P26885	3	3	3	Peptidyl-prolyl cis-trans isomerase FKBP2	FKBP2	sp|P26885|FKBP2_HUMAN Peptidyl-prolyl cis-trans isomerase FKBP2 OS=Homo sapiens OX=9606 GN=FKBP2 PE=1 SV=2	1	3	3	3	0	1	1	0	3	1	0	1	1	0	3	1	0	1	1	0	3	1	26.8	26.8	26.8	15.649	142	142	3			6	0	19.47		By MS/MS	By MS/MS		By MS/MS	By matching	0	8.5
P27105	P27105	6	6	6	Erythrocyte band 7 integral membrane protein	STOM	sp|P27105|STOM_HUMAN Erythrocyte band 7 integral membrane protein OS=Homo sapiens OX=9606 GN=STOM PE=1 SV=3	1	6	6	6	2	2	3	4	6	4	2	2	3	4	6	4	2	2	3	4	6	4	28.1	28.1	28.1	31.73	288	288	2.07	1	25	3	0	133.83	By matching	By matching	By matching	By MS/MS	By MS/MS	By MS/MS	9.4	9.4
P27144	P27144	4	4	4	Adenylate kinase 4, mitochondrial	AK4	sp|P27144|KAD4_HUMAN Adenylate kinase 4, mitochondrial OS=Homo sapiens OX=9606 GN=AK4 PE=1 SV=1	1	4	4	4	1	3	3	1	4	1	1	3	3	1	4	1	1	3	3	1	4	1	20.6	20.6	20.6	25.268	223	223	2		13		0	28.868	By matching	By matching	By matching	By MS/MS	By MS/MS	By MS/MS	4.9	15.7
P27348	P27348	15	12	11	14-3-3 protein theta	YWHAQ	sp|P27348|1433T_HUMAN 14-3-3 protein theta OS=Homo sapiens OX=9606 GN=YWHAQ PE=1 SV=1	1	15	12	11	9	9	13	9	14	11	7	7	10	7	11	9	6	6	9	6	10	8	54.3	46.5	43.7	27.764	245	245	1.98	2	61	1	0	323.31	By MS/MS	By MS/MS	By MS/MS	By MS/MS	By MS/MS	By MS/MS	29.4	29.4
P27361	P27361	3	1	1	Mitogen-activated protein kinase 3	MAPK3	sp|P27361|MK03_HUMAN Mitogen-activated protein kinase 3 OS=Homo sapiens OX=9606 GN=MAPK3 PE=1 SV=4	1	3	1	1	1	1	1	2	2	0	0	0	0	0	1	0	0	0	0	0	1	0	8.7	3.7	3.7	43.135	379	379	2		1		0.0014091	7.9353	By matching	By matching	By matching	By matching	By MS/MS		2.6	2.6
P27448	P27448	6	4	1	MAP/microtubule affinity-regulating kinase 3	MARK3	sp|P27448|MARK3_HUMAN MAP/microtubule affinity-regulating kinase 3 OS=Homo sapiens OX=9606 GN=MARK3 PE=1 SV=5	1	6	4	1	6	5	6	5	5	1	4	3	4	3	3	1	1	1	1	1	1	0	8.4	5.8	2.3	84.428	753	753	1	18			0	27.733	By MS/MS	By MS/MS	By MS/MS	By matching	By matching	By matching	8.4	7.2
P27449	P27449	1	1	1	V-type proton ATPase 16 kDa proteolipid subunit	ATP6V0C	sp|P27449|VATL_HUMAN V-type proton ATPase 16 kDa proteolipid subunit OS=Homo sapiens OX=9606 GN=ATP6V0C PE=1 SV=1	1	1	1	1	0	0	0	0	1	0	0	0	0	0	1	0	0	0	0	0	1	0	11.6	11.6	11.6	15.736	155	155	3			1	0.0013863	7.5256					By MS/MS		0	0
P27482	P27482	10	9	9	Calmodulin-like protein 3	CALML3	sp|P27482|CALL3_HUMAN Calmodulin-like protein 3 OS=Homo sapiens OX=9606 GN=CALML3 PE=1 SV=2	1	10	9	9	4	6	3	6	8	6	3	5	2	5	7	5	3	5	2	5	7	5	72.5	67.8	67.8	16.891	149	149	3			31	0	233.11	By MS/MS	By MS/MS	By MS/MS	By MS/MS	By MS/MS	By MS/MS	32.9	51
P27635;Q96L21	P27635	9;3	9;3	9;3	60S ribosomal protein L10	RPL10	sp|P27635|RL10_HUMAN 60S ribosomal protein L10 OS=Homo sapiens OX=9606 GN=RPL10 PE=1 SV=4	2	9	9	9	7	9	9	9	9	5	7	9	9	9	9	5	7	9	9	9	9	5	28.5	28.5	28.5	24.604	214	214;214	2.72	7	15	83	0	127.28	By MS/MS	By MS/MS	By MS/MS	By MS/MS	By MS/MS	By MS/MS	24.8	28.5
P27694	P27694	2	2	2	Replication protein A 70 kDa DNA-binding subunit;Replication protein A 70 kDa DNA-binding subunit, N-terminally processed	RPA1	sp|P27694|RFA1_HUMAN Replication protein A 70 kDa DNA-binding subunit OS=Homo sapiens OX=9606 GN=RPA1 PE=1 SV=2	1	2	2	2	0	0	0	0	2	0	0	0	0	0	2	0	0	0	0	0	2	0	4.7	4.7	4.7	68.137	616	616	1	2			0.00051787	12.28					By MS/MS		0	0
P27695	P27695	10	10	10	DNA-(apurinic or apyrimidinic site) lyase;DNA-(apurinic or apyrimidinic site) lyase, mitochondrial	APEX1	sp|P27695|APEX1_HUMAN DNA-(apurinic or apyrimidinic site) lyase OS=Homo sapiens OX=9606 GN=APEX1 PE=1 SV=2	1	10	10	10	5	5	7	7	9	10	5	5	7	7	9	10	5	5	7	7	9	10	38.1	38.1	38.1	35.554	318	318	2		43		0	158.94	By MS/MS	By MS/MS	By MS/MS	By MS/MS	By MS/MS	By MS/MS	17.3	17.3
P27797	P27797	12	12	12	Calreticulin	CALR	sp|P27797|CALR_HUMAN Calreticulin OS=Homo sapiens OX=9606 GN=CALR PE=1 SV=1	1	12	12	12	7	6	11	5	11	12	7	6	11	5	11	12	7	6	11	5	11	12	34.5	34.5	34.5	48.141	417	417	2.06		78	5	0	323.31	By MS/MS	By MS/MS	By MS/MS	By MS/MS	By MS/MS	By MS/MS	20.1	18
P27816	P27816	28	28	28	Microtubule-associated protein 4	MAP4	sp|P27816|MAP4_HUMAN Microtubule-associated protein 4 OS=Homo sapiens OX=9606 GN=MAP4 PE=1 SV=3	1	28	28	28	23	23	28	24	27	13	23	23	28	24	27	13	23	23	28	24	27	13	30.6	30.6	30.6	121	1152	1152	1.07	151	7	2	0	233.53	By MS/MS	By MS/MS	By MS/MS	By MS/MS	By MS/MS	By MS/MS	26.4	25.6
P27824	P27824	17	17	17	Calnexin	CANX	sp|P27824|CALX_HUMAN Calnexin OS=Homo sapiens OX=9606 GN=CANX PE=1 SV=2	1	17	17	17	12	11	14	14	14	8	12	11	14	14	14	8	12	11	14	14	14	8	25	25	25	67.567	592	592	1.09	81	8		0	144.93	By MS/MS	By MS/MS	By MS/MS	By MS/MS	By MS/MS	By MS/MS	20.4	20.9
P28062	P28062	5	5	5	Proteasome subunit beta type-8	PSMB8	sp|P28062|PSB8_HUMAN Proteasome subunit beta type-8 OS=Homo sapiens OX=9606 GN=PSMB8 PE=1 SV=3	1	5	5	5	1	0	2	4	5	3	1	0	2	4	5	3	1	0	2	4	5	3	22.1	22.1	22.1	30.354	276	276	3			19	0	37.928	By MS/MS		By MS/MS	By MS/MS	By MS/MS	By MS/MS	4	0
P28065	P28065	4	4	4	Proteasome subunit beta type-9	PSMB9	sp|P28065|PSB9_HUMAN Proteasome subunit beta type-9 OS=Homo sapiens OX=9606 GN=PSMB9 PE=1 SV=2	1	4	4	4	0	0	2	1	3	2	0	0	2	1	3	2	0	0	2	1	3	2	21	21	21	23.264	219	219	3			8	0	27.733			By MS/MS	By MS/MS	By MS/MS	By matching	0	0
P28066	P28066	10	10	10	Proteasome subunit alpha type-5	PSMA5	sp|P28066|PSA5_HUMAN Proteasome subunit alpha type-5 OS=Homo sapiens OX=9606 GN=PSMA5 PE=1 SV=3	1	10	10	10	5	6	9	5	8	8	5	6	9	5	8	8	5	6	9	5	8	8	52.3	52.3	52.3	26.411	241	241	2.02	3	42	4	0	312.5	By MS/MS	By MS/MS	By MS/MS	By MS/MS	By MS/MS	By MS/MS	28.2	32.4
P28070	P28070	5	5	5	Proteasome subunit beta type-4	PSMB4	sp|P28070|PSB4_HUMAN Proteasome subunit beta type-4 OS=Homo sapiens OX=9606 GN=PSMB4 PE=1 SV=4	1	5	5	5	3	4	4	4	5	4	3	4	4	4	5	4	3	4	4	4	5	4	23.5	23.5	23.5	29.204	264	264	2.39	2	15	14	0	59.642	By MS/MS	By MS/MS	By MS/MS	By MS/MS	By MS/MS	By MS/MS	12.9	20.5
P28072	P28072	4	4	4	Proteasome subunit beta type-6	PSMB6	sp|P28072|PSB6_HUMAN Proteasome subunit beta type-6 OS=Homo sapiens OX=9606 GN=PSMB6 PE=1 SV=4	1	4	4	4	2	3	3	3	4	3	2	3	3	3	4	3	2	3	3	3	4	3	17.6	17.6	17.6	25.357	239	239	2.46	7	1	20	0	31.85	By MS/MS	By MS/MS	By MS/MS	By MS/MS	By MS/MS	By MS/MS	8.8	13
P28074	P28074	8	8	8	Proteasome subunit beta type-5	PSMB5	sp|P28074|PSB5_HUMAN Proteasome subunit beta type-5 OS=Homo sapiens OX=9606 GN=PSMB5 PE=1 SV=3	1	8	8	8	6	6	7	8	7	8	6	6	7	8	7	8	6	6	7	8	7	8	25.9	25.9	25.9	28.48	263	263	2.9	2	1	49	0	97.058	By MS/MS	By MS/MS	By MS/MS	By MS/MS	By MS/MS	By MS/MS	25.1	25.5
P28331	P28331	2	2	2	NADH-ubiquinone oxidoreductase 75 kDa subunit, mitochondrial	NDUFS1	sp|P28331|NDUS1_HUMAN NADH-ubiquinone oxidoreductase 75 kDa subunit, mitochondrial OS=Homo sapiens OX=9606 GN=NDUFS1 PE=1 SV=3	1	2	2	2	1	1	2	2	2	1	1	1	2	2	2	1	1	1	2	2	2	1	3.4	3.4	3.4	79.467	727	727	1.75	3	9		0	13.985	By matching	By matching	By matching	By MS/MS	By MS/MS	By MS/MS	1.2	1.2
P28340	P28340	7	7	7	DNA polymerase delta catalytic subunit	POLD1	sp|P28340|DPOD1_HUMAN DNA polymerase delta catalytic subunit OS=Homo sapiens OX=9606 GN=POLD1 PE=1 SV=2	1	7	7	7	4	4	6	4	7	0	4	4	6	4	7	0	4	4	6	4	7	0	6.8	6.8	6.8	123.63	1107	1107	1	25			0	47.788	By matching	By MS/MS	By MS/MS	By MS/MS	By MS/MS		4.4	3.6
P28482;P31152;Q16659	P28482	8;1;1	8;1;1	6;0;0	Mitogen-activated protein kinase 1	MAPK1	sp|P28482|MK01_HUMAN Mitogen-activated protein kinase 1 OS=Homo sapiens OX=9606 GN=MAPK1 PE=1 SV=3	3	8	8	6	2	3	3	3	4	4	2	3	3	3	4	4	1	2	2	1	3	4	26.9	26.9	21.7	41.389	360	360;587;721	2		20		0	53.803	By MS/MS	By MS/MS	By MS/MS	By MS/MS	By MS/MS	By MS/MS	6.7	11.9
P28838	P28838	6	6	6	Cytosol aminopeptidase	LAP3	sp|P28838|AMPL_HUMAN Cytosol aminopeptidase OS=Homo sapiens OX=9606 GN=LAP3 PE=1 SV=3	1	6	6	6	2	2	2	2	6	1	2	2	2	2	6	1	2	2	2	2	6	1	12.5	12.5	12.5	56.166	519	519	2.12		15	2	0	58.654	By matching	By matching	By matching	By matching	By MS/MS	By MS/MS	3.7	3.7
P29034	P29034	2	2	2	Protein S100-A2	S100A2	sp|P29034|S10A2_HUMAN Protein S100-A2 OS=Homo sapiens OX=9606 GN=S100A2 PE=1 SV=3	1	2	2	2	2	2	2	2	2	2	2	2	2	2	2	2	2	2	2	2	2	2	19.4	19.4	19.4	11.117	98	98	2.59	3	3	16	0	15.034	By MS/MS	By MS/MS	By MS/MS	By MS/MS	By MS/MS	By MS/MS	19.4	19.4
P29144	P29144	6	6	6	Tripeptidyl-peptidase 2	TPP2	sp|P29144|TPP2_HUMAN Tripeptidyl-peptidase 2 OS=Homo sapiens OX=9606 GN=TPP2 PE=1 SV=4	1	6	6	6	3	5	6	6	6	1	3	5	6	6	6	1	3	5	6	6	6	1	5.3	5.3	5.3	138.35	1249	1249	1	27			0	38.229	By MS/MS	By MS/MS	By MS/MS	By MS/MS	By MS/MS	By MS/MS	2.6	4.5
P29353	P29353	1	1	1	SHC-transforming protein 1	SHC1	sp|P29353|SHC1_HUMAN SHC-transforming protein 1 OS=Homo sapiens OX=9606 GN=SHC1 PE=1 SV=4	1	1	1	1	0	0	0	0	1	0	0	0	0	0	1	0	0	0	0	0	1	0	1.7	1.7	1.7	62.821	583	583	2		1		0.0013381	7.1929					By MS/MS		0	0
P29373	P29373	3	3	3	Cellular retinoic acid-binding protein 2	CRABP2	sp|P29373|RABP2_HUMAN Cellular retinoic acid-binding protein 2 OS=Homo sapiens OX=9606 GN=CRABP2 PE=1 SV=2	1	3	3	3	0	0	1	0	2	0	0	0	1	0	2	0	0	0	1	0	2	0	23.2	23.2	23.2	15.693	138	138	3			3	0	18.254			By MS/MS		By MS/MS		0	0
P29401	P29401	18	18	18	Transketolase	TKT	sp|P29401|TKT_HUMAN Transketolase OS=Homo sapiens OX=9606 GN=TKT PE=1 SV=3	1	18	18	18	11	12	16	9	14	15	11	12	16	9	14	15	11	12	16	9	14	15	31.6	31.6	31.6	67.877	623	623	1.79	28	83	4	0	237.02	By MS/MS	By MS/MS	By MS/MS	By MS/MS	By MS/MS	By MS/MS	21.7	23.3
P29558;Q6XE24	P29558;Q6XE24	1;1	1;1	1;1	RNA-binding motif, single-stranded-interacting protein 1;RNA-binding motif, single-stranded-interacting protein 3	RBMS1;RBMS3	sp|P29558|RBMS1_HUMAN RNA-binding motif, single-stranded-interacting protein 1 OS=Homo sapiens OX=9606 GN=RBMS1 PE=1 SV=3;sp|Q6XE24|RBMS3_HUMAN RNA-binding motif, single-stranded-interacting protein 3 OS=Homo sapiens OX=9606 GN=RBMS3 PE=1 SV=1	2	1	1	1	1	1	1	1	1	1	1	1	1	1	1	1	1	1	1	1	1	1	3.7	3.7	3.7	44.505	406	406;437	2		6		0.0014837	9.4542	By matching	By MS/MS	By MS/MS	By MS/MS	By MS/MS	By MS/MS	3.7	3.7
P29590	P29590	4	4	4	Protein PML	PML	sp|P29590|PML_HUMAN Protein PML OS=Homo sapiens OX=9606 GN=PML PE=1 SV=3	1	4	4	4	2	4	3	3	3	1	2	4	3	3	3	1	2	4	3	3	3	1	5.2	5.2	5.2	97.55	882	882	1.11	16	2		0	31.229	By MS/MS	By MS/MS	By MS/MS	By MS/MS	By MS/MS	By MS/MS	2.8	5.2
P29692	P29692	13	13	12	Elongation factor 1-delta	EEF1D	sp|P29692|EF1D_HUMAN Elongation factor 1-delta OS=Homo sapiens OX=9606 GN=EEF1D PE=1 SV=5	1	13	13	12	8	9	10	7	10	11	8	9	10	7	10	11	8	8	9	7	10	10	53	53	49.8	31.121	281	281	2	7	65	7	0	323.31	By MS/MS	By MS/MS	By MS/MS	By MS/MS	By MS/MS	By MS/MS	37	40.2
P29966	P29966	11	11	11	Myristoylated alanine-rich C-kinase substrate	MARCKS	sp|P29966|MARCS_HUMAN Myristoylated alanine-rich C-kinase substrate OS=Homo sapiens OX=9606 GN=MARCKS PE=1 SV=4	1	11	11	11	9	9	8	8	10	9	9	9	8	8	10	9	9	9	8	8	10	9	50.3	50.3	50.3	31.554	332	332	1.15	70	12		0	293.19	By MS/MS	By MS/MS	By MS/MS	By MS/MS	By MS/MS	By MS/MS	45.8	42.5
P30038	P30038	3	3	3	Delta-1-pyrroline-5-carboxylate dehydrogenase, mitochondrial	ALDH4A1	sp|P30038|AL4A1_HUMAN Delta-1-pyrroline-5-carboxylate dehydrogenase, mitochondrial OS=Homo sapiens OX=9606 GN=ALDH4A1 PE=1 SV=3	1	3	3	3	0	0	0	2	3	0	0	0	0	2	3	0	0	0	0	2	3	0	8.3	8.3	8.3	61.719	563	563	2		5		0	60.19				By MS/MS	By MS/MS		0	0
P30040	P30040	7	7	7	Endoplasmic reticulum resident protein 29	ERP29	sp|P30040|ERP29_HUMAN Endoplasmic reticulum resident protein 29 OS=Homo sapiens OX=9606 GN=ERP29 PE=1 SV=4	1	7	7	7	4	6	7	3	6	7	4	6	7	3	6	7	4	6	7	3	6	7	31.4	31.4	31.4	28.993	261	261	2.03	1	35	2	0	115.37	By MS/MS	By MS/MS	By MS/MS	By MS/MS	By MS/MS	By MS/MS	18	25.7
P30041	P30041	11	11	11	Peroxiredoxin-6	PRDX6	sp|P30041|PRDX6_HUMAN Peroxiredoxin-6 OS=Homo sapiens OX=9606 GN=PRDX6 PE=1 SV=3	1	11	11	11	8	9	11	8	11	9	8	9	11	8	11	9	8	9	11	8	11	9	48.7	48.7	48.7	25.035	224	224	2.2	5	63	23	0	204.53	By MS/MS	By MS/MS	By MS/MS	By MS/MS	By MS/MS	By MS/MS	33	38.8
P30043	P30043	4	4	4	Flavin reductase (NADPH)	BLVRB	sp|P30043|BLVRB_HUMAN Flavin reductase (NADPH) OS=Homo sapiens OX=9606 GN=BLVRB PE=1 SV=3	1	4	4	4	1	3	3	3	4	3	1	3	3	3	4	3	1	3	3	3	4	3	24.3	24.3	24.3	22.119	206	206	3			29	0	41.794	By MS/MS	By MS/MS	By MS/MS	By MS/MS	By MS/MS	By MS/MS	6.8	20.9
P30044	P30044	5	5	5	Peroxiredoxin-5, mitochondrial	PRDX5	sp|P30044|PRDX5_HUMAN Peroxiredoxin-5, mitochondrial OS=Homo sapiens OX=9606 GN=PRDX5 PE=1 SV=4	1	5	5	5	2	3	2	2	5	1	2	3	2	2	5	1	2	3	2	2	5	1	29.9	29.9	29.9	22.086	214	214	2.94		1	17	0	52.21	By MS/MS	By MS/MS	By MS/MS	By MS/MS	By MS/MS	By MS/MS	13.6	17.3
P30046;A6NHG4	P30046;A6NHG4	5;4	5;4	5;4	D-dopachrome decarboxylase;D-dopachrome decarboxylase-like protein	DDT;DDTL	sp|P30046|DOPD_HUMAN D-dopachrome decarboxylase OS=Homo sapiens OX=9606 GN=DDT PE=1 SV=3;sp|A6NHG4|DDTL_HUMAN D-dopachrome decarboxylase-like protein OS=Homo sapiens OX=9606 GN=DDTL PE=2 SV=1	2	5	5	5	0	2	1	2	4	3	0	2	1	2	4	3	0	2	1	2	4	3	37.3	37.3	37.3	12.712	118	118;134	3			12	0	33.673		By matching	By MS/MS	By MS/MS	By MS/MS	By MS/MS	0	17.8
P30048	P30048	5	5	5	Thioredoxin-dependent peroxide reductase, mitochondrial	PRDX3	sp|P30048|PRDX3_HUMAN Thioredoxin-dependent peroxide reductase, mitochondrial OS=Homo sapiens OX=9606 GN=PRDX3 PE=1 SV=3	1	5	5	5	2	2	3	3	5	2	2	2	3	3	5	2	2	2	3	3	5	2	19.5	19.5	19.5	27.692	256	256	3			18	0	41.001	By MS/MS	By MS/MS	By MS/MS	By MS/MS	By MS/MS	By MS/MS	6.6	6.6
P30049	P30049	2	2	2	ATP synthase subunit delta, mitochondrial	ATP5D	sp|P30049|ATPD_HUMAN ATP synthase subunit delta, mitochondrial OS=Homo sapiens OX=9606 GN=ATP5F1D PE=1 SV=2	1	2	2	2	2	2	2	2	2	2	2	2	2	2	2	2	2	2	2	2	2	2	13.7	13.7	13.7	17.49	168	168	2.27	5	1	9	0	34.883	By MS/MS	By MS/MS	By MS/MS	By MS/MS	By MS/MS	By MS/MS	13.7	13.7
P30050	P30050	7	7	7	60S ribosomal protein L12	RPL12	sp|P30050|RL12_HUMAN 60S ribosomal protein L12 OS=Homo sapiens OX=9606 GN=RPL12 PE=1 SV=1	1	7	7	7	7	6	6	6	6	4	7	6	6	6	6	4	7	6	6	6	6	4	55.2	55.2	55.2	17.818	165	165	2.86	2	11	94	0	317.16	By MS/MS	By MS/MS	By MS/MS	By MS/MS	By MS/MS	By MS/MS	55.2	49.7
P30084	P30084	6	6	6	Enoyl-CoA hydratase, mitochondrial	ECHS1	sp|P30084|ECHM_HUMAN Enoyl-CoA hydratase, mitochondrial OS=Homo sapiens OX=9606 GN=ECHS1 PE=1 SV=4	1	6	6	6	4	4	3	2	6	4	4	4	3	2	6	4	4	4	3	2	6	4	25.2	25.2	25.2	31.387	290	290	2.03		30	1	0	75.592	By MS/MS	By MS/MS	By MS/MS	By MS/MS	By MS/MS	By MS/MS	19	19
P30085	P30085	3	3	3	UMP-CMP kinase	CMPK1	sp|P30085|KCY_HUMAN UMP-CMP kinase OS=Homo sapiens OX=9606 GN=CMPK1 PE=1 SV=3	1	3	3	3	1	2	2	2	3	0	1	2	2	2	3	0	1	2	2	2	3	0	11.7	11.7	11.7	22.222	196	196	3			11	0	27.453	By MS/MS	By MS/MS	By MS/MS	By MS/MS	By MS/MS		5.1	11.7
P30086	P30086	7	7	7	Phosphatidylethanolamine-binding protein 1;Hippocampal cholinergic neurostimulating peptide	PEBP1	sp|P30086|PEBP1_HUMAN Phosphatidylethanolamine-binding protein 1 OS=Homo sapiens OX=9606 GN=PEBP1 PE=1 SV=3	1	7	7	7	4	5	4	5	6	5	4	5	4	5	6	5	4	5	4	5	6	5	45.5	45.5	45.5	21.057	187	187	2.97		1	32	0	83.089	By MS/MS	By MS/MS	By MS/MS	By MS/MS	By MS/MS	By MS/MS	31	35.3
P30101	P30101	26	26	26	Protein disulfide-isomerase A3	PDIA3	sp|P30101|PDIA3_HUMAN Protein disulfide-isomerase A3 OS=Homo sapiens OX=9606 GN=PDIA3 PE=1 SV=4	1	26	26	26	16	20	24	15	24	24	16	20	24	15	24	24	16	20	24	15	24	24	49.9	49.9	49.9	56.782	505	505	1.99	8	159	7	0	323.31	By MS/MS	By MS/MS	By MS/MS	By MS/MS	By MS/MS	By MS/MS	34.7	37.6
P30153	P30153	11	11	9	Serine/threonine-protein phosphatase 2A 65 kDa regulatory subunit A alpha isoform	PPP2R1A	sp|P30153|2AAA_HUMAN Serine/threonine-protein phosphatase 2A 65 kDa regulatory subunit A alpha isoform OS=Homo sapiens OX=9606 GN=PPP2R1A PE=1 SV=4	1	11	11	9	6	8	9	5	10	9	6	8	9	5	10	9	5	6	8	5	8	7	22.1	22.1	18.7	65.308	589	589	2.04		51	2	0	114.46	By MS/MS	By MS/MS	By MS/MS	By MS/MS	By MS/MS	By MS/MS	11.2	15.8
P30154	P30154	3	1	1	Serine/threonine-protein phosphatase 2A 65 kDa regulatory subunit A beta isoform	PPP2R1B	sp|P30154|2AAB_HUMAN Serine/threonine-protein phosphatase 2A 65 kDa regulatory subunit A beta isoform OS=Homo sapiens OX=9606 GN=PPP2R1B PE=1 SV=3	1	3	1	1	1	2	1	0	2	3	0	0	0	0	0	1	0	0	0	0	0	1	6.5	3.2	3.2	66.213	601	601	2		1		0.0054668	6.526	By matching	By matching	By matching		By matching	By MS/MS	2.2	3.3
P30405;Q9UNP9	P30405	4;1	4;1	4;1	Peptidyl-prolyl cis-trans isomerase F, mitochondrial	PPIF	sp|P30405|PPIF_HUMAN Peptidyl-prolyl cis-trans isomerase F, mitochondrial OS=Homo sapiens OX=9606 GN=PPIF PE=1 SV=1	2	4	4	4	0	1	1	1	4	1	0	1	1	1	4	1	0	1	1	1	4	1	16.4	16.4	16.4	22.04	207	207;301	3			8	0	23.073		By MS/MS	By MS/MS	By MS/MS	By MS/MS	By matching	0	3.9
P30419;O60551	P30419	11;2	11;2	11;2	Glycylpeptide N-tetradecanoyltransferase 1	NMT1	sp|P30419|NMT1_HUMAN Glycylpeptide N-tetradecanoyltransferase 1 OS=Homo sapiens OX=9606 GN=NMT1 PE=1 SV=2	2	11	11	11	10	10	11	4	6	6	10	10	11	4	6	6	10	10	11	4	6	6	25.4	25.4	25.4	56.806	496	496;498	1.9	6	57		0	139.55	By MS/MS	By MS/MS	By MS/MS	By MS/MS	By MS/MS	By MS/MS	22.8	22.8
P30519	P30519	5	5	5	Heme oxygenase 2	HMOX2	sp|P30519|HMOX2_HUMAN Heme oxygenase 2 OS=Homo sapiens OX=9606 GN=HMOX2 PE=1 SV=2	1	5	5	5	3	3	3	3	4	4	3	3	3	3	4	4	3	3	3	3	4	4	23.1	23.1	23.1	36.032	316	316	2		20		0	147.78	By matching	By matching	By MS/MS	By MS/MS	By MS/MS	By MS/MS	12	12
P30520;Q8N142	P30520	9;1	9;1	9;1	Adenylosuccinate synthetase isozyme 2	ADSS	sp|P30520|PURA2_HUMAN Adenylosuccinate synthetase isozyme 2 OS=Homo sapiens OX=9606 GN=ADSS2 PE=1 SV=3	2	9	9	9	2	3	5	3	8	2	2	3	5	3	8	2	2	3	5	3	8	2	20.2	20.2	20.2	50.097	456	456;457	1.92	2	22		0	80.657	By matching	By matching	By MS/MS	By MS/MS	By MS/MS	By MS/MS	5.5	7.9
P30566	P30566	5	5	5	Adenylosuccinate lyase	ADSL	sp|P30566|PUR8_HUMAN Adenylosuccinate lyase OS=Homo sapiens OX=9606 GN=ADSL PE=1 SV=2	1	5	5	5	4	4	4	5	5	5	4	4	4	5	5	5	4	4	4	5	5	5	11.4	11.4	11.4	54.889	484	484	2.04		27	1	0	69.812	By matching	By matching	By MS/MS	By MS/MS	By MS/MS	By MS/MS	9.1	9.1
P30622	P30622	6	6	5	CAP-Gly domain-containing linker protein 1	CLIP1	sp|P30622|CLIP1_HUMAN CAP-Gly domain-containing linker protein 1 OS=Homo sapiens OX=9606 GN=CLIP1 PE=1 SV=2	1	6	6	5	3	2	3	3	3	3	3	2	3	3	3	3	3	2	3	3	3	2	4.2	4.2	3.8	162.24	1438	1438	1	17			0	35.755	By matching	By matching	By MS/MS	By MS/MS	By MS/MS	By MS/MS	2.3	1.6
P30626	P30626	6	6	6	Sorcin	SRI	sp|P30626|SORCN_HUMAN Sorcin OS=Homo sapiens OX=9606 GN=SRI PE=1 SV=1	1	6	6	6	1	4	2	5	6	4	1	4	2	5	6	4	1	4	2	5	6	4	28.8	28.8	28.8	21.676	198	198	2.96		1	23	0	54.925	By MS/MS	By MS/MS	By MS/MS	By MS/MS	By MS/MS	By MS/MS	4	20.7
P30740	P30740	4	4	4	Leukocyte elastase inhibitor	SERPINB1	sp|P30740|ILEU_HUMAN Leukocyte elastase inhibitor OS=Homo sapiens OX=9606 GN=SERPINB1 PE=1 SV=1	1	4	4	4	1	2	3	2	4	2	1	2	3	2	4	2	1	2	3	2	4	2	10.8	10.8	10.8	42.741	379	379	2		14		0	29.159	By matching	By matching	By matching	By MS/MS	By MS/MS	By MS/MS	2.9	5.5
P30838	P30838	19	19	18	Aldehyde dehydrogenase, dimeric NADP-preferring	ALDH3A1	sp|P30838|AL3A1_HUMAN Aldehyde dehydrogenase, dimeric NADP-preferring OS=Homo sapiens OX=9606 GN=ALDH3A1 PE=1 SV=3	1	19	19	18	11	12	14	10	17	14	11	12	14	10	17	14	10	11	13	10	16	13	47.9	47.9	45.3	50.394	453	453	1.98	2	101		0	226.08	By MS/MS	By MS/MS	By MS/MS	By MS/MS	By MS/MS	By MS/MS	25.8	29.1
P31040	P31040	3	3	3	Succinate dehydrogenase [ubiquinone] flavoprotein subunit, mitochondrial	SDHA	sp|P31040|SDHA_HUMAN Succinate dehydrogenase [ubiquinone] flavoprotein subunit, mitochondrial OS=Homo sapiens OX=9606 GN=SDHA PE=1 SV=2	1	3	3	3	0	1	1	1	2	1	0	1	1	1	2	1	0	1	1	1	2	1	6.8	6.8	6.8	72.691	664	664	2		6		0	21.283		By matching	By matching	By MS/MS	By MS/MS	By MS/MS	0	2.6
P31150	P31150	10	3	3	Rab GDP dissociation inhibitor alpha	GDI1	sp|P31150|GDIA_HUMAN Rab GDP dissociation inhibitor alpha OS=Homo sapiens OX=9606 GN=GDI1 PE=1 SV=2	1	10	3	3	5	6	7	6	8	7	0	1	1	2	3	1	0	1	1	2	3	1	26.2	9.2	9.2	50.582	447	447	2		8		0	66.085	By matching	By matching	By matching	By matching	By MS/MS	By MS/MS	11	15.2
Q86SG5;P31151	Q86SG5;P31151	1;1	1;1	1;1	Protein S100-A7A;Protein S100-A7	S100A7A;S100A7	sp|Q86SG5|S1A7A_HUMAN Protein S100-A7A OS=Homo sapiens OX=9606 GN=S100A7A PE=1 SV=3;sp|P31151|S10A7_HUMAN Protein S100-A7 OS=Homo sapiens OX=9606 GN=S100A7 PE=1 SV=4	2	1	1	1	0	0	0	0	1	0	0	0	0	0	1	0	0	0	0	0	1	0	11.9	11.9	11.9	11.305	101	101;101	2		1		0.0013831	7.5003					By MS/MS		0	0
P31153;Q00266	P31153	7;1	7;1	7;1	S-adenosylmethionine synthase isoform type-2	MAT2A	sp|P31153|METK2_HUMAN S-adenosylmethionine synthase isoform type-2 OS=Homo sapiens OX=9606 GN=MAT2A PE=1 SV=1	2	7	7	7	3	2	5	5	7	6	3	2	5	5	7	6	3	2	5	5	7	6	15.9	15.9	15.9	43.66	395	395;395	2		29		0	49.329	By matching	By matching	By MS/MS	By MS/MS	By MS/MS	By MS/MS	6.8	4.6
P31327	P31327	4	4	4	Carbamoyl-phosphate synthase [ammonia], mitochondrial	CPS1	sp|P31327|CPSM_HUMAN Carbamoyl-phosphate synthase [ammonia], mitochondrial OS=Homo sapiens OX=9606 GN=CPS1 PE=1 SV=2	1	4	4	4	2	2	2	2	4	1	2	2	2	2	4	1	2	2	2	2	4	1	3.3	3.3	3.3	164.94	1500	1500	1.86	11	3	8	0	31.873	By MS/MS	By MS/MS	By MS/MS	By MS/MS	By MS/MS	By MS/MS	1.8	1.8
P31689	P31689	7	7	7	DnaJ homolog subfamily A member 1	DNAJA1	sp|P31689|DNJA1_HUMAN DnaJ homolog subfamily A member 1 OS=Homo sapiens OX=9606 GN=DNAJA1 PE=1 SV=2	1	7	7	7	5	5	4	5	7	3	5	5	4	5	7	3	5	5	4	5	7	3	23.4	23.4	23.4	44.868	397	397	2		43		0	84.138	By MS/MS	By MS/MS	By MS/MS	By MS/MS	By MS/MS	By MS/MS	15.6	15.6
P31930	P31930	9	9	8	Cytochrome b-c1 complex subunit 1, mitochondrial	UQCRC1	sp|P31930|QCR1_HUMAN Cytochrome b-c1 complex subunit 1, mitochondrial OS=Homo sapiens OX=9606 GN=UQCRC1 PE=1 SV=3	1	9	9	8	3	5	7	3	8	6	3	5	7	3	8	6	2	4	6	2	7	6	25.2	25.2	23.8	52.645	480	480	1.97	1	38		0	79.89	By matching	By matching	By MS/MS	By MS/MS	By MS/MS	By MS/MS	5.6	12.5
P31937	P31937	1	1	1	3-hydroxyisobutyrate dehydrogenase, mitochondrial	HIBADH	sp|P31937|3HIDH_HUMAN 3-hydroxyisobutyrate dehydrogenase, mitochondrial OS=Homo sapiens OX=9606 GN=HIBADH PE=1 SV=2	1	1	1	1	0	0	0	0	1	0	0	0	0	0	1	0	0	0	0	0	1	0	4.8	4.8	4.8	35.329	336	336	2		1		0.0034919	6.8665					By MS/MS		0	0
P31939	P31939	22	22	22	Bifunctional purine biosynthesis protein PURH;Phosphoribosylaminoimidazolecarboxamide formyltransferase;IMP cyclohydrolase	ATIC	sp|P31939|PUR9_HUMAN Bifunctional purine biosynthesis protein PURH OS=Homo sapiens OX=9606 GN=ATIC PE=1 SV=3	1	22	22	22	9	11	16	9	16	17	9	11	16	9	16	17	9	11	16	9	16	17	48.3	48.3	48.3	64.615	592	592	1.96	3	82		0	281.58	By MS/MS	By MS/MS	By MS/MS	By MS/MS	By MS/MS	By MS/MS	18.2	23.5
P31942	P31942	3	3	3	Heterogeneous nuclear ribonucleoprotein H3	HNRNPH3	sp|P31942|HNRH3_HUMAN Heterogeneous nuclear ribonucleoprotein H3 OS=Homo sapiens OX=9606 GN=HNRNPH3 PE=1 SV=2	1	3	3	3	0	1	1	1	2	2	0	1	1	1	2	2	0	1	1	1	2	2	11	11	11	36.926	346	346	2.12		7	1	0	18.896		By matching	By MS/MS	By MS/MS	By MS/MS	By MS/MS	0	4.9
P31943	P31943	10	8	5	Heterogeneous nuclear ribonucleoprotein H;Heterogeneous nuclear ribonucleoprotein H, N-terminally processed	HNRNPH1	sp|P31943|HNRH1_HUMAN Heterogeneous nuclear ribonucleoprotein H OS=Homo sapiens OX=9606 GN=HNRNPH1 PE=1 SV=4	1	10	8	5	10	10	10	7	9	9	8	8	8	6	7	7	5	5	5	4	4	5	29	22.9	12.7	49.229	449	449	2.02		59	1	0	275.82	By MS/MS	By MS/MS	By MS/MS	By MS/MS	By MS/MS	By MS/MS	29	29
P31944	P31944	5	5	5	Caspase-14;Caspase-14 subunit p17, mature form;Caspase-14 subunit p10, mature form;Caspase-14 subunit p20, intermediate form;Caspase-14 subunit p8, intermediate form	CASP14	sp|P31944|CASPE_HUMAN Caspase-14 OS=Homo sapiens OX=9606 GN=CASP14 PE=1 SV=2	1	5	5	5	3	1	5	2	3	2	3	1	5	2	3	2	3	1	5	2	3	2	17.8	17.8	17.8	27.679	242	242	2.42	4	3	12	0	56.487	By MS/MS	By matching	By MS/MS	By MS/MS	By MS/MS	By MS/MS	12.8	4.5
P31946	P31946	11	7	6	14-3-3 protein beta/alpha;14-3-3 protein beta/alpha, N-terminally processed	YWHAB	sp|P31946|1433B_HUMAN 14-3-3 protein beta/alpha OS=Homo sapiens OX=9606 GN=YWHAB PE=1 SV=3	1	11	7	6	8	9	11	7	10	10	5	6	7	4	6	7	5	5	6	4	5	6	54.1	43.1	39.4	28.082	246	246	2.02	1	53	2	0	323.31	By MS/MS	By MS/MS	By MS/MS	By MS/MS	By MS/MS	By MS/MS	42.3	45.9
P31947	P31947	16	14	14	14-3-3 protein sigma	SFN	sp|P31947|1433S_HUMAN 14-3-3 protein sigma OS=Homo sapiens OX=9606 GN=SFN PE=1 SV=1	1	16	14	14	15	14	15	14	16	14	14	13	14	13	14	13	14	13	14	13	14	13	56	49.2	49.2	27.774	248	248	2.06	4	196	16	0	323.31	By MS/MS	By MS/MS	By MS/MS	By MS/MS	By MS/MS	By MS/MS	53.2	53.2
P31948	P31948	25	25	25	Stress-induced-phosphoprotein 1	STIP1	sp|P31948|STIP1_HUMAN Stress-induced-phosphoprotein 1 OS=Homo sapiens OX=9606 GN=STIP1 PE=1 SV=1	1	25	25	25	14	15	21	18	22	19	14	15	21	18	22	19	14	15	21	18	22	19	45.5	45.5	45.5	62.639	543	543	1.98	5	129	2	0	238.98	By MS/MS	By MS/MS	By MS/MS	By MS/MS	By MS/MS	By MS/MS	26.5	29.8
P31949	P31949	4	4	4	Protein S100-A11;Protein S100-A11, N-terminally processed	S100A11	sp|P31949|S10AB_HUMAN Protein S100-A11 OS=Homo sapiens OX=9606 GN=S100A11 PE=1 SV=2	1	4	4	4	4	3	4	4	4	3	4	3	4	4	4	3	4	3	4	4	4	3	26.7	26.7	26.7	11.74	105	105	2.72	3	2	24	0	35.995	By MS/MS	By MS/MS	By MS/MS	By MS/MS	By MS/MS	By MS/MS	26.7	23.8
P32119	P32119	6	5	5	Peroxiredoxin-2	PRDX2	sp|P32119|PRDX2_HUMAN Peroxiredoxin-2 OS=Homo sapiens OX=9606 GN=PRDX2 PE=1 SV=5	1	6	5	5	3	4	6	5	6	6	3	3	5	4	5	5	3	3	5	4	5	5	24.2	18.7	18.7	21.892	198	198	2.89	1	1	26	0	34.014	By MS/MS	By MS/MS	By MS/MS	By MS/MS	By MS/MS	By MS/MS	14.1	18.7
P32322	P32322	17	16	16	Pyrroline-5-carboxylate reductase 1, mitochondrial	PYCR1	sp|P32322|P5CR1_HUMAN Pyrroline-5-carboxylate reductase 1, mitochondrial OS=Homo sapiens OX=9606 GN=PYCR1 PE=1 SV=2	1	17	16	16	16	15	17	7	7	8	15	14	16	7	7	7	15	14	16	7	7	7	57.4	53.3	53.3	33.36	319	319	1.99	19	235	15	0	323.31	By MS/MS	By MS/MS	By MS/MS	By MS/MS	By matching	By MS/MS	52	51.4
P32780	P32780	3	3	3	General transcription factor IIH subunit 1	GTF2H1	sp|P32780|TF2H1_HUMAN General transcription factor IIH subunit 1 OS=Homo sapiens OX=9606 GN=GTF2H1 PE=1 SV=1	1	3	3	3	3	3	3	1	1	1	3	3	3	1	1	1	3	3	3	1	1	1	7.3	7.3	7.3	62.031	548	548	2		12		0	23.521	By matching	By MS/MS	By MS/MS	By matching	By matching	By matching	7.3	7.3
P32969	P32969	7	7	7	60S ribosomal protein L9	RPL9	sp|P32969|RL9_HUMAN 60S ribosomal protein L9 OS=Homo sapiens OX=9606 GN=RPL9 PE=1 SV=1	1	7	7	7	6	7	6	5	5	4	6	7	6	5	5	4	6	7	6	5	5	4	32.3	32.3	32.3	21.863	192	192	2.67	9	9	63	0	72.637	By MS/MS	By MS/MS	By MS/MS	By MS/MS	By MS/MS	By MS/MS	22.4	32.3
P33176;O60282;Q12840	P33176	26;5;5	26;5;5	26;5;5	Kinesin-1 heavy chain	KIF5B	sp|P33176|KINH_HUMAN Kinesin-1 heavy chain OS=Homo sapiens OX=9606 GN=KIF5B PE=1 SV=1	3	26	26	26	14	15	20	21	24	5	14	15	20	21	24	5	14	15	20	21	24	5	31.5	31.5	31.5	109.68	963	963;957;1032	1	105			0	234.18	By MS/MS	By MS/MS	By MS/MS	By MS/MS	By MS/MS	By MS/MS	17.8	19.5
P33240;Q9H0L4	P33240;Q9H0L4	4;2	4;2	4;2	Cleavage stimulation factor subunit 2;Cleavage stimulation factor subunit 2 tau variant	CSTF2;CSTF2T	sp|P33240|CSTF2_HUMAN Cleavage stimulation factor subunit 2 OS=Homo sapiens OX=9606 GN=CSTF2 PE=1 SV=1;sp|Q9H0L4|CSTFT_HUMAN Cleavage stimulation factor subunit 2 tau variant OS=Homo sapiens OX=9606 GN=CSTF2T PE=1 SV=1	2	4	4	4	2	2	3	3	3	2	2	2	3	3	3	2	2	2	3	3	3	2	7.8	7.8	7.8	60.959	577	577;616	2		15		0	36.099	By matching	By matching	By matching	By MS/MS	By MS/MS	By MS/MS	3.5	3.5
P33316	P33316	6	6	6	Deoxyuridine 5-triphosphate nucleotidohydrolase, mitochondrial	DUT	sp|P33316|DUT_HUMAN Deoxyuridine 5-triphosphate nucleotidohydrolase, mitochondrial OS=Homo sapiens OX=9606 GN=DUT PE=1 SV=4	1	6	6	6	2	3	4	4	6	3	2	3	4	4	6	3	2	3	4	4	6	3	22.2	22.2	22.2	26.563	252	252	2.9	1	1	29	0	51.15	By MS/MS	By MS/MS	By MS/MS	By MS/MS	By MS/MS	By MS/MS	7.1	11.9
P33991;Q9UJA3	P33991	21;1	21;1	21;1	DNA replication licensing factor MCM4	MCM4	sp|P33991|MCM4_HUMAN DNA replication licensing factor MCM4 OS=Homo sapiens OX=9606 GN=MCM4 PE=1 SV=5	2	21	21	21	9	12	16	19	19	3	9	12	16	19	19	3	9	12	16	19	19	3	22.7	22.7	22.7	96.557	863	863;840	1.06	85	3	1	0	152.48	By MS/MS	By MS/MS	By MS/MS	By MS/MS	By MS/MS	By MS/MS	11.8	14.9
P33992	P33992	5	5	5	DNA replication licensing factor MCM5	MCM5	sp|P33992|MCM5_HUMAN DNA replication licensing factor MCM5 OS=Homo sapiens OX=9606 GN=MCM5 PE=1 SV=5	1	5	5	5	4	4	5	5	4	0	4	4	5	5	4	0	4	4	5	5	4	0	8	8	8	82.285	734	734	1	22			0	34.44	By MS/MS	By MS/MS	By MS/MS	By MS/MS	By MS/MS		6.3	6.3
P33993	P33993	18	18	18	DNA replication licensing factor MCM7	MCM7	sp|P33993|MCM7_HUMAN DNA replication licensing factor MCM7 OS=Homo sapiens OX=9606 GN=MCM7 PE=1 SV=4	1	18	18	18	13	13	17	15	17	7	13	13	17	15	17	7	13	13	17	15	17	7	27.7	27.7	27.7	81.307	719	719	1.09	80	6	1	0	149.04	By MS/MS	By MS/MS	By MS/MS	By MS/MS	By MS/MS	By MS/MS	17.8	18.2
P34897;P34896	P34897	13;1	13;1	13;1	Serine hydroxymethyltransferase, mitochondrial	SHMT2	sp|P34897|GLYM_HUMAN Serine hydroxymethyltransferase, mitochondrial OS=Homo sapiens OX=9606 GN=SHMT2 PE=1 SV=3	2	13	13	13	6	9	12	9	13	9	6	9	12	9	13	9	6	9	12	9	13	9	27	27	27	55.992	504	504;483	1.99	2	65	1	0	143.83	By MS/MS	By MS/MS	By MS/MS	By MS/MS	By MS/MS	By MS/MS	12.5	18.8
P34932	P34932	30	30	28	Heat shock 70 kDa protein 4	HSPA4	sp|P34932|HSP74_HUMAN Heat shock 70 kDa protein 4 OS=Homo sapiens OX=9606 GN=HSPA4 PE=1 SV=4	1	30	30	28	27	25	28	26	26	11	27	25	28	26	26	11	25	23	26	24	24	11	45.7	45.7	43.1	94.33	840	840	1.07	171	12		0	323.31	By MS/MS	By MS/MS	By MS/MS	By MS/MS	By MS/MS	By MS/MS	38.6	36.4
P35080	P35080	4	4	4	Profilin-2	PFN2	sp|P35080|PROF2_HUMAN Profilin-2 OS=Homo sapiens OX=9606 GN=PFN2 PE=1 SV=3	1	4	4	4	2	3	3	3	3	1	2	3	3	3	3	1	2	3	3	3	3	1	35	35	35	15.046	140	140	3			15	0	46.08	By MS/MS	By MS/MS	By MS/MS	By MS/MS	By MS/MS	By MS/MS	15.7	25.7
P35221;P26232;REV__Q9P2T0;Q9UI47	P35221	22;7;1;1	22;7;1;1	22;7;1;1	Catenin alpha-1	CTNNA1	sp|P35221|CTNA1_HUMAN Catenin alpha-1 OS=Homo sapiens OX=9606 GN=CTNNA1 PE=1 SV=1	4	22	22	22	13	12	17	19	20	13	13	12	17	19	20	13	13	12	17	19	20	13	26.4	26.4	26.4	100.07	906	906;953;379;895	1.09	106	8	1	0	323.31	By MS/MS	By MS/MS	By MS/MS	By MS/MS	By MS/MS	By MS/MS	17.7	15.9
P35222	P35222	11	9	9	Catenin beta-1	CTNNB1	sp|P35222|CTNB1_HUMAN Catenin beta-1 OS=Homo sapiens OX=9606 GN=CTNNB1 PE=1 SV=1	1	11	9	9	5	5	7	8	10	6	4	4	7	7	8	5	4	4	7	7	8	5	14.2	12	12	85.496	781	781	1	42			0	81.083	By MS/MS	By MS/MS	By MS/MS	By MS/MS	By MS/MS	By MS/MS	6.4	5.8
P35232	P35232	15	15	15	Prohibitin	PHB	sp|P35232|PHB_HUMAN Prohibitin OS=Homo sapiens OX=9606 GN=PHB PE=1 SV=1	1	15	15	15	9	11	14	11	13	15	9	11	14	11	13	15	9	11	14	11	13	15	55.9	55.9	55.9	29.804	272	272	2.07	1	87	8	0	164.6	By MS/MS	By MS/MS	By MS/MS	By MS/MS	By MS/MS	By MS/MS	36.4	42.3
P35241	P35241	24	11	11	Radixin	RDX	sp|P35241|RADI_HUMAN Radixin OS=Homo sapiens OX=9606 GN=RDX PE=1 SV=1	1	24	11	11	18	18	20	16	23	10	7	7	9	8	10	2	7	7	9	8	10	2	27.8	15.6	15.6	68.563	583	583	1.09	43	4		0	73.435	By MS/MS	By MS/MS	By MS/MS	By MS/MS	By MS/MS	By MS/MS	21.1	22.3
P35244	P35244	2	2	2	Replication protein A 14 kDa subunit	RPA3	sp|P35244|RFA3_HUMAN Replication protein A 14 kDa subunit OS=Homo sapiens OX=9606 GN=RPA3 PE=1 SV=1	1	2	2	2	0	1	1	1	2	1	0	1	1	1	2	1	0	1	1	1	2	1	14.9	14.9	14.9	13.569	121	121	3			7	0	13.046		By matching	By MS/MS	By MS/MS	By MS/MS	By matching	0	8.3
P35249	P35249	12	12	12	Replication factor C subunit 4	RFC4	sp|P35249|RFC4_HUMAN Replication factor C subunit 4 OS=Homo sapiens OX=9606 GN=RFC4 PE=1 SV=2	1	12	12	12	8	9	9	9	12	6	8	9	9	9	12	6	8	9	9	9	12	6	36.6	36.6	36.6	39.681	363	363	1.98	1	55		0	112.06	By MS/MS	By MS/MS	By MS/MS	By MS/MS	By MS/MS	By MS/MS	22.6	28.1
P35250	P35250	3	3	3	Replication factor C subunit 2	RFC2	sp|P35250|RFC2_HUMAN Replication factor C subunit 2 OS=Homo sapiens OX=9606 GN=RFC2 PE=1 SV=3	1	3	3	3	3	2	2	3	3	1	3	2	2	3	3	1	3	2	2	3	3	1	11	11	11	39.157	354	354	2		18		0	65.075	By MS/MS	By MS/MS	By MS/MS	By MS/MS	By MS/MS	By MS/MS	11	6.2
P35251	P35251	5	5	5	Replication factor C subunit 1	RFC1	sp|P35251|RFC1_HUMAN Replication factor C subunit 1 OS=Homo sapiens OX=9606 GN=RFC1 PE=1 SV=4	1	5	5	5	5	5	5	5	5	0	5	5	5	5	5	0	5	5	5	5	5	0	5.7	5.7	5.7	128.25	1148	1148	1	25			0	48.722	By MS/MS	By MS/MS	By MS/MS	By matching	By matching		5.7	5.7
P35268	P35268	6	6	6	60S ribosomal protein L22	RPL22	sp|P35268|RL22_HUMAN 60S ribosomal protein L22 OS=Homo sapiens OX=9606 GN=RPL22 PE=1 SV=2	1	6	6	6	6	5	5	3	4	2	6	5	5	3	4	2	6	5	5	3	4	2	42.2	42.2	42.2	14.787	128	128	2.82	2	6	47	0	78.962	By MS/MS	By MS/MS	By MS/MS	By MS/MS	By MS/MS	By MS/MS	42.2	32.8
P35269	P35269	3	3	3	General transcription factor IIF subunit 1	GTF2F1	sp|P35269|T2FA_HUMAN General transcription factor IIF subunit 1 OS=Homo sapiens OX=9606 GN=GTF2F1 PE=1 SV=2	1	3	3	3	2	0	1	2	3	3	2	0	1	2	3	3	2	0	1	2	3	3	8.3	8.3	8.3	58.24	517	517	1.65	9	5	3	0	29.153	By MS/MS		By MS/MS	By MS/MS	By MS/MS	By MS/MS	6.2	0
P35270	P35270	1	1	1	Sepiapterin reductase	SPR	sp|P35270|SPRE_HUMAN Sepiapterin reductase OS=Homo sapiens OX=9606 GN=SPR PE=1 SV=1	1	1	1	1	0	0	0	0	1	0	0	0	0	0	1	0	0	0	0	0	1	0	5.7	5.7	5.7	28.048	261	261	2		1		0.0014444	8.3956					By MS/MS		0	0
P35527;CON__P35527	P35527;CON__P35527	26;25	25;24	25;24	Keratin, type I cytoskeletal 9	KRT9	sp|P35527|K1C9_HUMAN Keratin, type I cytoskeletal 9 OS=Homo sapiens OX=9606 GN=KRT9 PE=1 SV=3;	2	26	25	25	24	24	24	20	21	24	23	23	23	19	20	23	23	23	23	19	20	23	54.1	54.1	54.1	62.064	623	623;623	1.92	151	151	119	0	323.31	By MS/MS	By MS/MS	By MS/MS	By MS/MS	By MS/MS	By MS/MS	44.3	49.8
P35573	P35573	7	7	7	Glycogen debranching enzyme;4-alpha-glucanotransferase;Amylo-alpha-1,6-glucosidase	AGL	sp|P35573|GDE_HUMAN Glycogen debranching enzyme OS=Homo sapiens OX=9606 GN=AGL PE=1 SV=3	1	7	7	7	2	2	5	4	6	1	2	2	5	4	6	1	2	2	5	4	6	1	5	5	5	174.76	1532	1532	1	20			0	44.665	By matching	By matching	By MS/MS	By MS/MS	By MS/MS	By MS/MS	1.5	1.8
P35579	P35579	92	92	75	Myosin-9	MYH9	sp|P35579|MYH9_HUMAN Myosin-9 OS=Homo sapiens OX=9606 GN=MYH9 PE=1 SV=4	1	92	92	75	78	75	83	80	85	52	78	75	83	80	85	52	64	60	67	65	70	45	40.1	40.1	33.2	226.53	1960	1960	1.03	612	17	2	0	323.31	By MS/MS	By MS/MS	By MS/MS	By MS/MS	By MS/MS	By MS/MS	37.6	34.9
P35580	P35580	34	21	17	Myosin-10	MYH10	sp|P35580|MYH10_HUMAN Myosin-10 OS=Homo sapiens OX=9606 GN=MYH10 PE=1 SV=3	1	34	21	17	18	19	23	28	28	7	8	8	11	17	17	3	6	6	8	13	14	3	18	12.2	10.2	229	1976	1976	1	64			0	156.67	By matching	By MS/MS	By MS/MS	By MS/MS	By MS/MS	By MS/MS	9.6	9.7
P35611	P35611	5	5	5	Alpha-adducin	ADD1	sp|P35611|ADDA_HUMAN Alpha-adducin OS=Homo sapiens OX=9606 GN=ADD1 PE=1 SV=2	1	5	5	5	5	4	5	4	5	0	5	4	5	4	5	0	5	4	5	4	5	0	9.9	9.9	9.9	80.954	737	737	1	23			0	40.544	By matching	By MS/MS	By MS/MS	By MS/MS	By MS/MS		9.9	8.3
P35613	P35613	7	7	7	Basigin	BSG	sp|P35613|BASI_HUMAN Basigin OS=Homo sapiens OX=9606 GN=BSG PE=1 SV=2	1	7	7	7	4	3	6	6	7	5	4	3	6	6	7	5	4	3	6	6	7	5	21.6	21.6	21.6	42.2	385	385	2		32		0	80.968	By matching	By matching	By MS/MS	By MS/MS	By MS/MS	By MS/MS	11.7	9.4
P35637;Q92804	P35637	6;2	6;2	6;2	RNA-binding protein FUS	FUS	sp|P35637|FUS_HUMAN RNA-binding protein FUS OS=Homo sapiens OX=9606 GN=FUS PE=1 SV=1	2	6	6	6	5	5	6	5	4	5	5	5	6	5	4	5	5	5	6	5	4	5	13.1	13.1	13.1	53.425	526	526;592	1.75	14	37	1	0	86.713	By MS/MS	By MS/MS	By MS/MS	By MS/MS	By MS/MS	By MS/MS	11.6	11.6
P35659	P35659	6	6	6	Protein DEK	DEK	sp|P35659|DEK_HUMAN Protein DEK OS=Homo sapiens OX=9606 GN=DEK PE=1 SV=1	1	6	6	6	3	4	6	3	4	5	3	4	6	3	4	5	3	4	6	3	4	5	16.8	16.8	16.8	42.674	375	375	2	1	24	1	0	52.755	By MS/MS	By MS/MS	By MS/MS	By MS/MS	By MS/MS	By MS/MS	9.3	11.7
P35998	P35998	16	16	16	26S protease regulatory subunit 7	PSMC2	sp|P35998|PRS7_HUMAN 26S proteasome regulatory subunit 7 OS=Homo sapiens OX=9606 GN=PSMC2 PE=1 SV=3	1	16	16	16	7	9	13	9	13	13	7	9	13	9	13	13	7	9	13	9	13	13	40.9	40.9	40.9	48.633	433	433	2	1	64	1	0	223.83	By MS/MS	By MS/MS	By MS/MS	By MS/MS	By MS/MS	By MS/MS	19.9	24.7
P36404	P36404	1	1	1	ADP-ribosylation factor-like protein 2	ARL2	sp|P36404|ARL2_HUMAN ADP-ribosylation factor-like protein 2 OS=Homo sapiens OX=9606 GN=ARL2 PE=1 SV=4	1	1	1	1	0	0	0	0	1	0	0	0	0	0	1	0	0	0	0	0	1	0	5.4	5.4	5.4	20.878	184	184	3			1	0.0054945	6.5697					By MS/MS		0	0
P36507	P36507	5	3	3	Dual specificity mitogen-activated protein kinase kinase 2	MAP2K2	sp|P36507|MP2K2_HUMAN Dual specificity mitogen-activated protein kinase kinase 2 OS=Homo sapiens OX=9606 GN=MAP2K2 PE=1 SV=1	1	5	3	3	2	3	2	4	4	3	1	1	0	3	2	1	1	1	0	3	2	1	13.2	8	8	44.424	400	400	2		8		0	21.722	By matching	By matching	By matching	By MS/MS	By MS/MS	By MS/MS	5.8	8
P36542	P36542	8	8	8	ATP synthase subunit gamma, mitochondrial	ATP5C1	sp|P36542|ATPG_HUMAN ATP synthase subunit gamma, mitochondrial OS=Homo sapiens OX=9606 GN=ATP5F1C PE=1 SV=1	1	8	8	8	5	5	5	5	6	7	5	5	5	5	6	7	5	5	5	5	6	7	28.9	28.9	28.9	32.996	298	298	2	1	35	1	0	65.307	By MS/MS	By MS/MS	By MS/MS	By MS/MS	By MS/MS	By MS/MS	17.4	17.4
P36551	P36551	3	3	3	Oxygen-dependent coproporphyrinogen-III oxidase, mitochondrial	CPOX	sp|P36551|HEM6_HUMAN Oxygen-dependent coproporphyrinogen-III oxidase, mitochondrial OS=Homo sapiens OX=9606 GN=CPOX PE=1 SV=3	1	3	3	3	1	1	1	2	3	1	1	1	1	2	3	1	1	1	1	2	3	1	7.3	7.3	7.3	50.151	454	454	2		9		0	20.324	By matching	By matching	By MS/MS	By matching	By MS/MS	By MS/MS	2.4	2.4
P36578	P36578	26	26	26	60S ribosomal protein L4	RPL4	sp|P36578|RL4_HUMAN 60S ribosomal protein L4 OS=Homo sapiens OX=9606 GN=RPL4 PE=1 SV=5	1	26	26	26	25	25	26	16	18	21	25	25	26	16	18	21	25	25	26	16	18	21	51.1	51.1	51.1	47.697	427	427	1.91	32	202	11	0	323.31	By MS/MS	By MS/MS	By MS/MS	By MS/MS	By MS/MS	By MS/MS	50.8	50.8
P36639	P36639	3	3	3	7,8-dihydro-8-oxoguanine triphosphatase	NUDT1	sp|P36639|8ODP_HUMAN 7,8-dihydro-8-oxoguanine triphosphatase OS=Homo sapiens OX=9606 GN=NUDT1 PE=1 SV=3	1	3	3	3	0	0	1	1	3	1	0	0	1	1	3	1	0	0	1	1	3	1	13.2	13.2	13.2	22.519	197	197	2.38	2	1	5	0	20.874			By matching	By MS/MS	By MS/MS	By MS/MS	0	0
P36776	P36776	3	3	3	Lon protease homolog, mitochondrial	LONP1	sp|P36776|LONM_HUMAN Lon protease homolog, mitochondrial OS=Homo sapiens OX=9606 GN=LONP1 PE=1 SV=2	1	3	3	3	1	1	2	2	2	0	1	1	2	2	2	0	1	1	2	2	2	0	3.3	3.3	3.3	106.49	959	959	1	8			0	20.656	By matching	By matching	By MS/MS	By MS/MS	By MS/MS		1.3	1.3
P36871	P36871	5	5	5	Phosphoglucomutase-1	PGM1	sp|P36871|PGM1_HUMAN Phosphoglucomutase-1 OS=Homo sapiens OX=9606 GN=PGM1 PE=1 SV=3	1	5	5	5	2	2	2	1	5	1	2	2	2	1	5	1	2	2	2	1	5	1	10.9	10.9	10.9	61.448	562	562	2		13		0	34.945	By matching	By matching	By MS/MS	By matching	By MS/MS	By MS/MS	3.7	3.7
P36915	P36915	2	2	2	Guanine nucleotide-binding protein-like 1	GNL1	sp|P36915|GNL1_HUMAN Guanine nucleotide-binding protein-like 1 OS=Homo sapiens OX=9606 GN=GNL1 PE=1 SV=2	1	2	2	2	2	0	2	2	2	0	2	0	2	2	2	0	2	0	2	2	2	0	3.5	3.5	3.5	68.66	607	607	1.11	8	1		0	12.507	By matching		By matching	By MS/MS	By MS/MS		3.5	0
P36952	P36952	11	11	11	Serpin B5	SERPINB5	sp|P36952|SPB5_HUMAN Serpin B5 OS=Homo sapiens OX=9606 GN=SERPINB5 PE=1 SV=2	1	11	11	11	3	8	8	3	8	8	3	8	8	3	8	8	3	8	8	3	8	8	42.1	42.1	42.1	42.1	375	375	2		38		0	144.41	By MS/MS	By MS/MS	By MS/MS	By MS/MS	By MS/MS	By MS/MS	14.1	31.5
P36954	P36954	1	1	1	DNA-directed RNA polymerase II subunit RPB9	POLR2I	sp|P36954|RPB9_HUMAN DNA-directed RNA polymerase II subunit RPB9 OS=Homo sapiens OX=9606 GN=POLR2I PE=1 SV=1	1	1	1	1	1	1	1	1	1	1	1	1	1	1	1	1	1	1	1	1	1	1	12	12	12	14.523	125	125	3			6	0.0034858	6.8614	By MS/MS	By MS/MS	By MS/MS	By MS/MS	By MS/MS	By MS/MS	12	12
P36957	P36957	6	6	6	Dihydrolipoyllysine-residue succinyltransferase component of 2-oxoglutarate dehydrogenase complex, mitochondrial	DLST	sp|P36957|ODO2_HUMAN Dihydrolipoyllysine-residue succinyltransferase component of 2-oxoglutarate dehydrogenase complex, mitochondrial OS=Homo sapiens OX=9606 GN=DLST PE=1 SV=4	1	6	6	6	5	5	5	5	5	4	5	5	5	5	5	4	5	5	5	5	5	4	17.2	17.2	17.2	48.755	453	453	2		34		0	155.93	By matching	By MS/MS	By MS/MS	By MS/MS	By MS/MS	By MS/MS	14.8	14.8
P36969	P36969	5	5	5	Phospholipid hydroperoxide glutathione peroxidase, mitochondrial	GPX4	sp|P36969|GPX4_HUMAN Phospholipid hydroperoxide glutathione peroxidase OS=Homo sapiens OX=9606 GN=GPX4 PE=1 SV=3	1	5	5	5	0	2	1	2	5	2	0	2	1	2	5	2	0	2	1	2	5	2	30.5	30.5	30.5	22.174	197	197	3			12	0	52.849		By matching	By MS/MS	By MS/MS	By MS/MS	By MS/MS	0	11.7
P37108	P37108	5	5	5	Signal recognition particle 14 kDa protein	SRP14	sp|P37108|SRP14_HUMAN Signal recognition particle 14 kDa protein OS=Homo sapiens OX=9606 GN=SRP14 PE=1 SV=2	1	5	5	5	5	4	5	4	3	4	5	4	5	4	3	4	5	4	5	4	3	4	30.9	30.9	30.9	14.57	136	136	2.94	1		34	0	124.86	By MS/MS	By MS/MS	By MS/MS	By MS/MS	By MS/MS	By MS/MS	30.9	24.3
P37198	P37198	1	1	1	Nuclear pore glycoprotein p62	NUP62	sp|P37198|NUP62_HUMAN Nuclear pore glycoprotein p62 OS=Homo sapiens OX=9606 GN=NUP62 PE=1 SV=3	1	1	1	1	1	1	1	0	1	1	1	1	1	0	1	1	1	1	1	0	1	1	4	4	4	53.254	522	522	2		5		0	24.938	By matching	By matching	By MS/MS		By MS/MS	By MS/MS	4	4
P37268	P37268	2	2	2	Squalene synthase	FDFT1	sp|P37268|FDFT_HUMAN Squalene synthase OS=Homo sapiens OX=9606 GN=FDFT1 PE=1 SV=1	1	2	2	2	0	1	2	0	2	2	0	1	2	0	2	2	0	1	2	0	2	2	6.7	6.7	6.7	48.115	417	417	1.86	1	6		0	21.32		By matching	By matching		By MS/MS	By MS/MS	0	4.3
P37802;Q9UI15	P37802	11;1	11;1	11;1	Transgelin-2	TAGLN2	sp|P37802|TAGL2_HUMAN Transgelin-2 OS=Homo sapiens OX=9606 GN=TAGLN2 PE=1 SV=3	2	11	11	11	5	7	10	9	10	9	5	7	10	9	10	9	5	7	10	9	10	9	55.8	55.8	55.8	22.391	199	199;199	2.96	1	1	79	0	119.73	By MS/MS	By MS/MS	By MS/MS	By MS/MS	By MS/MS	By MS/MS	28.6	31.7
P37837	P37837	13	13	13	Transaldolase	TALDO1	sp|P37837|TALDO_HUMAN Transaldolase OS=Homo sapiens OX=9606 GN=TALDO1 PE=1 SV=2	1	13	13	13	7	8	11	9	13	9	7	8	11	9	13	9	7	8	11	9	13	9	33.8	33.8	33.8	37.54	337	337	2.01	2	66	3	0	152.91	By MS/MS	By MS/MS	By MS/MS	By MS/MS	By MS/MS	By MS/MS	19	22.6
P37840;Q16143	P37840	4;1	4;1	4;1	Alpha-synuclein	SNCA	sp|P37840|SYUA_HUMAN Alpha-synuclein OS=Homo sapiens OX=9606 GN=SNCA PE=1 SV=1	2	4	4	4	0	0	0	0	4	0	0	0	0	0	4	0	0	0	0	0	4	0	35	35	35	14.46	140	140;134	3			5	0	49.944					By MS/MS		0	0
P38117	P38117	8	8	8	Electron transfer flavoprotein subunit beta	ETFB	sp|P38117|ETFB_HUMAN Electron transfer flavoprotein subunit beta OS=Homo sapiens OX=9606 GN=ETFB PE=1 SV=3	1	8	8	8	4	4	4	6	8	3	4	4	4	6	8	3	4	4	4	6	8	3	34.9	34.9	34.9	27.843	255	255	2.03		29	1	0	65.845	By MS/MS	By MS/MS	By MS/MS	By MS/MS	By MS/MS	By MS/MS	16.1	16.1
P38159;Q96E39	P38159;Q96E39	3;2	3;2	3;2	RNA-binding motif protein, X chromosome;RNA-binding motif protein, X chromosome, N-terminally processed;RNA binding motif protein, X-linked-like-1	RBMX;RBMXL1	sp|P38159|RBMX_HUMAN RNA-binding motif protein, X chromosome OS=Homo sapiens OX=9606 GN=RBMX PE=1 SV=3;sp|Q96E39|RMXL1_HUMAN RNA binding motif protein, X-linked-like-1 OS=Homo sapiens OX=9606 GN=RBMXL1 PE=1 SV=1	2	3	3	3	3	3	3	3	2	1	3	3	3	3	2	1	3	3	3	3	2	1	10.2	10.2	10.2	42.331	391	391;390	2.1		18	2	0	24.292	By MS/MS	By MS/MS	By MS/MS	By MS/MS	By MS/MS	By MS/MS	10.2	10.2
P38571	P38571	1	1	1	Lysosomal acid lipase/cholesteryl ester hydrolase	LIPA	sp|P38571|LICH_HUMAN Lysosomal acid lipase/cholesteryl ester hydrolase OS=Homo sapiens OX=9606 GN=LIPA PE=1 SV=2	1	1	1	1	1	1	1	1	1	1	1	1	1	1	1	1	1	1	1	1	1	1	2.8	2.8	2.8	45.418	399	399	2		6		0.0010096	11.292	By matching	By matching	By MS/MS	By matching	By MS/MS	By MS/MS	2.8	2.8
P38606	P38606	5	5	5	V-type proton ATPase catalytic subunit A	ATP6V1A	sp|P38606|VATA_HUMAN V-type proton ATPase catalytic subunit A OS=Homo sapiens OX=9606 GN=ATP6V1A PE=1 SV=2	1	5	5	5	3	3	3	2	3	1	3	3	3	2	3	1	3	3	3	2	3	1	9.7	9.7	9.7	68.303	617	617	2		15		0	37.612	By matching	By matching	By MS/MS	By MS/MS	By MS/MS	By MS/MS	5.3	5.3
P38646	P38646	28	28	28	Stress-70 protein, mitochondrial	HSPA9	sp|P38646|GRP75_HUMAN Stress-70 protein, mitochondrial OS=Homo sapiens OX=9606 GN=HSPA9 PE=1 SV=2	1	28	28	28	24	25	27	19	27	24	24	25	27	19	27	24	24	25	27	19	27	24	46.7	46.7	46.7	73.68	679	679	1.88	39	210	9	0	323.31	By MS/MS	By MS/MS	By MS/MS	By MS/MS	By MS/MS	By MS/MS	41.1	43.3
P38919	P38919	5	2	2	Eukaryotic initiation factor 4A-III;Eukaryotic initiation factor 4A-III, N-terminally processed	EIF4A3	sp|P38919|IF4A3_HUMAN Eukaryotic initiation factor 4A-III OS=Homo sapiens OX=9606 GN=EIF4A3 PE=1 SV=4	1	5	2	2	1	2	2	4	4	3	0	1	0	2	1	0	0	1	0	2	1	0	11.7	5.8	5.8	46.871	411	411	2		4		0	14.871	By matching	By matching	By matching	By MS/MS	By MS/MS	By matching	3.9	7.1
P38935	P38935	3	3	3	DNA-binding protein SMUBP-2	IGHMBP2	sp|P38935|SMBP2_HUMAN DNA-binding protein SMUBP-2 OS=Homo sapiens OX=9606 GN=IGHMBP2 PE=1 SV=3	1	3	3	3	2	3	2	1	0	0	2	3	2	1	0	0	2	3	2	1	0	0	5.2	5.2	5.2	109.15	993	993	1	8			0	23.683	By MS/MS	By MS/MS	By MS/MS	By matching			4.1	5.2
P39019	P39019	8	8	8	40S ribosomal protein S19	RPS19	sp|P39019|RS19_HUMAN 40S ribosomal protein S19 OS=Homo sapiens OX=9606 GN=RPS19 PE=1 SV=2	1	8	8	8	7	6	6	8	8	7	7	6	6	8	8	7	7	6	6	8	8	7	46.9	46.9	46.9	16.06	145	145	3			68	0	70.81	By MS/MS	By MS/MS	By MS/MS	By MS/MS	By MS/MS	By MS/MS	40.7	35.9
P39023;Q92901	P39023	18;2	18;2	18;2	60S ribosomal protein L3	RPL3	sp|P39023|RL3_HUMAN 60S ribosomal protein L3 OS=Homo sapiens OX=9606 GN=RPL3 PE=1 SV=2	2	18	18	18	16	18	15	7	11	8	16	18	15	7	11	8	16	18	15	7	11	8	38.2	38.2	38.2	46.108	403	403;407	1.57	60	60	6	0	196.1	By MS/MS	By MS/MS	By MS/MS	By MS/MS	By MS/MS	By MS/MS	38.2	38.2
P39656	P39656	5	5	5	Dolichyl-diphosphooligosaccharide--protein glycosyltransferase 48 kDa subunit	DDOST	sp|P39656|OST48_HUMAN Dolichyl-diphosphooligosaccharide--protein glycosyltransferase 48 kDa subunit OS=Homo sapiens OX=9606 GN=DDOST PE=1 SV=4	1	5	5	5	3	4	4	4	4	3	3	4	4	4	4	3	3	4	4	4	4	3	11	11	11	50.8	456	456	1.96	2	21	1	0	42.296	By MS/MS	By MS/MS	By MS/MS	By MS/MS	By MS/MS	By MS/MS	6.1	8.6
P39687;O95626	P39687	9;1	9;1	6;1	Acidic leucine-rich nuclear phosphoprotein 32 family member A	ANP32A	sp|P39687|AN32A_HUMAN Acidic leucine-rich nuclear phosphoprotein 32 family member A OS=Homo sapiens OX=9606 GN=ANP32A PE=1 SV=1	2	9	9	6	3	6	7	2	6	8	3	6	7	2	6	8	2	4	4	2	3	6	31.3	31.3	22.1	28.585	249	249;131	2		34		0	166.18	By matching	By MS/MS	By MS/MS	By MS/MS	By MS/MS	By MS/MS	10.4	21.3
P39748	P39748	5	5	5	Flap endonuclease 1	FEN1	sp|P39748|FEN1_HUMAN Flap endonuclease 1 OS=Homo sapiens OX=9606 GN=FEN1 PE=1 SV=1	1	5	5	5	1	3	3	3	4	4	1	3	3	3	4	4	1	3	3	3	4	4	17.1	17.1	17.1	42.592	380	380	1.95	1	18		0	124.46	By matching	By MS/MS	By MS/MS	By MS/MS	By MS/MS	By MS/MS	2.9	11.1
P40121	P40121	7	7	7	Macrophage-capping protein	CAPG	sp|P40121|CAPG_HUMAN Macrophage-capping protein OS=Homo sapiens OX=9606 GN=CAPG PE=1 SV=2	1	7	7	7	2	3	5	4	7	6	2	3	5	4	7	6	2	3	5	4	7	6	23.6	23.6	23.6	38.498	348	348	1.97	2	29	1	0	76.969	By matching	By matching	By MS/MS	By MS/MS	By MS/MS	By MS/MS	6.3	10.6
P40222	P40222	10	10	10	Alpha-taxilin	TXLNA	sp|P40222|TXLNA_HUMAN Alpha-taxilin OS=Homo sapiens OX=9606 GN=TXLNA PE=1 SV=3	1	10	10	10	6	3	7	8	9	6	6	3	7	8	9	6	6	3	7	8	9	6	19.2	19.2	19.2	61.89	546	546	1.16	37	7		0	95.504	By matching	By matching	By MS/MS	By MS/MS	By MS/MS	By MS/MS	10.6	6.8
P40227;Q92526	P40227	19;5	19;5	19;5	T-complex protein 1 subunit zeta	CCT6A	sp|P40227|TCPZ_HUMAN T-complex protein 1 subunit zeta OS=Homo sapiens OX=9606 GN=CCT6A PE=1 SV=3	2	19	19	19	11	13	13	15	17	15	11	13	13	15	17	15	11	13	13	15	17	15	37.3	37.3	37.3	58.024	531	531;530	1.91	10	94	1	0	176.4	By MS/MS	By MS/MS	By MS/MS	By MS/MS	By MS/MS	By MS/MS	20.2	23.2
P40429;Q6NVV1	P40429	11;5	11;5	11;5	60S ribosomal protein L13a	RPL13A	sp|P40429|RL13A_HUMAN 60S ribosomal protein L13a OS=Homo sapiens OX=9606 GN=RPL13A PE=1 SV=2	2	11	11	11	10	10	8	8	6	10	10	10	8	8	6	10	10	10	8	8	6	10	42.4	42.4	42.4	23.577	203	203;102	2.29	28	35	65	0	98.823	By MS/MS	By MS/MS	By MS/MS	By MS/MS	By MS/MS	By MS/MS	36.5	36.5
P40763	P40763	8	8	8	Signal transducer and activator of transcription 3	STAT3	sp|P40763|STAT3_HUMAN Signal transducer and activator of transcription 3 OS=Homo sapiens OX=9606 GN=STAT3 PE=1 SV=2	1	8	8	8	6	5	7	7	8	2	6	5	7	7	8	2	6	5	7	7	8	2	12.2	12.2	12.2	88.067	770	770	1.03	35	1		0	94.816	By MS/MS	By MS/MS	By MS/MS	By MS/MS	By MS/MS	By MS/MS	10.1	8.7
P40818	P40818	2	2	2	Ubiquitin carboxyl-terminal hydrolase 8	USP8	sp|P40818|UBP8_HUMAN Ubiquitin carboxyl-terminal hydrolase 8 OS=Homo sapiens OX=9606 GN=USP8 PE=1 SV=1	1	2	2	2	1	1	2	2	2	0	1	1	2	2	2	0	1	1	2	2	2	0	2.8	2.8	2.8	127.52	1118	1118	1	8			0	15.464	By matching	By matching	By MS/MS	By matching	By MS/MS		1.3	1.3
P40925	P40925	12	12	12	Malate dehydrogenase, cytoplasmic	MDH1	sp|P40925|MDHC_HUMAN Malate dehydrogenase, cytoplasmic OS=Homo sapiens OX=9606 GN=MDH1 PE=1 SV=4	1	12	12	12	5	7	7	6	10	6	5	7	7	6	10	6	5	7	7	6	10	6	38.6	38.6	38.6	36.426	334	334	2	1	42	1	0	171.74	By MS/MS	By MS/MS	By MS/MS	By MS/MS	By MS/MS	By MS/MS	19.2	29.6
P40926	P40926	15	15	15	Malate dehydrogenase, mitochondrial	MDH2	sp|P40926|MDHM_HUMAN Malate dehydrogenase, mitochondrial OS=Homo sapiens OX=9606 GN=MDH2 PE=1 SV=3	1	15	15	15	11	11	14	8	13	15	11	11	14	8	13	15	11	11	14	8	13	15	59.2	59.2	59.2	35.503	338	338	2.09	2	84	11	0	254.7	By MS/MS	By MS/MS	By MS/MS	By MS/MS	By MS/MS	By MS/MS	39.6	39.6
P40937	P40937	5	5	5	Replication factor C subunit 5	RFC5	sp|P40937|RFC5_HUMAN Replication factor C subunit 5 OS=Homo sapiens OX=9606 GN=RFC5 PE=1 SV=1	1	5	5	5	5	4	5	4	5	3	5	4	5	4	5	3	5	4	5	4	5	3	14.4	14.4	14.4	38.496	340	340	1.96	1	27		0	36.242	By MS/MS	By MS/MS	By MS/MS	By MS/MS	By MS/MS	By MS/MS	14.4	11.2
P40938	P40938	3	3	3	Replication factor C subunit 3	RFC3	sp|P40938|RFC3_HUMAN Replication factor C subunit 3 OS=Homo sapiens OX=9606 GN=RFC3 PE=1 SV=2	1	3	3	3	2	2	2	2	2	1	2	2	2	2	2	1	2	2	2	2	2	1	9.6	9.6	9.6	40.556	356	356	2		11		0	60.48	By MS/MS	By MS/MS	By MS/MS	By MS/MS	By MS/MS	By MS/MS	7	7
P40939	P40939	16	16	16	Trifunctional enzyme subunit alpha, mitochondrial;Long-chain enoyl-CoA hydratase;Long chain 3-hydroxyacyl-CoA dehydrogenase	HADHA	sp|P40939|ECHA_HUMAN Trifunctional enzyme subunit alpha, mitochondrial OS=Homo sapiens OX=9606 GN=HADHA PE=1 SV=2	1	16	16	16	12	11	13	10	13	13	12	11	13	10	13	13	12	11	13	10	13	13	26	26	26	82.999	763	763	1.92	10	85	2	0	165.86	By MS/MS	By MS/MS	By MS/MS	By MS/MS	By MS/MS	By MS/MS	18.9	17.7
P41091;Q2VIR3	P41091;Q2VIR3	13;11	13;11	13;11	Eukaryotic translation initiation factor 2 subunit 3;Putative eukaryotic translation initiation factor 2 subunit 3-like protein	EIF2S3;EIF2S3L	sp|P41091|IF2G_HUMAN Eukaryotic translation initiation factor 2 subunit 3 OS=Homo sapiens OX=9606 GN=EIF2S3 PE=1 SV=3;sp|Q2VIR3|IF2GL_HUMAN Eukaryotic translation initiation factor 2 subunit 3B OS=Homo sapiens OX=9606 GN=EIF2S3B PE=2 SV=2	2	13	13	13	12	13	13	7	8	8	12	13	13	7	8	8	12	13	13	7	8	8	30.5	30.5	30.5	51.109	472	472;472	1.85	17	72	3	0	230.06	By MS/MS	By MS/MS	By MS/MS	By MS/MS	By MS/MS	By MS/MS	27.5	30.5
P41214	P41214	1	1	1	Eukaryotic translation initiation factor 2D	EIF2D	sp|P41214|EIF2D_HUMAN Eukaryotic translation initiation factor 2D OS=Homo sapiens OX=9606 GN=EIF2D PE=1 SV=3	1	1	1	1	0	0	0	0	1	0	0	0	0	0	1	0	0	0	0	0	1	0	2.1	2.1	2.1	64.706	584	584	2		1		0.0014514	8.5743					By MS/MS		0	0
P41223	P41223	1	1	1	Protein BUD31 homolog	BUD31	sp|P41223|BUD31_HUMAN Protein BUD31 homolog OS=Homo sapiens OX=9606 GN=BUD31 PE=1 SV=2	1	1	1	1	0	0	1	0	1	0	0	0	1	0	1	0	0	0	1	0	1	0	6.9	6.9	6.9	17	144	144	3			2	0.0055508	6.6251			By MS/MS		By MS/MS		0	0
P41236;Q6NXS1	P41236;Q6NXS1	2;1	2;1	2;1	Protein phosphatase inhibitor 2;Protein phosphatase inhibitor 2-like protein 3	PPP1R2;PPP1R2P3	sp|P41236|IPP2_HUMAN Protein phosphatase inhibitor 2 OS=Homo sapiens OX=9606 GN=PPP1R2 PE=1 SV=2;sp|Q6NXS1|IPP2B_HUMAN Protein phosphatase inhibitor 2 family member B OS=Homo sapiens OX=9606 GN=PPP1R2B PE=1 SV=2	2	2	2	2	1	1	2	1	2	2	1	1	2	1	2	2	1	1	2	1	2	2	10.2	10.2	10.2	23.015	205	205;205	2.07		14	1	0	22.874	By matching	By MS/MS	By MS/MS	By MS/MS	By MS/MS	By MS/MS	5.4	5.4
P41250	P41250	7	7	7	Glycine--tRNA ligase	GARS	sp|P41250|GARS_HUMAN Glycine--tRNA ligase OS=Homo sapiens OX=9606 GN=GARS1 PE=1 SV=3	1	7	7	7	1	2	4	3	5	3	1	2	4	3	5	3	1	2	4	3	5	3	10	10	10	83.165	739	739	2	1	20	1	0	61.077	By matching	By MS/MS	By MS/MS	By MS/MS	By MS/MS	By MS/MS	1.5	3.2
P41252	P41252	21	21	21	Isoleucine--tRNA ligase, cytoplasmic	IARS	sp|P41252|SYIC_HUMAN Isoleucine--tRNA ligase, cytoplasmic OS=Homo sapiens OX=9606 GN=IARS PE=1 SV=2	1	21	21	21	17	18	20	17	19	6	17	18	20	17	19	6	17	18	20	17	19	6	18.5	18.5	18.5	144.5	1262	1262	1.02	100	2		0	174.2	By MS/MS	By MS/MS	By MS/MS	By MS/MS	By MS/MS	By MS/MS	15.8	16.4
P42126	P42126	4	4	4	Enoyl-CoA delta isomerase 1, mitochondrial	ECI1	sp|P42126|ECI1_HUMAN Enoyl-CoA delta isomerase 1, mitochondrial OS=Homo sapiens OX=9606 GN=ECI1 PE=1 SV=1	1	4	4	4	3	2	3	1	4	2	3	2	3	1	4	2	3	2	3	1	4	2	14.9	14.9	14.9	32.816	302	302	2		16		0	28.006	By matching	By MS/MS	By MS/MS	By MS/MS	By MS/MS	By MS/MS	11.6	9.3
P42166	P42166	13	13	7	Lamina-associated polypeptide 2, isoform alpha;Thymopoietin;Thymopentin	TMPO	sp|P42166|LAP2A_HUMAN Lamina-associated polypeptide 2, isoform alpha OS=Homo sapiens OX=9606 GN=TMPO PE=1 SV=2	1	13	13	7	10	12	12	11	13	8	10	12	12	11	13	8	4	6	6	6	7	2	23.8	23.8	10.1	75.491	694	694	1.38	64	40		0	183.14	By MS/MS	By MS/MS	By MS/MS	By MS/MS	By MS/MS	By MS/MS	19.2	22.5
P42167	P42167	11	5	5	Lamina-associated polypeptide 2, isoforms beta/gamma;Thymopoietin;Thymopentin	TMPO	sp|P42167|LAP2B_HUMAN Lamina-associated polypeptide 2, isoforms beta/gamma OS=Homo sapiens OX=9606 GN=TMPO PE=1 SV=2	1	11	5	5	8	8	8	8	10	10	2	2	2	3	4	4	2	2	2	3	4	4	36.3	15.4	15.4	50.67	454	454	2.06		17	1	0	35.756	By matching	By matching	By MS/MS	By MS/MS	By MS/MS	By MS/MS	26.2	26.2
P42224	P42224	11	11	11	Signal transducer and activator of transcription 1-alpha/beta	STAT1	sp|P42224|STAT1_HUMAN Signal transducer and activator of transcription 1-alpha/beta OS=Homo sapiens OX=9606 GN=STAT1 PE=1 SV=2	1	11	11	11	7	5	7	8	11	3	7	5	7	8	11	3	7	5	7	8	11	3	16.9	16.9	16.9	87.334	750	750	1.04	50	2		0	97.733	By matching	By MS/MS	By MS/MS	By MS/MS	By MS/MS	By MS/MS	10.5	7.1
P42285	P42285	7	7	7	Superkiller viralicidic activity 2-like 2	SKIV2L2	sp|P42285|MTREX_HUMAN Exosome RNA helicase MTR4 OS=Homo sapiens OX=9606 GN=MTREX PE=1 SV=3	1	7	7	7	5	5	7	6	5	1	5	5	7	6	5	1	5	5	7	6	5	1	7	7	7	117.8	1042	1042	1	30			0	57.734	By MS/MS	By MS/MS	By MS/MS	By MS/MS	By MS/MS	By MS/MS	5.3	5.3
P42331	P42331	1	1	1	Rho GTPase-activating protein 25	ARHGAP25	sp|P42331|RHG25_HUMAN Rho GTPase-activating protein 25 OS=Homo sapiens OX=9606 GN=ARHGAP25 PE=1 SV=2	1	1	1	1	0	1	0	0	0	0	0	1	0	0	0	0	0	1	0	0	0	0	1.6	1.6	1.6	73.434	645	645	1	1			1	-2		By MS/MS					0	1.6
P42345	P42345	1	1	1	Serine/threonine-protein kinase mTOR	MTOR	sp|P42345|MTOR_HUMAN Serine/threonine-protein kinase mTOR OS=Homo sapiens OX=9606 GN=MTOR PE=1 SV=1	1	1	1	1	1	0	1	1	1	0	1	0	1	1	1	0	1	0	1	1	1	0	0.5	0.5	0.5	288.89	2549	2549	1	4			0.0013316	7.1377	By matching		By matching	By MS/MS	By MS/MS		0.5	0
P42677	P42677	5	5	3	40S ribosomal protein S27	RPS27	sp|P42677|RS27_HUMAN 40S ribosomal protein S27 OS=Homo sapiens OX=9606 GN=RPS27 PE=1 SV=3	1	5	5	3	4	5	5	5	5	3	4	5	5	5	5	3	2	3	3	3	3	2	40.5	40.5	15.5	9.461	84	84	2.82	3	1	35	0	65.188	By MS/MS	By MS/MS	By MS/MS	By MS/MS	By MS/MS	By MS/MS	40.5	40.5
P42696	P42696	6	6	6	RNA-binding protein 34	RBM34	sp|P42696|RBM34_HUMAN RNA-binding protein 34 OS=Homo sapiens OX=9606 GN=RBM34 PE=1 SV=2	1	6	6	6	6	6	5	1	1	2	6	6	5	1	1	2	6	6	5	1	1	2	15.8	15.8	15.8	48.564	430	430	1.95	1	21		0	74.48	By MS/MS	By MS/MS	By MS/MS	By matching	By matching	By matching	15.8	15.8
P42704;Q9NP80	P42704	43;1	43;1	43;1	Leucine-rich PPR motif-containing protein, mitochondrial	LRPPRC	sp|P42704|LPPRC_HUMAN Leucine-rich PPR motif-containing protein, mitochondrial OS=Homo sapiens OX=9606 GN=LRPPRC PE=1 SV=3	2	43	43	43	38	38	39	38	42	16	38	38	39	38	42	16	38	38	39	38	42	16	27.5	27.5	27.5	157.9	1394	1394;782	1.03	239	8		0	323.31	By MS/MS	By MS/MS	By MS/MS	By MS/MS	By MS/MS	By MS/MS	25.4	25.3
P42766	P42766	2	2	2	60S ribosomal protein L35	RPL35	sp|P42766|RL35_HUMAN 60S ribosomal protein L35 OS=Homo sapiens OX=9606 GN=RPL35 PE=1 SV=2	1	2	2	2	2	2	2	1	2	1	2	2	2	1	2	1	2	2	2	1	2	1	15.4	15.4	15.4	14.551	123	123	2.52	5	2	18	0	70.015	By MS/MS	By MS/MS	By MS/MS	By MS/MS	By MS/MS	By MS/MS	15.4	15.4
P42771	P42771	5	5	5	Cyclin-dependent kinase inhibitor 2A	CDKN2A	sp|P42771|CDN2A_HUMAN Cyclin-dependent kinase inhibitor 2A OS=Homo sapiens OX=9606 GN=CDKN2A PE=1 SV=2	1	5	5	5	2	2	3	2	4	1	2	2	3	2	4	1	2	2	3	2	4	1	48.1	48.1	48.1	16.532	156	156	2.95		1	19	0	48.962	By MS/MS	By MS/MS	By MS/MS	By MS/MS	By MS/MS	By matching	25	25
P42892	P42892	2	2	2	Endothelin-converting enzyme 1	ECE1	sp|P42892|ECE1_HUMAN Endothelin-converting enzyme 1 OS=Homo sapiens OX=9606 GN=ECE1 PE=1 SV=2	1	2	2	2	2	2	2	2	2	0	2	2	2	2	2	0	2	2	2	2	2	0	3.6	3.6	3.6	87.163	770	770	1	10			0	20.183	By matching	By matching	By MS/MS	By MS/MS	By MS/MS		3.6	3.6
P43007	P43007	1	1	1	Neutral amino acid transporter A	SLC1A4	sp|P43007|SATT_HUMAN Neutral amino acid transporter A OS=Homo sapiens OX=9606 GN=SLC1A4 PE=1 SV=1	1	1	1	1	1	0	1	1	1	0	1	0	1	1	1	0	1	0	1	1	1	0	1.9	1.9	1.9	55.722	532	532	1.2	4	1		0.0013908	7.6397	By matching		By MS/MS	By matching	By MS/MS		1.9	0
P43243	P43243	11	11	11	Matrin-3	MATR3	sp|P43243|MATR3_HUMAN Matrin-3 OS=Homo sapiens OX=9606 GN=MATR3 PE=1 SV=2	1	11	11	11	8	10	9	9	9	4	8	10	9	9	9	4	8	10	9	9	9	4	13.6	13.6	13.6	94.622	847	847	1.04	52	2		0	81.104	By MS/MS	By MS/MS	By MS/MS	By MS/MS	By MS/MS	By MS/MS	10.2	12.8
P43246	P43246	8	8	8	DNA mismatch repair protein Msh2	MSH2	sp|P43246|MSH2_HUMAN DNA mismatch repair protein Msh2 OS=Homo sapiens OX=9606 GN=MSH2 PE=1 SV=1	1	8	8	8	7	6	7	7	6	2	7	6	7	7	6	2	7	6	7	7	6	2	8.9	8.9	8.9	104.74	934	934	1.1	36	4		0	51.237	By MS/MS	By MS/MS	By MS/MS	By MS/MS	By MS/MS	By MS/MS	7.9	6.6
P43304	P43304	2	2	2	Glycerol-3-phosphate dehydrogenase, mitochondrial	GPD2	sp|P43304|GPDM_HUMAN Glycerol-3-phosphate dehydrogenase, mitochondrial OS=Homo sapiens OX=9606 GN=GPD2 PE=1 SV=3	1	2	2	2	0	1	2	1	1	2	0	1	2	1	1	2	0	1	2	1	1	2	2.9	2.9	2.9	80.852	727	727	2		7		0	18.745		By matching	By MS/MS	By MS/MS	By MS/MS	By MS/MS	0	1.7
P43307	P43307	3	3	3	Translocon-associated protein subunit alpha	SSR1	sp|P43307|SSRA_HUMAN Translocon-associated protein subunit alpha OS=Homo sapiens OX=9606 GN=SSR1 PE=1 SV=3	1	3	3	3	1	1	2	1	1	2	1	1	2	1	1	2	1	1	2	1	1	2	11.9	11.9	11.9	32.235	286	286	2.11		8	1	0	21.422	By matching	By MS/MS	By MS/MS	By MS/MS	By MS/MS	By MS/MS	2.8	2.8
P43487;Q9C010	P43487	6;1	6;1	6;1	Ran-specific GTPase-activating protein	RANBP1	sp|P43487|RANG_HUMAN Ran-specific GTPase-activating protein OS=Homo sapiens OX=9606 GN=RANBP1 PE=1 SV=1	2	6	6	6	4	6	6	5	5	5	4	6	6	5	5	5	4	6	6	5	5	5	37.8	37.8	37.8	23.31	201	201;78	2	2	30	2	0	64.659	By MS/MS	By MS/MS	By MS/MS	By MS/MS	By MS/MS	By MS/MS	16.4	37.8
P43490	P43490	5	5	5	Nicotinamide phosphoribosyltransferase	NAMPT	sp|P43490|NAMPT_HUMAN Nicotinamide phosphoribosyltransferase OS=Homo sapiens OX=9606 GN=NAMPT PE=1 SV=1	1	5	5	5	1	1	3	1	5	3	1	1	3	1	5	3	1	1	3	1	5	3	12.6	12.6	12.6	55.52	491	491	2		14		0	36.7	By matching	By matching	By MS/MS	By matching	By MS/MS	By MS/MS	1.4	1.4
P43686	P43686	13	13	13	26S protease regulatory subunit 6B	PSMC4	sp|P43686|PRS6B_HUMAN 26S proteasome regulatory subunit 6B OS=Homo sapiens OX=9606 GN=PSMC4 PE=1 SV=2	1	13	13	13	5	6	11	7	8	11	5	6	11	7	8	11	5	6	11	7	8	11	36.8	36.8	36.8	47.366	418	418	2.02		54	1	0	109.68	By MS/MS	By MS/MS	By MS/MS	By MS/MS	By MS/MS	By MS/MS	12.9	15.3
P43897	P43897	1	1	1	Elongation factor Ts, mitochondrial	TSFM	sp|P43897|EFTS_HUMAN Elongation factor Ts, mitochondrial OS=Homo sapiens OX=9606 GN=TSFM PE=1 SV=2	1	1	1	1	1	1	1	0	1	1	1	1	1	0	1	1	1	1	1	0	1	1	5.2	5.2	5.2	35.39	325	325	2		5		0	16.803	By matching	By matching	By MS/MS		By MS/MS	By MS/MS	5.2	5.2
P45880	P45880	9	9	9	Voltage-dependent anion-selective channel protein 2	VDAC2	sp|P45880|VDAC2_HUMAN Voltage-dependent anion-selective channel protein 2 OS=Homo sapiens OX=9606 GN=VDAC2 PE=1 SV=2	1	9	9	9	5	6	6	6	7	7	5	6	6	6	7	7	5	6	6	6	7	7	39.8	39.8	39.8	31.566	294	294	2		37		0	293.11	By MS/MS	By MS/MS	By MS/MS	By MS/MS	By MS/MS	By MS/MS	21.4	24.1
P45974	P45974	13	13	13	Ubiquitin carboxyl-terminal hydrolase 5	USP5	sp|P45974|UBP5_HUMAN Ubiquitin carboxyl-terminal hydrolase 5 OS=Homo sapiens OX=9606 GN=USP5 PE=1 SV=2	1	13	13	13	5	8	10	10	12	4	5	8	10	10	12	4	5	8	10	10	12	4	17.4	17.4	17.4	95.785	858	858	1	58			0	107.95	By MS/MS	By MS/MS	By MS/MS	By MS/MS	By MS/MS	By MS/MS	8	12.5
P46013	P46013	10	10	10	Antigen KI-67	MKI67	sp|P46013|KI67_HUMAN Proliferation marker protein Ki-67 OS=Homo sapiens OX=9606 GN=MKI67 PE=1 SV=2	1	10	10	10	7	9	9	2	4	0	7	9	9	2	4	0	7	9	9	2	4	0	6.3	6.3	6.3	358.69	3256	3256	1	31			0	63.921	By MS/MS	By MS/MS	By MS/MS	By matching	By matching		4.7	5.7
P46060	P46060	12	12	12	Ran GTPase-activating protein 1	RANGAP1	sp|P46060|RAGP1_HUMAN Ran GTPase-activating protein 1 OS=Homo sapiens OX=9606 GN=RANGAP1 PE=1 SV=1	1	12	12	12	6	7	8	7	12	7	6	7	8	7	12	7	6	7	8	7	12	7	23.7	23.7	23.7	63.541	587	587	1.67	20	41		0	142.65	By matching	By matching	By MS/MS	By MS/MS	By MS/MS	By MS/MS	12.8	14.8
P46087	P46087	12	12	12	Probable 28S rRNA (cytosine(4447)-C(5))-methyltransferase	NOP2	sp|P46087|NOP2_HUMAN Probable 28S rRNA (cytosine(4447)-C(5))-methyltransferase OS=Homo sapiens OX=9606 GN=NOP2 PE=1 SV=2	1	12	12	12	8	11	11	6	8	3	8	11	11	6	8	3	8	11	11	6	8	3	18.1	18.1	18.1	89.301	812	812	1	47			0	118.17	By MS/MS	By MS/MS	By MS/MS	By MS/MS	By matching	By MS/MS	11.9	16.4
P46108	P46108	2	2	2	Adapter molecule crk	CRK	sp|P46108|CRK_HUMAN Adapter molecule crk OS=Homo sapiens OX=9606 GN=CRK PE=1 SV=2	1	2	2	2	0	1	2	0	2	0	0	1	2	0	2	0	0	1	2	0	2	0	9.5	9.5	9.5	33.83	304	304	2.2		4	1	0	26.494		By matching	By MS/MS		By MS/MS		0	5.9
P46109	P46109	1	1	1	Crk-like protein	CRKL	sp|P46109|CRKL_HUMAN Crk-like protein OS=Homo sapiens OX=9606 GN=CRKL PE=1 SV=1	1	1	1	1	1	1	1	0	1	1	1	1	1	0	1	1	1	1	1	0	1	1	5.3	5.3	5.3	33.777	303	303	2.17		5	1	0.0014822	9.3962	By matching	By matching	By MS/MS		By MS/MS	By MS/MS	5.3	5.3
P46379	P46379	4	4	4	Large proline-rich protein BAG6	BAG6	sp|P46379|BAG6_HUMAN Large proline-rich protein BAG6 OS=Homo sapiens OX=9606 GN=BAG6 PE=1 SV=2	1	4	4	4	1	2	2	3	4	2	1	2	2	3	4	2	1	2	2	3	4	2	4.2	4.2	4.2	119.41	1132	1132	1.07	13	1		0	29.108	By matching	By MS/MS	By MS/MS	By MS/MS	By MS/MS	By MS/MS	1	1.9
P46459	P46459	2	1	1	Vesicle-fusing ATPase	NSF	sp|P46459|NSF_HUMAN Vesicle-fusing ATPase OS=Homo sapiens OX=9606 GN=NSF PE=1 SV=3	1	2	1	1	1	1	1	0	1	1	0	0	0	0	1	0	0	0	0	0	1	0	2.3	1.3	1.3	82.593	744	744	1	1			1	-2	By matching	By matching	By matching		By MS/MS	By matching	0.9	0.9
P46776	P46776	6	6	6	60S ribosomal protein L27a	RPL27A	sp|P46776|RL27A_HUMAN 60S ribosomal protein L27a OS=Homo sapiens OX=9606 GN=RPL27A PE=1 SV=2	1	6	6	6	6	6	6	5	5	5	6	6	6	5	5	5	6	6	6	5	5	5	35.1	35.1	35.1	16.561	148	148	2.83	9	10	145	0	77.754	By MS/MS	By MS/MS	By MS/MS	By MS/MS	By MS/MS	By MS/MS	35.1	35.1
P46777	P46777	16	16	16	60S ribosomal protein L5	RPL5	sp|P46777|RL5_HUMAN 60S ribosomal protein L5 OS=Homo sapiens OX=9606 GN=RPL5 PE=1 SV=3	1	16	16	16	16	16	16	8	11	10	16	16	16	8	11	10	16	16	16	8	11	10	43.8	43.8	43.8	34.362	297	297	1.87	30	135	8	0	242.97	By MS/MS	By MS/MS	By MS/MS	By MS/MS	By MS/MS	By MS/MS	43.8	43.8
P46778	P46778	10	10	10	60S ribosomal protein L21	RPL21	sp|P46778|RL21_HUMAN 60S ribosomal protein L21 OS=Homo sapiens OX=9606 GN=RPL21 PE=1 SV=2	1	10	10	10	9	7	9	6	6	4	9	7	9	6	6	4	9	7	9	6	6	4	43.8	43.8	43.8	18.565	160	160	2.62	7	13	52	0	139.37	By MS/MS	By MS/MS	By MS/MS	By MS/MS	By MS/MS	By MS/MS	43.8	38.8
P46779	P46779	10	10	10	60S ribosomal protein L28	RPL28	sp|P46779|RL28_HUMAN 60S ribosomal protein L28 OS=Homo sapiens OX=9606 GN=RPL28 PE=1 SV=3	1	10	10	10	10	9	10	8	9	6	10	9	10	8	9	6	10	9	10	8	9	6	51.8	51.8	51.8	15.747	137	137	2.54	13	16	62	0	121.36	By MS/MS	By MS/MS	By MS/MS	By MS/MS	By MS/MS	By MS/MS	51.8	46.7
P46781	P46781	13	13	13	40S ribosomal protein S9	RPS9	sp|P46781|RS9_HUMAN 40S ribosomal protein S9 OS=Homo sapiens OX=9606 GN=RPS9 PE=1 SV=3	1	13	13	13	8	11	10	10	8	4	8	11	10	10	8	4	8	11	10	10	8	4	50.5	50.5	50.5	22.591	194	194	2.61	14	11	76	0	116.12	By MS/MS	By MS/MS	By MS/MS	By MS/MS	By MS/MS	By MS/MS	31.4	42.8
P46782	P46782	11	11	11	40S ribosomal protein S5;40S ribosomal protein S5, N-terminally processed	RPS5	sp|P46782|RS5_HUMAN 40S ribosomal protein S5 OS=Homo sapiens OX=9606 GN=RPS5 PE=1 SV=4	1	11	11	11	10	11	10	9	10	8	10	11	10	9	10	8	10	11	10	9	10	8	33.8	33.8	33.8	22.876	204	204	2.92	1	5	79	0	206.27	By MS/MS	By MS/MS	By MS/MS	By MS/MS	By MS/MS	By MS/MS	28.9	33.8
P46783;Q9NQ39	P46783;Q9NQ39	5;3	5;3	5;3	40S ribosomal protein S10;Putative 40S ribosomal protein S10-like	RPS10;RPS10P5	sp|P46783|RS10_HUMAN 40S ribosomal protein S10 OS=Homo sapiens OX=9606 GN=RPS10 PE=1 SV=1;sp|Q9NQ39|RS10L_HUMAN Putative 40S ribosomal protein S10-like OS=Homo sapiens OX=9606 GN=RPS10P5 PE=5 SV=1	2	5	5	5	4	4	4	4	5	4	4	4	4	4	5	4	4	4	4	4	5	4	25.5	25.5	25.5	18.898	165	165;176	2.98		1	39	0	99.94	By MS/MS	By MS/MS	By MS/MS	By MS/MS	By MS/MS	By MS/MS	20	20
P46940;Q13576;Q86VI3	P46940	34;1;1	34;1;1	34;1;1	Ras GTPase-activating-like protein IQGAP1	IQGAP1	sp|P46940|IQGA1_HUMAN Ras GTPase-activating-like protein IQGAP1 OS=Homo sapiens OX=9606 GN=IQGAP1 PE=1 SV=1	3	34	34	34	28	30	30	29	33	15	28	30	30	29	33	15	28	30	30	29	33	15	22.1	22.1	22.1	189.25	1657	1657;1575;1631	1.02	170	3		0	301.62	By MS/MS	By MS/MS	By MS/MS	By MS/MS	By MS/MS	By MS/MS	18.5	19.9
P46976	P46976	5	5	5	Glycogenin-1	GYG1	sp|P46976|GLYG_HUMAN Glycogenin-1 OS=Homo sapiens OX=9606 GN=GYG1 PE=1 SV=4	1	5	5	5	0	2	3	4	5	1	0	2	3	4	5	1	0	2	3	4	5	1	16.3	16.3	16.3	39.383	350	350	1.63	8	10	1	0	76.967		By MS/MS	By MS/MS	By MS/MS	By MS/MS	By MS/MS	0	7.4
P47224	P47224	1	1	1	Guanine nucleotide exchange factor MSS4	RABIF	sp|P47224|MSS4_HUMAN Guanine nucleotide exchange factor MSS4 OS=Homo sapiens OX=9606 GN=RABIF PE=1 SV=2	1	1	1	1	0	0	0	0	1	0	0	0	0	0	1	0	0	0	0	0	1	0	13	13	13	13.839	123	123	3			1	0.0014627	8.7814					By MS/MS		0	0
P47755	P47755	2	1	1	F-actin-capping protein subunit alpha-2	CAPZA2	sp|P47755|CAZA2_HUMAN F-actin-capping protein subunit alpha-2 OS=Homo sapiens OX=9606 GN=CAPZA2 PE=1 SV=3	1	2	1	1	1	0	1	0	2	1	0	0	0	0	1	0	0	0	0	0	1	0	7.7	4.2	4.2	32.949	286	286	2		1		0.0014279	8.2066	By matching		By matching		By MS/MS	By matching	3.5	0
P47756	P47756	9	9	9	F-actin-capping protein subunit beta	CAPZB	sp|P47756|CAPZB_HUMAN F-actin-capping protein subunit beta OS=Homo sapiens OX=9606 GN=CAPZB PE=1 SV=4	1	9	9	9	6	6	5	5	9	5	6	6	5	5	9	5	6	6	5	5	9	5	36.8	36.8	36.8	31.35	277	277	2	3	41	3	0	105.36	By MS/MS	By MS/MS	By MS/MS	By MS/MS	By MS/MS	By MS/MS	27.1	27.1
P47813;O14602	P47813;O14602	4;3	4;3	4;3	Eukaryotic translation initiation factor 1A, X-chromosomal;Eukaryotic translation initiation factor 1A, Y-chromosomal	EIF1AX;EIF1AY	sp|P47813|IF1AX_HUMAN Eukaryotic translation initiation factor 1A, X-chromosomal OS=Homo sapiens OX=9606 GN=EIF1AX PE=1 SV=2;sp|O14602|IF1AY_HUMAN Eukaryotic translation initiation factor 1A, Y-chromosomal OS=Homo sapiens OX=9606 GN=EIF1AY PE=1 SV=4	2	4	4	4	2	2	3	2	4	2	2	2	3	2	4	2	2	2	3	2	4	2	29.9	29.9	29.9	16.46	144	144;144	3			19	0	31.19	By MS/MS	By MS/MS	By MS/MS	By MS/MS	By MS/MS	By MS/MS	14.6	14.6
P47895;O94788	P47895	19;1	19;1	19;1	Aldehyde dehydrogenase family 1 member A3	ALDH1A3	sp|P47895|AL1A3_HUMAN Aldehyde dehydrogenase family 1 member A3 OS=Homo sapiens OX=9606 GN=ALDH1A3 PE=1 SV=2	2	19	19	19	12	16	17	15	17	18	12	16	17	15	17	18	12	16	17	15	17	18	39.5	39.5	39.5	56.108	512	512;518	2.02	1	105	3	0	243.85	By MS/MS	By MS/MS	By MS/MS	By MS/MS	By MS/MS	By MS/MS	24.8	31.6
P47897	P47897	19	19	19	Glutamine--tRNA ligase	QARS	sp|P47897|SYQ_HUMAN Glutamine--tRNA ligase OS=Homo sapiens OX=9606 GN=QARS PE=1 SV=1	1	19	19	19	16	14	17	15	18	6	16	14	17	15	18	6	16	14	17	15	18	6	27.1	27.1	27.1	87.798	775	775	1.04	94	4		0	209.49	By MS/MS	By MS/MS	By MS/MS	By MS/MS	By MS/MS	By MS/MS	23.1	20.8
P47914	P47914	3	3	3	60S ribosomal protein L29	RPL29	sp|P47914|RL29_HUMAN 60S ribosomal protein L29 OS=Homo sapiens OX=9606 GN=RPL29 PE=1 SV=2	1	3	3	3	2	2	3	1	2	2	2	2	3	1	2	2	2	2	3	1	2	2	20.8	20.8	20.8	17.752	159	159	2.38	8	8	23	0	33.61	By MS/MS	By MS/MS	By MS/MS	By MS/MS	By MS/MS	By MS/MS	14.5	14.5
P47929	P47929	1	1	1	Galectin-7	LGALS7	sp|P47929|LEG7_HUMAN Galectin-7 OS=Homo sapiens OX=9606 GN=LGALS7 PE=1 SV=2	1	1	1	1	0	0	0	0	1	1	0	0	0	0	1	1	0	0	0	0	1	1	8.1	8.1	8.1	15.075	136	136	3			2	0.001368	7.4194					By MS/MS	By MS/MS	0	0
P48047	P48047	6	6	6	ATP synthase subunit O, mitochondrial	ATP5O	sp|P48047|ATPO_HUMAN ATP synthase subunit O, mitochondrial OS=Homo sapiens OX=9606 GN=ATP5PO PE=1 SV=1	1	6	6	6	4	5	4	5	5	5	4	5	4	5	5	5	4	5	4	5	5	5	31.5	31.5	31.5	23.277	213	213	2.9	1	1	28	0	52.36	By MS/MS	By MS/MS	By MS/MS	By MS/MS	By MS/MS	By MS/MS	19.7	26.3
P48147	P48147	1	1	1	Prolyl endopeptidase	PREP	sp|P48147|PPCE_HUMAN Prolyl endopeptidase OS=Homo sapiens OX=9606 GN=PREP PE=1 SV=2	1	1	1	1	0	0	0	0	1	0	0	0	0	0	1	0	0	0	0	0	1	0	1.5	1.5	1.5	80.699	710	710	1.5	1	1		0.0055675	6.6566					By MS/MS		0	0
P48163	P48163	7	7	7	NADP-dependent malic enzyme	ME1	sp|P48163|MAOX_HUMAN NADP-dependent malic enzyme OS=Homo sapiens OX=9606 GN=ME1 PE=1 SV=1	1	7	7	7	3	1	3	2	6	4	3	1	3	2	6	4	3	1	3	2	6	4	13.5	13.5	13.5	64.149	572	572	2		19		0	61.52	By matching	By matching	By MS/MS	By matching	By MS/MS	By MS/MS	5.4	1.9
P48431;Q9Y651;O00570;P41225	P48431;Q9Y651;O00570;P41225	4;2;2;2	4;2;2;2	4;2;2;2	Transcription factor SOX-2;Transcription factor SOX-21;Transcription factor SOX-1;Transcription factor SOX-3	SOX2;SOX21;SOX1;SOX3	sp|P48431|SOX2_HUMAN Transcription factor SOX-2 OS=Homo sapiens OX=9606 GN=SOX2 PE=1 SV=1;sp|Q9Y651|SOX21_HUMAN Transcription factor SOX-21 OS=Homo sapiens OX=9606 GN=SOX21 PE=2 SV=1;sp|O00570|SOX1_HUMAN Transcription factor SOX-1 OS=Homo sapiens OX=9606 G	4	4	4	4	4	3	4	3	4	0	4	3	4	3	4	0	4	3	4	3	4	0	11	11	11	34.31	317	317;276;391;446	2		18		0	23.844	By MS/MS	By MS/MS	By MS/MS	By MS/MS	By MS/MS		11	10.7
P48444	P48444	7	7	7	Coatomer subunit delta	ARCN1	sp|P48444|COPD_HUMAN Coatomer subunit delta OS=Homo sapiens OX=9606 GN=ARCN1 PE=1 SV=1	1	7	7	7	3	5	7	3	5	4	3	5	7	3	5	4	3	5	7	3	5	4	15.7	15.7	15.7	57.21	511	511	2		27		0	47.664	By MS/MS	By MS/MS	By MS/MS	By MS/MS	By MS/MS	By MS/MS	7	11.5
P48506	P48506	16	16	15	Glutamate--cysteine ligase catalytic subunit	GCLC	sp|P48506|GSH1_HUMAN Glutamate--cysteine ligase catalytic subunit OS=Homo sapiens OX=9606 GN=GCLC PE=1 SV=2	1	16	16	15	5	6	10	6	15	10	5	6	10	6	15	10	4	5	10	5	14	10	26.8	26.8	25.7	72.765	637	637	1.9	8	59	1	0	178.9	By MS/MS	By MS/MS	By MS/MS	By MS/MS	By MS/MS	By MS/MS	10.4	12.1
P48507	P48507	4	4	4	Glutamate--cysteine ligase regulatory subunit	GCLM	sp|P48507|GSH0_HUMAN Glutamate--cysteine ligase regulatory subunit OS=Homo sapiens OX=9606 GN=GCLM PE=1 SV=1	1	4	4	4	0	0	2	0	4	2	0	0	2	0	4	2	0	0	2	0	4	2	17.9	17.9	17.9	30.727	274	274	2		8		0	100.56			By matching		By MS/MS	By MS/MS	0	0
P48556	P48556	3	3	3	26S proteasome non-ATPase regulatory subunit 8	PSMD8	sp|P48556|PSMD8_HUMAN 26S proteasome non-ATPase regulatory subunit 8 OS=Homo sapiens OX=9606 GN=PSMD8 PE=1 SV=2	1	3	3	3	1	2	2	2	3	2	1	2	2	2	3	2	1	2	2	2	3	2	7.1	7.1	7.1	39.611	350	350	2		12		0	18.453	By matching	By matching	By MS/MS	By MS/MS	By MS/MS	By MS/MS	2.3	5.1
P48634	P48634	8	8	8	Protein PRRC2A	PRRC2A	sp|P48634|PRC2A_HUMAN Protein PRRC2A OS=Homo sapiens OX=9606 GN=PRRC2A PE=1 SV=3	1	8	8	8	6	6	7	7	7	1	6	6	7	7	7	1	6	6	7	7	7	1	5.8	5.8	5.8	228.86	2157	2157	1.03	35	1		0	57.632	By MS/MS	By MS/MS	By MS/MS	By MS/MS	By MS/MS	By MS/MS	4.5	4.5
P48637	P48637	4	4	4	Glutathione synthetase	GSS	sp|P48637|GSHB_HUMAN Glutathione synthetase OS=Homo sapiens OX=9606 GN=GSS PE=1 SV=1	1	4	4	4	2	1	3	2	4	3	2	1	3	2	4	3	2	1	3	2	4	3	8	8	8	52.384	474	474	1.93	1	14		0	31.13	By matching	By matching	By MS/MS	By MS/MS	By MS/MS	By MS/MS	4.2	2.3
P48643	P48643	20	20	20	T-complex protein 1 subunit epsilon	CCT5	sp|P48643|TCPE_HUMAN T-complex protein 1 subunit epsilon OS=Homo sapiens OX=9606 GN=CCT5 PE=1 SV=1	1	20	20	20	11	13	15	12	14	12	11	13	15	12	14	12	11	13	15	12	14	12	36	36	36	59.67	541	541	2.01		87	1	0	155.35	By MS/MS	By MS/MS	By MS/MS	By MS/MS	By MS/MS	By MS/MS	16.8	19.6
P48729;Q8N752	P48729	5;1	5;1	5;1	Casein kinase I isoform alpha	CSNK1A1	sp|P48729|KC1A_HUMAN Casein kinase I isoform alpha OS=Homo sapiens OX=9606 GN=CSNK1A1 PE=1 SV=2	2	5	5	5	5	5	5	4	4	0	5	5	5	4	4	0	5	5	5	4	4	0	18.7	18.7	18.7	38.914	337	337;337	2		27		0	37.855	By MS/MS	By MS/MS	By MS/MS	By MS/MS	By MS/MS		18.7	18.7
P48730;P49674	P48730;P49674	1;1	1;1	1;1	Casein kinase I isoform delta;Casein kinase I isoform epsilon	CSNK1D;CSNK1E	sp|P48730|KC1D_HUMAN Casein kinase I isoform delta OS=Homo sapiens OX=9606 GN=CSNK1D PE=1 SV=2;sp|P49674|KC1E_HUMAN Casein kinase I isoform epsilon OS=Homo sapiens OX=9606 GN=CSNK1E PE=1 SV=1	2	1	1	1	1	1	1	0	0	1	1	1	1	0	0	1	1	1	1	0	0	1	2.7	2.7	2.7	47.33	415	415;416	2		4		0.0058725	6.4835	By matching	By MS/MS	By MS/MS			By matching	2.7	2.7
P48739	P48739	7	7	7	Phosphatidylinositol transfer protein beta isoform	PITPNB	sp|P48739|PIPNB_HUMAN Phosphatidylinositol transfer protein beta isoform OS=Homo sapiens OX=9606 GN=PITPNB PE=1 SV=2	1	7	7	7	1	2	3	4	6	2	1	2	3	4	6	2	1	2	3	4	6	2	22.9	22.9	22.9	31.54	271	271	2.1		18	2	0	57.668	By matching	By matching	By matching	By MS/MS	By MS/MS	By MS/MS	4.8	9.6
P49005	P49005	2	2	2	DNA polymerase delta subunit 2	POLD2	sp|P49005|DPOD2_HUMAN DNA polymerase delta subunit 2 OS=Homo sapiens OX=9606 GN=POLD2 PE=1 SV=1	1	2	2	2	0	1	1	0	2	1	0	1	1	0	2	1	0	1	1	0	2	1	6	6	6	51.289	469	469	2.2		4	1	0	18.384		By matching	By matching		By MS/MS	By matching	0	3
P49006	P49006	2	2	2	MARCKS-related protein	MARCKSL1	sp|P49006|MRP_HUMAN MARCKS-related protein OS=Homo sapiens OX=9606 GN=MARCKSL1 PE=1 SV=2	1	2	2	2	2	2	2	2	2	1	2	2	2	2	2	1	2	2	2	2	2	1	14.4	14.4	14.4	19.529	195	195	2		11		0	26.462	By matching	By matching	By MS/MS	By MS/MS	By MS/MS	By MS/MS	14.4	14.4
P49023	P49023	4	4	4	Paxillin	PXN	sp|P49023|PAXI_HUMAN Paxillin OS=Homo sapiens OX=9606 GN=PXN PE=1 SV=3	1	4	4	4	1	2	2	2	4	0	1	2	2	2	4	0	1	2	2	2	4	0	9.8	9.8	9.8	64.505	591	591	2		11		0	34.284	By matching	By matching	By matching	By matching	By MS/MS		3	5.4
P49189	P49189	1	1	1	4-trimethylaminobutyraldehyde dehydrogenase	ALDH9A1	sp|P49189|AL9A1_HUMAN 4-trimethylaminobutyraldehyde dehydrogenase OS=Homo sapiens OX=9606 GN=ALDH9A1 PE=1 SV=3	1	1	1	1	0	0	0	0	1	0	0	0	0	0	1	0	0	0	0	0	1	0	2.8	2.8	2.8	53.801	494	494	2		1		0	30.858					By MS/MS		0	0
P49207	P49207	6	6	6	60S ribosomal protein L34	RPL34	sp|P49207|RL34_HUMAN 60S ribosomal protein L34 OS=Homo sapiens OX=9606 GN=RPL34 PE=1 SV=3	1	6	6	6	6	5	5	5	5	5	6	5	5	5	5	5	6	5	5	5	5	5	29.9	29.9	29.9	13.293	117	117	2.58	8	4	36	0	47.894	By MS/MS	By MS/MS	By MS/MS	By MS/MS	By MS/MS	By MS/MS	29.9	22.2
P49247	P49247	1	1	1	Ribose-5-phosphate isomerase	RPIA	sp|P49247|RPIA_HUMAN Ribose-5-phosphate isomerase OS=Homo sapiens OX=9606 GN=RPIA PE=1 SV=3	1	1	1	1	0	0	0	0	1	0	0	0	0	0	1	0	0	0	0	0	1	0	5.1	5.1	5.1	33.269	311	311	2		1		0.005848	6.4415					By MS/MS		0	0
P49257	P49257	2	2	2	Protein ERGIC-53	LMAN1	sp|P49257|LMAN1_HUMAN Protein ERGIC-53 OS=Homo sapiens OX=9606 GN=LMAN1 PE=1 SV=2	1	2	2	2	1	0	1	2	1	1	1	0	1	2	1	1	1	0	1	2	1	1	3.7	3.7	3.7	57.548	510	510	2		6		0.0010215	11.666	By matching		By MS/MS	By MS/MS	By MS/MS	By MS/MS	1.6	0
P49321	P49321	18	18	18	Nuclear autoantigenic sperm protein	NASP	sp|P49321|NASP_HUMAN Nuclear autoantigenic sperm protein OS=Homo sapiens OX=9606 GN=NASP PE=1 SV=2	1	18	18	18	13	11	15	16	18	9	13	11	15	16	18	9	13	11	15	16	18	9	32	32	32	85.237	788	788	1.25	78	26		0	248.77	By MS/MS	By MS/MS	By MS/MS	By MS/MS	By MS/MS	By MS/MS	23.4	20.8
P49327	P49327	2	2	2	Fatty acid synthase;[Acyl-carrier-protein] S-acetyltransferase;[Acyl-carrier-protein] S-malonyltransferase;3-oxoacyl-[acyl-carrier-protein] synthase;3-oxoacyl-[acyl-carrier-protein] reductase;3-hydroxyacyl-[acyl-carrier-protein] dehydratase;Enoyl-[acyl-carrier-protein] reductase;Oleoyl-[acyl-carrier-protein] hydrolase	FASN	sp|P49327|FAS_HUMAN Fatty acid synthase OS=Homo sapiens OX=9606 GN=FASN PE=1 SV=3	1	2	2	2	2	1	1	1	1	1	2	1	1	1	1	1	2	1	1	1	1	1	0.8	0.8	0.8	273.42	2511	2511	1	7			0.000516	12.12	By matching	By matching	By matching	By matching	By MS/MS	By MS/MS	0.8	0.4
P49368	P49368	24	24	24	T-complex protein 1 subunit gamma	CCT3	sp|P49368|TCPG_HUMAN T-complex protein 1 subunit gamma OS=Homo sapiens OX=9606 GN=CCT3 PE=1 SV=4	1	24	24	24	15	16	20	17	20	16	15	16	20	17	20	16	15	16	20	17	20	16	45.3	45.3	45.3	60.533	545	545	1.95	8	121	2	0	299.15	By MS/MS	By MS/MS	By MS/MS	By MS/MS	By MS/MS	By MS/MS	28.1	31.4
P49406	P49406	2	2	2	39S ribosomal protein L19, mitochondrial	MRPL19	sp|P49406|RM19_HUMAN 39S ribosomal protein L19, mitochondrial OS=Homo sapiens OX=9606 GN=MRPL19 PE=1 SV=2	1	2	2	2	0	1	1	1	2	1	0	1	1	1	2	1	0	1	1	1	2	1	6.8	6.8	6.8	33.535	292	292	2		6		0.00051414	11.977		By MS/MS	By MS/MS	By MS/MS	By MS/MS	By MS/MS	0	3.1
P49411	P49411	21	21	21	Elongation factor Tu, mitochondrial	TUFM	sp|P49411|EFTU_HUMAN Elongation factor Tu, mitochondrial OS=Homo sapiens OX=9606 GN=TUFM PE=1 SV=2	1	21	21	21	15	16	18	15	21	17	15	16	18	15	21	17	15	16	18	15	21	17	53.8	53.8	53.8	49.541	452	452	2.02	1	118	4	0	320.31	By MS/MS	By MS/MS	By MS/MS	By MS/MS	By MS/MS	By MS/MS	42.7	42.5
P49458	P49458	4	4	4	Signal recognition particle 9 kDa protein	SRP9	sp|P49458|SRP09_HUMAN Signal recognition particle 9 kDa protein OS=Homo sapiens OX=9606 GN=SRP9 PE=1 SV=2	1	4	4	4	4	4	4	4	4	3	4	4	4	4	4	3	4	4	4	4	4	3	43	43	43	10.112	86	86	3			25	0	47.605	By MS/MS	By MS/MS	By MS/MS	By MS/MS	By MS/MS	By MS/MS	43	43
P49459	P49459	1	1	1	Ubiquitin-conjugating enzyme E2 A	UBE2A	sp|P49459|UBE2A_HUMAN Ubiquitin-conjugating enzyme E2 A OS=Homo sapiens OX=9606 GN=UBE2A PE=1 SV=2	1	1	1	1	0	0	0	0	1	0	0	0	0	0	1	0	0	0	0	0	1	0	6.6	6.6	6.6	17.315	152	152	3			1	0.0014012	7.7539					By MS/MS		0	0
P49585;Q9Y5K3	P49585	7;3	7;3	7;3	Choline-phosphate cytidylyltransferase A	PCYT1A	sp|P49585|PCY1A_HUMAN Choline-phosphate cytidylyltransferase A OS=Homo sapiens OX=9606 GN=PCYT1A PE=1 SV=2	2	7	7	7	4	4	5	5	7	5	4	4	5	5	7	5	4	4	5	5	7	5	22.1	22.1	22.1	41.731	367	367;369	1.88	5	28	1	0	68.426	By MS/MS	By matching	By MS/MS	By MS/MS	By MS/MS	By MS/MS	11.7	10.4
P49588	P49588	22	22	22	Alanine--tRNA ligase, cytoplasmic	AARS	sp|P49588|SYAC_HUMAN Alanine--tRNA ligase, cytoplasmic OS=Homo sapiens OX=9606 GN=AARS PE=1 SV=2	1	22	22	22	14	15	20	20	22	8	14	15	20	20	22	8	14	15	20	20	22	8	24.9	24.9	24.9	106.81	968	968	1.03	122	4		0	248.07	By MS/MS	By MS/MS	By MS/MS	By MS/MS	By MS/MS	By MS/MS	17.6	18.8
P49589	P49589	3	3	3	Cysteine--tRNA ligase, cytoplasmic	CARS	sp|P49589|SYCC_HUMAN Cysteine--tRNA ligase, cytoplasmic OS=Homo sapiens OX=9606 GN=CARS PE=1 SV=3	1	3	3	3	2	1	2	2	3	0	2	1	2	2	3	0	2	1	2	2	3	0	4.7	4.7	4.7	85.472	748	748	1	10			0	19.212	By matching	By matching	By MS/MS	By matching	By MS/MS		2.8	1.2
P49591	P49591	6	6	6	Serine--tRNA ligase, cytoplasmic	SARS	sp|P49591|SYSC_HUMAN Serine--tRNA ligase, cytoplasmic OS=Homo sapiens OX=9606 GN=SARS PE=1 SV=3	1	6	6	6	1	3	4	1	4	4	1	3	4	1	4	4	1	3	4	1	4	4	15.8	15.8	15.8	58.777	514	514	2		17		0	44.006	By matching	By matching	By MS/MS	By matching	By MS/MS	By MS/MS	2.9	7.6
P49642	P49642	1	1	1	DNA primase small subunit	PRIM1	sp|P49642|PRI1_HUMAN DNA primase small subunit OS=Homo sapiens OX=9606 GN=PRIM1 PE=1 SV=1	1	1	1	1	1	0	1	0	1	0	1	0	1	0	1	0	1	0	1	0	1	0	3.3	3.3	3.3	49.901	420	420	2		3		0.0013876	7.5717	By matching		By MS/MS		By MS/MS		3.3	0
P49711;Q8NI51	P49711;Q8NI51	2;1	2;1	2;1	Transcriptional repressor CTCF;Transcriptional repressor CTCFL	CTCF;CTCFL	sp|P49711|CTCF_HUMAN Transcriptional repressor CTCF OS=Homo sapiens OX=9606 GN=CTCF PE=1 SV=1;sp|Q8NI51|CTCFL_HUMAN Transcriptional repressor CTCFL OS=Homo sapiens OX=9606 GN=CTCFL PE=1 SV=2	2	2	2	2	2	1	1	1	1	1	2	1	1	1	1	1	2	1	1	1	1	1	2.3	2.3	2.3	82.785	727	727;663	1	7			0.0010178	11.589	By MS/MS	By MS/MS	By MS/MS	By matching	By matching	By matching	2.3	1.2
P49720	P49720	6	6	6	Proteasome subunit beta type-3	PSMB3	sp|P49720|PSB3_HUMAN Proteasome subunit beta type-3 OS=Homo sapiens OX=9606 GN=PSMB3 PE=1 SV=2	1	6	6	6	5	4	5	3	6	3	5	4	5	3	6	3	5	4	5	3	6	3	29.8	29.8	29.8	22.949	205	205	3			34	0	41.57	By MS/MS	By MS/MS	By MS/MS	By MS/MS	By MS/MS	By MS/MS	22	26.3
P49721	P49721	7	7	7	Proteasome subunit beta type-2	PSMB2	sp|P49721|PSB2_HUMAN Proteasome subunit beta type-2 OS=Homo sapiens OX=9606 GN=PSMB2 PE=1 SV=1	1	7	7	7	3	4	5	5	6	5	3	4	5	5	6	5	3	4	5	5	6	5	32.8	32.8	32.8	22.836	201	201	3			35	0	55.983	By MS/MS	By MS/MS	By MS/MS	By MS/MS	By MS/MS	By MS/MS	16.4	18.4
P49736	P49736	21	21	21	DNA replication licensing factor MCM2	MCM2	sp|P49736|MCM2_HUMAN DNA replication licensing factor MCM2 OS=Homo sapiens OX=9606 GN=MCM2 PE=1 SV=4	1	21	21	21	9	11	17	17	21	7	9	11	17	17	21	7	9	11	17	17	21	7	26	26	26	101.89	904	904	1.04	86	4		0	183.91	By MS/MS	By MS/MS	By MS/MS	By MS/MS	By MS/MS	By MS/MS	11.2	13.8
P49748	P49748	12	12	12	Very long-chain specific acyl-CoA dehydrogenase, mitochondrial	ACADVL	sp|P49748|ACADV_HUMAN Very long-chain specific acyl-CoA dehydrogenase, mitochondrial OS=Homo sapiens OX=9606 GN=ACADVL PE=1 SV=1	1	12	12	12	6	7	9	8	11	10	6	7	9	8	11	10	6	7	9	8	11	10	21.7	21.7	21.7	70.389	655	655	1.98	1	51		0	107.11	By matching	By MS/MS	By MS/MS	By MS/MS	By MS/MS	By MS/MS	11.5	13.4
P49755	P49755	4	4	4	Transmembrane emp24 domain-containing protein 10	TMED10	sp|P49755|TMEDA_HUMAN Transmembrane emp24 domain-containing protein 10 OS=Homo sapiens OX=9606 GN=TMED10 PE=1 SV=2	1	4	4	4	1	1	3	3	4	2	1	1	3	3	4	2	1	1	3	3	4	2	17.8	17.8	17.8	24.976	219	219	3			19	0	44.871	By MS/MS	By MS/MS	By MS/MS	By MS/MS	By MS/MS	By MS/MS	5.5	5.5
P49756	P49756	7	7	7	RNA-binding protein 25	RBM25	sp|P49756|RBM25_HUMAN RNA-binding protein 25 OS=Homo sapiens OX=9606 GN=RBM25 PE=1 SV=3	1	7	7	7	6	6	7	7	7	2	6	6	7	7	7	2	6	6	7	7	7	2	10.4	10.4	10.4	100.18	843	843	1	35			0	52.161	By MS/MS	By MS/MS	By MS/MS	By MS/MS	By MS/MS	By MS/MS	9.3	9.3
P49770	P49770	1	1	1	Translation initiation factor eIF-2B subunit beta	EIF2B2	sp|P49770|EI2BB_HUMAN Translation initiation factor eIF-2B subunit beta OS=Homo sapiens OX=9606 GN=EIF2B2 PE=1 SV=3	1	1	1	1	0	0	1	0	0	1	0	0	1	0	0	1	0	0	1	0	0	1	5.1	5.1	5.1	38.989	351	351	2		2		0	12.69			By MS/MS			By matching	0	0
P49773	P49773	5	5	5	Histidine triad nucleotide-binding protein 1	HINT1	sp|P49773|HINT1_HUMAN Histidine triad nucleotide-binding protein 1 OS=Homo sapiens OX=9606 GN=HINT1 PE=1 SV=2	1	5	5	5	1	3	3	4	5	3	1	3	3	4	5	3	1	3	3	4	5	3	24.6	24.6	24.6	13.802	126	126	3			21	0	34.797	By MS/MS	By MS/MS	By MS/MS	By MS/MS	By MS/MS	By MS/MS	7.1	16.7
P49790	P49790	2	2	2	Nuclear pore complex protein Nup153	NUP153	sp|P49790|NU153_HUMAN Nuclear pore complex protein Nup153 OS=Homo sapiens OX=9606 GN=NUP153 PE=1 SV=2	1	2	2	2	1	1	1	1	1	2	1	1	1	1	1	2	1	1	1	1	1	2	1.9	1.9	1.9	153.94	1475	1475	1	7			0	12.934	By matching	By matching	By matching	By MS/MS	By MS/MS	By MS/MS	0.9	0.9
P49792	P49792	1	1	1	E3 SUMO-protein ligase RanBP2	RANBP2	sp|P49792|RBP2_HUMAN E3 SUMO-protein ligase RanBP2 OS=Homo sapiens OX=9606 GN=RANBP2 PE=1 SV=2	1	1	1	1	0	0	1	1	1	1	0	0	1	1	1	1	0	0	1	1	1	1	0.2	0.2	0.2	358.2	3224	3224	1.88	4	1	3	1	-2			By matching	By MS/MS	By MS/MS	By MS/MS	0	0
P49821	P49821	1	1	1	NADH dehydrogenase [ubiquinone] flavoprotein 1, mitochondrial	NDUFV1	sp|P49821|NDUV1_HUMAN NADH dehydrogenase [ubiquinone] flavoprotein 1, mitochondrial OS=Homo sapiens OX=9606 GN=NDUFV1 PE=1 SV=4	1	1	1	1	0	0	0	1	0	0	0	0	0	1	0	0	0	0	0	1	0	0	2.2	2.2	2.2	50.817	464	464	2		1		0.0013327	7.1427				By MS/MS			0	0
P49903	P49903	3	3	3	Selenide, water dikinase 1	SEPHS1	sp|P49903|SPS1_HUMAN Selenide, water dikinase 1 OS=Homo sapiens OX=9606 GN=SEPHS1 PE=1 SV=2	1	3	3	3	2	2	2	2	3	1	2	2	2	2	3	1	2	2	2	2	3	1	10.5	10.5	10.5	42.91	392	392	2		12		0	33.674	By matching	By matching	By matching	By MS/MS	By MS/MS	By MS/MS	8.4	8.4
P49914	P49914	1	1	1	5-formyltetrahydrofolate cyclo-ligase	MTHFS	sp|P49914|MTHFS_HUMAN 5-formyltetrahydrofolate cyclo-ligase OS=Homo sapiens OX=9606 GN=MTHFS PE=1 SV=2	1	1	1	1	0	0	0	0	1	0	0	0	0	0	1	0	0	0	0	0	1	0	5.9	5.9	5.9	23.255	203	203	2		1		0.0013928	7.6547					By MS/MS		0	0
P49915	P49915	19	19	19	GMP synthase [glutamine-hydrolyzing]	GMPS	sp|P49915|GUAA_HUMAN GMP synthase [glutamine-hydrolyzing] OS=Homo sapiens OX=9606 GN=GMPS PE=1 SV=1	1	19	19	19	9	12	15	8	15	17	9	12	15	8	15	17	9	12	15	8	15	17	34.3	34.3	34.3	76.715	693	693	1.99	1	85		0	210.8	By MS/MS	By MS/MS	By MS/MS	By MS/MS	By MS/MS	By MS/MS	16.9	21.5
P49916	P49916	10	10	10	DNA ligase 3	LIG3	sp|P49916|DNLI3_HUMAN DNA ligase 3 OS=Homo sapiens OX=9606 GN=LIG3 PE=1 SV=2	1	10	10	10	9	9	8	4	7	1	9	9	8	4	7	1	9	9	8	4	7	1	10.7	10.7	10.7	112.91	1009	1009	1	38			0	82.518	By MS/MS	By MS/MS	By MS/MS	By matching	By matching	By matching	9.7	10
P49959	P49959	8	8	8	Double-strand break repair protein MRE11A	MRE11A	sp|P49959|MRE11_HUMAN Double-strand break repair protein MRE11 OS=Homo sapiens OX=9606 GN=MRE11 PE=1 SV=3	1	8	8	8	4	4	6	6	6	1	4	4	6	6	6	1	4	4	6	6	6	1	12.6	12.6	12.6	80.592	708	708	1.07	26	2		0	52.447	By matching	By MS/MS	By MS/MS	By MS/MS	By MS/MS	By matching	6.2	6.4
P50148;O95837;P29992	P50148;O95837;P29992	2;1;1	2;1;1	2;1;1	Guanine nucleotide-binding protein G(q) subunit alpha;Guanine nucleotide-binding protein subunit alpha-14;Guanine nucleotide-binding protein subunit alpha-11	GNAQ;GNA14;GNA11	sp|P50148|GNAQ_HUMAN Guanine nucleotide-binding protein G(q) subunit alpha OS=Homo sapiens OX=9606 GN=GNAQ PE=1 SV=4;sp|O95837|GNA14_HUMAN Guanine nucleotide-binding protein subunit alpha-14 OS=Homo sapiens OX=9606 GN=GNA14 PE=1 SV=1;sp|P29992|GNA11_HUMAN	3	2	2	2	1	1	1	1	2	1	1	1	1	1	2	1	1	1	1	1	2	1	6.7	6.7	6.7	42.142	359	359;355;359	2		7		0	12.754	By matching	By matching	By matching	By MS/MS	By MS/MS	By MS/MS	3.1	3.1
P50213	P50213	4	4	4	Isocitrate dehydrogenase [NAD] subunit alpha, mitochondrial	IDH3A	sp|P50213|IDH3A_HUMAN Isocitrate dehydrogenase [NAD] subunit alpha, mitochondrial OS=Homo sapiens OX=9606 GN=IDH3A PE=1 SV=1	1	4	4	4	2	2	2	3	4	1	2	2	2	3	4	1	2	2	2	3	4	1	11.7	11.7	11.7	39.591	366	366	2		14		0	39.032	By matching	By matching	By MS/MS	By MS/MS	By MS/MS	By MS/MS	6.3	6.3
P50395	P50395	18	18	11	Rab GDP dissociation inhibitor beta	GDI2	sp|P50395|GDIB_HUMAN Rab GDP dissociation inhibitor beta OS=Homo sapiens OX=9606 GN=GDI2 PE=1 SV=2	1	18	18	11	13	13	16	8	15	16	13	13	16	8	15	16	8	8	10	4	10	10	44	44	27	50.663	445	445	2		87		0	323.31	By MS/MS	By MS/MS	By MS/MS	By MS/MS	By MS/MS	By MS/MS	34.2	34.2
P50402	P50402	2	2	2	Emerin	EMD	sp|P50402|EMD_HUMAN Emerin OS=Homo sapiens OX=9606 GN=EMD PE=1 SV=1	1	2	2	2	2	2	2	1	2	2	2	2	2	1	2	2	2	2	2	1	2	2	11.4	11.4	11.4	28.994	254	254	2		11		0	24.987	By matching	By MS/MS	By MS/MS	By MS/MS	By MS/MS	By MS/MS	11.4	11.4
P50454	P50454	12	12	12	Serpin H1	SERPINH1	sp|P50454|SERPH_HUMAN Serpin H1 OS=Homo sapiens OX=9606 GN=SERPINH1 PE=1 SV=2	1	12	12	12	10	10	12	6	11	12	10	10	12	6	11	12	10	10	12	6	11	12	32.3	32.3	32.3	46.44	418	418	2.02		81	2	0	190.6	By MS/MS	By MS/MS	By MS/MS	By MS/MS	By MS/MS	By MS/MS	28.5	28.7
P50479	P50479	1	1	1	PDZ and LIM domain protein 4	PDLIM4	sp|P50479|PDLI4_HUMAN PDZ and LIM domain protein 4 OS=Homo sapiens OX=9606 GN=PDLIM4 PE=1 SV=2	1	1	1	1	1	1	1	1	1	0	1	1	1	1	1	0	1	1	1	1	1	0	3	3	3	35.398	330	330	2		5		0.0054806	6.5352	By matching	By matching	By matching	By matching	By MS/MS		3	3
P50502;Q8NFI4;Q8IZP2	P50502;Q8NFI4;Q8IZP2	8;6;5	8;6;5	8;6;5	Hsc70-interacting protein;Putative protein FAM10A5;Putative protein FAM10A4	ST13;ST13P5;ST13P4	sp|P50502|F10A1_HUMAN Hsc70-interacting protein OS=Homo sapiens OX=9606 GN=ST13 PE=1 SV=2;sp|Q8NFI4|F10A5_HUMAN Putative protein FAM10A5 OS=Homo sapiens OX=9606 GN=ST13P5 PE=5 SV=1;sp|Q8IZP2|ST134_HUMAN Putative protein FAM10A4 OS=Homo sapiens OX=9606 GN=S	3	8	8	8	6	6	6	8	8	7	6	6	6	8	8	7	6	6	6	8	8	7	22.8	22.8	22.8	41.331	369	369;369;240	1.96	2	46		0	89.619	By MS/MS	By MS/MS	By MS/MS	By MS/MS	By MS/MS	By MS/MS	17.6	17.6
P50552	P50552	4	4	4	Vasodilator-stimulated phosphoprotein	VASP	sp|P50552|VASP_HUMAN Vasodilator-stimulated phosphoprotein OS=Homo sapiens OX=9606 GN=VASP PE=1 SV=3	1	4	4	4	2	2	2	2	4	2	2	2	2	2	4	2	2	2	2	2	4	2	12.1	12.1	12.1	39.829	380	380	2		16		0	28.011	By matching	By matching	By MS/MS	By matching	By MS/MS	By MS/MS	5.8	5.8
P50570;Q05193;Q9UQ16	P50570	9;3;3	9;3;3	9;3;3	Dynamin-2	DNM2	sp|P50570|DYN2_HUMAN Dynamin-2 OS=Homo sapiens OX=9606 GN=DNM2 PE=1 SV=2	3	9	9	9	5	6	8	9	9	1	5	6	8	9	9	1	5	6	8	9	9	1	11.1	11.1	11.1	98.063	870	870;864;869	1.03	38	1		0	71.427	By matching	By MS/MS	By MS/MS	By MS/MS	By MS/MS	By MS/MS	5.6	6.7
P50579	P50579	5	5	5	Methionine aminopeptidase 2	METAP2	sp|P50579|MAP2_HUMAN Methionine aminopeptidase 2 OS=Homo sapiens OX=9606 GN=METAP2 PE=1 SV=1	1	5	5	5	3	3	3	3	5	1	3	3	3	3	5	1	3	3	3	3	5	1	13.4	13.4	13.4	52.891	478	478	2		18		0	57.189	By MS/MS	By MS/MS	By MS/MS	By MS/MS	By MS/MS	By MS/MS	6.9	6.9
P50613	P50613	2	2	2	Cyclin-dependent kinase 7	CDK7	sp|P50613|CDK7_HUMAN Cyclin-dependent kinase 7 OS=Homo sapiens OX=9606 GN=CDK7 PE=1 SV=1	1	2	2	2	0	0	2	1	2	0	0	0	2	1	2	0	0	0	2	1	2	0	6.9	6.9	6.9	39.038	346	346	2		5		0	12.966			By MS/MS	By matching	By MS/MS		0	0
P50750;Q00535;Q96Q40;O94921;Q07002;Q00536;Q00537;Q9NYV4;Q14004	P50750	3;1;1;1;1;1;1;1;1	2;0;0;0;0;0;0;0;0	2;0;0;0;0;0;0;0;0	Cyclin-dependent kinase 9	CDK9	sp|P50750|CDK9_HUMAN Cyclin-dependent kinase 9 OS=Homo sapiens OX=9606 GN=CDK9 PE=1 SV=3	9	3	2	2	1	1	0	1	3	0	1	1	0	1	2	0	1	1	0	1	2	0	7	4.8	4.8	42.777	372	372;292;435;469;474;496;523;1490;1512	1.2	4	1		0.0014948	10.595	By matching	By MS/MS		By matching	By MS/MS		2.4	2.4
P50895	P50895	10	10	10	Basal cell adhesion molecule	BCAM	sp|P50895|BCAM_HUMAN Basal cell adhesion molecule OS=Homo sapiens OX=9606 GN=BCAM PE=1 SV=2	1	10	10	10	6	7	8	7	8	4	6	7	8	7	8	4	6	7	8	7	8	4	21.5	21.5	21.5	67.404	628	628	1.07	38	3		0	76.2	By MS/MS	By MS/MS	By MS/MS	By MS/MS	By MS/MS	By MS/MS	12.4	15.1
P50897	P50897	3	3	3	Palmitoyl-protein thioesterase 1	PPT1	sp|P50897|PPT1_HUMAN Palmitoyl-protein thioesterase 1 OS=Homo sapiens OX=9606 GN=PPT1 PE=1 SV=1	1	3	3	3	1	2	2	2	3	1	1	2	2	2	3	1	1	2	2	2	3	1	13.7	13.7	13.7	34.193	306	306	2		12		0	60.191	By MS/MS	By matching	By MS/MS	By MS/MS	By MS/MS	By MS/MS	4.9	7.8
P50914	P50914	5	5	5	60S ribosomal protein L14	RPL14	sp|P50914|RL14_HUMAN 60S ribosomal protein L14 OS=Homo sapiens OX=9606 GN=RPL14 PE=1 SV=4	1	5	5	5	5	5	5	2	4	4	5	5	5	2	4	4	5	5	5	2	4	4	24.2	24.2	24.2	23.432	215	215	2.08	9	41	14	0	66.577	By MS/MS	By MS/MS	By MS/MS	By MS/MS	By MS/MS	By MS/MS	24.2	24.2
P50990	P50990	24	24	24	T-complex protein 1 subunit theta	CCT8	sp|P50990|TCPQ_HUMAN T-complex protein 1 subunit theta OS=Homo sapiens OX=9606 GN=CCT8 PE=1 SV=4	1	24	24	24	19	18	21	20	22	20	19	18	21	20	22	20	19	18	21	20	22	20	49.1	49.1	49.1	59.62	548	548	2.01	3	143	4	0	289.17	By MS/MS	By MS/MS	By MS/MS	By MS/MS	By MS/MS	By MS/MS	37.8	36.1
P50991	P50991	23	23	23	T-complex protein 1 subunit delta	CCT4	sp|P50991|TCPD_HUMAN T-complex protein 1 subunit delta OS=Homo sapiens OX=9606 GN=CCT4 PE=1 SV=4	1	23	23	23	12	15	18	14	18	15	12	15	18	14	18	15	12	15	18	14	18	15	54.9	54.9	54.9	57.924	539	539	1.96	7	101	3	0	312.6	By MS/MS	By MS/MS	By MS/MS	By MS/MS	By MS/MS	By MS/MS	31.4	36.4
P50995	P50995	11	11	11	Annexin A11	ANXA11	sp|P50995|ANX11_HUMAN Annexin A11 OS=Homo sapiens OX=9606 GN=ANXA11 PE=1 SV=1	1	11	11	11	4	7	9	4	9	8	4	7	9	4	9	8	4	7	9	4	9	8	25.3	25.3	25.3	54.389	505	505	1.93	4	40	1	0	113.77	By matching	By MS/MS	By MS/MS	By MS/MS	By MS/MS	By MS/MS	9.3	17
P51114;Q06787	P51114	12;1	12;1	10;0	Fragile X mental retardation syndrome-related protein 1	FXR1	sp|P51114|FXR1_HUMAN Fragile X mental retardation syndrome-related protein 1 OS=Homo sapiens OX=9606 GN=FXR1 PE=1 SV=3	2	12	12	10	10	12	10	8	5	5	10	12	10	8	5	5	8	10	8	6	3	4	23	23	20.5	69.72	621	621;632	1.42	37	27		0	124.83	By MS/MS	By MS/MS	By MS/MS	By MS/MS	By matching	By MS/MS	20.1	23
P51116	P51116	6	4	4	Fragile X mental retardation syndrome-related protein 2	FXR2	sp|P51116|FXR2_HUMAN Fragile X mental retardation syndrome-related protein 2 OS=Homo sapiens OX=9606 GN=FXR2 PE=1 SV=2	1	6	4	4	6	6	5	5	5	1	4	4	3	3	3	0	4	4	3	3	3	0	11.6	9.2	9.2	74.222	673	673	1.18	15	1	1	0	28.544	By MS/MS	By MS/MS	By MS/MS	By matching	By matching	By matching	11.6	11.6
P51148;P20339	P51148;P20339	6;3	6;3	3;0	Ras-related protein Rab-5C;Ras-related protein Rab-5A	RAB5C;RAB5A	sp|P51148|RAB5C_HUMAN Ras-related protein Rab-5C OS=Homo sapiens OX=9606 GN=RAB5C PE=1 SV=2;sp|P20339|RAB5A_HUMAN Ras-related protein Rab-5A OS=Homo sapiens OX=9606 GN=RAB5A PE=1 SV=2	2	6	6	3	3	5	6	6	6	6	3	5	6	6	6	6	2	3	3	3	3	3	32.4	32.4	17.6	23.482	216	216;215	2.55	6	12	35	0	75.976	By MS/MS	By MS/MS	By MS/MS	By MS/MS	By MS/MS	By MS/MS	17.1	27.3
P51149	P51149	9	9	9	Ras-related protein Rab-7a	RAB7A	sp|P51149|RAB7A_HUMAN Ras-related protein Rab-7a OS=Homo sapiens OX=9606 GN=RAB7A PE=1 SV=1	1	9	9	9	5	7	8	8	7	9	5	7	8	8	7	9	5	7	8	8	7	9	43.5	43.5	43.5	23.489	207	207	2.88	3	2	59	0	85.979	By MS/MS	By MS/MS	By MS/MS	By MS/MS	By MS/MS	By MS/MS	26.6	38.2
Q9NP90;P51151	Q9NP90;P51151	1;1	1;1	1;1	Ras-related protein Rab-9B;Ras-related protein Rab-9A	RAB9B;RAB9A	sp|Q9NP90|RAB9B_HUMAN Ras-related protein Rab-9B OS=Homo sapiens OX=9606 GN=RAB9B PE=1 SV=1;sp|P51151|RAB9A_HUMAN Ras-related protein Rab-9A OS=Homo sapiens OX=9606 GN=RAB9A PE=1 SV=1	2	1	1	1	0	0	0	1	1	0	0	0	0	1	1	0	0	0	0	1	1	0	5.5	5.5	5.5	22.719	201	201;201	2.33		2	1	0.0013605	7.3692				By matching	By MS/MS		0	0
P51398	P51398	2	2	2	28S ribosomal protein S29, mitochondrial	DAP3	sp|P51398|RT29_HUMAN 28S ribosomal protein S29, mitochondrial OS=Homo sapiens OX=9606 GN=DAP3 PE=1 SV=1	1	2	2	2	1	1	1	1	2	1	1	1	1	1	2	1	1	1	1	1	2	1	6.3	6.3	6.3	45.566	398	398	2		7		0	26.436	By matching	By MS/MS	By MS/MS	By MS/MS	By MS/MS	By MS/MS	3.5	3.5
P51452	P51452	3	3	3	Dual specificity protein phosphatase 3	DUSP3	sp|P51452|DUS3_HUMAN Dual specificity protein phosphatase 3 OS=Homo sapiens OX=9606 GN=DUSP3 PE=1 SV=1	1	3	3	3	0	0	3	1	3	1	0	0	3	1	3	1	0	0	3	1	3	1	19.5	19.5	19.5	20.478	185	185	3			8	0	21.467			By MS/MS	By matching	By MS/MS	By matching	0	0
P51531;Q6ZRS2	P51531	57;1	38;0	38;0	Probable global transcription activator SNF2L2	SMARCA2	sp|P51531|SMCA2_HUMAN Probable global transcription activator SNF2L2 OS=Homo sapiens OX=9606 GN=SMARCA2 PE=1 SV=2	2	57	38	38	55	55	56	10	10	4	36	36	37	7	7	2	36	36	37	7	7	2	34.3	25	25	181.28	1590	1590;3230	1.01	164	2		0	323.31	By MS/MS	By MS/MS	By MS/MS	By matching	By matching	By matching	33.5	33.8
P51532	P51532	61	61	42	Transcription activator BRG1	SMARCA4	sp|P51532|SMCA4_HUMAN Transcription activator BRG1 OS=Homo sapiens OX=9606 GN=SMARCA4 PE=1 SV=2	1	61	61	42	61	61	61	17	18	12	61	61	61	17	18	12	42	42	42	14	15	10	33.1	33.1	24.1	184.64	1647	1647	1.04	380	15		0	323.31	By MS/MS	By MS/MS	By MS/MS	By MS/MS	By MS/MS	By MS/MS	33.1	33.1
P51571	P51571	3	3	3	Translocon-associated protein subunit delta	SSR4	sp|P51571|SSRD_HUMAN Translocon-associated protein subunit delta OS=Homo sapiens OX=9606 GN=SSR4 PE=1 SV=1	1	3	3	3	2	2	2	3	3	1	2	2	2	3	3	1	2	2	2	3	3	1	19.7	19.7	19.7	18.998	173	173	3			19	0	21.792	By MS/MS	By MS/MS	By MS/MS	By MS/MS	By MS/MS	By MS/MS	13.3	13.3
P51572	P51572	5	5	5	B-cell receptor-associated protein 31	BCAP31	sp|P51572|BAP31_HUMAN B-cell receptor-associated protein 31 OS=Homo sapiens OX=9606 GN=BCAP31 PE=1 SV=3	1	5	5	5	3	3	3	4	5	3	3	3	3	4	5	3	3	3	3	4	5	3	16.3	16.3	16.3	27.991	246	246	2		27		0	35.768	By MS/MS	By MS/MS	By MS/MS	By MS/MS	By MS/MS	By MS/MS	11.8	11.8
P51580	P51580	3	3	3	Thiopurine S-methyltransferase	TPMT	sp|P51580|TPMT_HUMAN Thiopurine S-methyltransferase OS=Homo sapiens OX=9606 GN=TPMT PE=1 SV=1	1	3	3	3	0	0	0	0	3	0	0	0	0	0	3	0	0	0	0	0	3	0	13.1	13.1	13.1	28.18	245	245	2		3		0	24.818					By MS/MS		0	0
P51610	P51610	4	4	4	Host cell factor 1;HCF N-terminal chain 1;HCF N-terminal chain 2;HCF N-terminal chain 3;HCF N-terminal chain 4;HCF N-terminal chain 5;HCF N-terminal chain 6;HCF C-terminal chain 1;HCF C-terminal chain 2;HCF C-terminal chain 3;HCF C-terminal chain 4;HCF C-terminal chain 5;HCF C-terminal chain 6	HCFC1	sp|P51610|HCFC1_HUMAN Host cell factor 1 OS=Homo sapiens OX=9606 GN=HCFC1 PE=1 SV=2	1	4	4	4	2	3	4	2	3	0	2	3	4	2	3	0	2	3	4	2	3	0	3.1	3.1	3.1	208.73	2035	2035	1	14			0	23.527	By MS/MS	By MS/MS	By MS/MS	By matching	By MS/MS		1.9	2.5
P51648;P48448;P43353	P51648	7;1;1	6;0;0	6;0;0	Fatty aldehyde dehydrogenase	ALDH3A2	sp|P51648|AL3A2_HUMAN Aldehyde dehydrogenase family 3 member A2 OS=Homo sapiens OX=9606 GN=ALDH3A2 PE=1 SV=1	3	7	6	6	7	7	7	4	7	4	6	6	6	4	6	3	6	6	6	4	6	3	17.9	15.5	15.5	54.847	485	485;385;468	2.03		33	1	0	52.68	By MS/MS	By MS/MS	By MS/MS	By MS/MS	By MS/MS	By MS/MS	17.9	17.9
P51659	P51659	8	8	8	Peroxisomal multifunctional enzyme type 2;(3R)-hydroxyacyl-CoA dehydrogenase;Enoyl-CoA hydratase 2	HSD17B4	sp|P51659|DHB4_HUMAN Peroxisomal multifunctional enzyme type 2 OS=Homo sapiens OX=9606 GN=HSD17B4 PE=1 SV=3	1	8	8	8	2	1	4	4	8	5	2	1	4	4	8	5	2	1	4	4	8	5	12.6	12.6	12.6	79.685	736	736	1.48	14	13		0	73.146	By matching	By matching	By MS/MS	By MS/MS	By MS/MS	By MS/MS	2.7	1.8
P51665	P51665	6	6	6	26S proteasome non-ATPase regulatory subunit 7	PSMD7	sp|P51665|PSMD7_HUMAN 26S proteasome non-ATPase regulatory subunit 7 OS=Homo sapiens OX=9606 GN=PSMD7 PE=1 SV=2	1	6	6	6	4	4	4	3	5	4	4	4	4	3	5	4	4	4	4	3	5	4	23.5	23.5	23.5	37.025	324	324	1.91	3	29		0	74.054	By MS/MS	By MS/MS	By MS/MS	By MS/MS	By MS/MS	By MS/MS	12.3	12.3
P51784;Q13107	P51784	3;1	2;0	2;0	Ubiquitin carboxyl-terminal hydrolase 11	USP11	sp|P51784|UBP11_HUMAN Ubiquitin carboxyl-terminal hydrolase 11 OS=Homo sapiens OX=9606 GN=USP11 PE=1 SV=3	2	3	2	2	1	1	2	1	3	0	0	0	1	0	2	0	0	0	1	0	2	0	3	2.1	2.1	109.82	963	963;963	1	3			0	12.672	By matching	By matching	By MS/MS	By matching	By MS/MS		0.9	0.9
P51812;Q15349;Q9UK32	P51812	6;2;1	6;2;1	4;1;0	Ribosomal protein S6 kinase alpha-3	RPS6KA3	sp|P51812|KS6A3_HUMAN Ribosomal protein S6 kinase alpha-3 OS=Homo sapiens OX=9606 GN=RPS6KA3 PE=1 SV=1	3	6	6	4	2	2	3	5	6	0	2	2	3	5	6	0	0	0	1	3	4	0	8.4	8.4	6.2	83.735	740	740;733;745	1	18			0	40.999	By matching	By matching	By MS/MS	By matching	By MS/MS		2.2	2.2
P51857	P51857	1	1	1	3-oxo-5-beta-steroid 4-dehydrogenase	AKR1D1	sp|P51857|AK1D1_HUMAN Aldo-keto reductase family 1 member D1 OS=Homo sapiens OX=9606 GN=AKR1D1 PE=1 SV=1	1	1	1	1	1	1	1	1	1	1	1	1	1	1	1	1	1	1	1	1	1	1	2.8	2.8	2.8	37.376	326	326	2		6		0.0014465	8.452	By MS/MS	By MS/MS	By MS/MS	By MS/MS	By MS/MS	By MS/MS	2.8	2.8
P51858	P51858	11	11	11	Hepatoma-derived growth factor	HDGF	sp|P51858|HDGF_HUMAN Hepatoma-derived growth factor OS=Homo sapiens OX=9606 GN=HDGF PE=1 SV=1	1	11	11	11	5	5	8	4	10	7	5	5	8	4	10	7	5	5	8	4	10	7	61.7	61.7	61.7	26.788	240	240	2.06	1	44	4	0	229.28	By MS/MS	By MS/MS	By MS/MS	By MS/MS	By MS/MS	By MS/MS	32.9	32.9
P51965;Q96LR5;Q969T4	P51965;Q96LR5;Q969T4	2;1;1	2;1;1	2;1;1	Ubiquitin-conjugating enzyme E2 E1;Ubiquitin-conjugating enzyme E2 E2;Ubiquitin-conjugating enzyme E2 E3	UBE2E1;UBE2E2;UBE2E3	sp|P51965|UB2E1_HUMAN Ubiquitin-conjugating enzyme E2 E1 OS=Homo sapiens OX=9606 GN=UBE2E1 PE=1 SV=1;sp|Q96LR5|UB2E2_HUMAN Ubiquitin-conjugating enzyme E2 E2 OS=Homo sapiens OX=9606 GN=UBE2E2 PE=1 SV=1;sp|Q969T4|UB2E3_HUMAN Ubiquitin-conjugating enzyme E2	3	2	2	2	0	0	1	1	2	1	0	0	1	1	2	1	0	0	1	1	2	1	15	15	15	21.404	193	193;201;207	3			5	0	18.288			By MS/MS	By matching	By MS/MS	By matching	0	0
P51970	P51970	1	1	1	NADH dehydrogenase [ubiquinone] 1 alpha subcomplex subunit 8	NDUFA8	sp|P51970|NDUA8_HUMAN NADH dehydrogenase [ubiquinone] 1 alpha subcomplex subunit 8 OS=Homo sapiens OX=9606 GN=NDUFA8 PE=1 SV=3	1	1	1	1	0	0	0	0	1	0	0	0	0	0	1	0	0	0	0	0	1	0	12.2	12.2	12.2	20.105	172	172	3			1	0	12.958					By MS/MS		0	0
P51991	P51991	11	11	11	Heterogeneous nuclear ribonucleoprotein A3	HNRNPA3	sp|P51991|ROA3_HUMAN Heterogeneous nuclear ribonucleoprotein A3 OS=Homo sapiens OX=9606 GN=HNRNPA3 PE=1 SV=2	1	11	11	11	10	10	10	8	10	9	10	10	10	8	10	9	10	10	10	8	10	9	35.7	35.7	35.7	39.594	378	378	2		78		0	302.23	By MS/MS	By MS/MS	By MS/MS	By MS/MS	By MS/MS	By MS/MS	31.5	31.5
P52209	P52209	14	14	14	6-phosphogluconate dehydrogenase, decarboxylating	PGD	sp|P52209|6PGD_HUMAN 6-phosphogluconate dehydrogenase, decarboxylating OS=Homo sapiens OX=9606 GN=PGD PE=1 SV=3	1	14	14	14	7	10	12	6	12	12	7	10	12	6	12	12	7	10	12	6	12	12	37.7	37.7	37.7	53.139	483	483	2.03		63	2	0	193.36	By MS/MS	By MS/MS	By MS/MS	By MS/MS	By MS/MS	By MS/MS	20.1	27.3
P52272	P52272	54	54	54	Heterogeneous nuclear ribonucleoprotein M	HNRNPM	sp|P52272|HNRPM_HUMAN Heterogeneous nuclear ribonucleoprotein M OS=Homo sapiens OX=9606 GN=HNRNPM PE=1 SV=3	1	54	54	54	53	52	54	27	39	40	53	52	54	27	39	40	53	52	54	27	39	40	69	69	69	77.515	730	730	1.91	264	1120	133	0	323.31	By MS/MS	By MS/MS	By MS/MS	By MS/MS	By MS/MS	By MS/MS	64	63.2
P52292	P52292	9	9	9	Importin subunit alpha-1	KPNA2	sp|P52292|IMA1_HUMAN Importin subunit alpha-1 OS=Homo sapiens OX=9606 GN=KPNA2 PE=1 SV=1	1	9	9	9	9	9	9	6	8	8	9	9	9	6	8	8	9	9	9	6	8	8	21.7	21.7	21.7	57.861	529	529	2		53		0	312.46	By MS/MS	By MS/MS	By MS/MS	By MS/MS	By MS/MS	By MS/MS	21.7	21.7
P52294	P52294	6	6	4	Importin subunit alpha-5;Importin subunit alpha-5, N-terminally processed	KPNA1	sp|P52294|IMA5_HUMAN Importin subunit alpha-5 OS=Homo sapiens OX=9606 GN=KPNA1 PE=1 SV=3	1	6	6	4	3	3	3	2	4	1	3	3	3	2	4	1	2	3	3	2	3	1	16.2	16.2	10.8	60.221	538	538	2		22		0	91.233	By MS/MS	By MS/MS	By MS/MS	By matching	By MS/MS	By matching	9.5	8.7
P52298	P52298	2	2	2	Nuclear cap-binding protein subunit 2	NCBP2	sp|P52298|NCBP2_HUMAN Nuclear cap-binding protein subunit 2 OS=Homo sapiens OX=9606 GN=NCBP2 PE=1 SV=1	1	2	2	2	1	1	1	0	2	1	1	1	1	0	2	1	1	1	1	0	2	1	14.1	14.1	14.1	18.001	156	156	3			6	0	19.151	By MS/MS	By MS/MS	By MS/MS		By MS/MS	By matching	7.1	7.1
P52434	P52434	4	4	4	DNA-directed RNA polymerases I, II, and III subunit RPABC3	POLR2H	sp|P52434|RPAB3_HUMAN DNA-directed RNA polymerases I, II, and III subunit RPABC3 OS=Homo sapiens OX=9606 GN=POLR2H PE=1 SV=4	1	4	4	4	2	3	3	3	4	3	2	3	3	3	4	3	2	3	3	3	4	3	32.7	32.7	32.7	17.143	150	150	3			20	0	30.875	By MS/MS	By MS/MS	By MS/MS	By MS/MS	By MS/MS	By MS/MS	16	26.7
P52565	P52565	8	8	8	Rho GDP-dissociation inhibitor 1	ARHGDIA	sp|P52565|GDIR1_HUMAN Rho GDP-dissociation inhibitor 1 OS=Homo sapiens OX=9606 GN=ARHGDIA PE=1 SV=3	1	8	8	8	4	6	7	3	7	7	4	6	7	3	7	7	4	6	7	3	7	7	45.6	45.6	45.6	23.207	204	204	2.1		47	5	0	149.85	By MS/MS	By MS/MS	By MS/MS	By MS/MS	By MS/MS	By MS/MS	35.3	41.7
P52566	P52566	2	2	2	Rho GDP-dissociation inhibitor 2	ARHGDIB	sp|P52566|GDIR2_HUMAN Rho GDP-dissociation inhibitor 2 OS=Homo sapiens OX=9606 GN=ARHGDIB PE=1 SV=3	1	2	2	2	0	0	2	0	0	0	0	0	2	0	0	0	0	0	2	0	0	0	14.9	14.9	14.9	22.988	201	201	3			2	0	15.162			By MS/MS				0	0
P52594	P52594	2	2	2	Arf-GAP domain and FG repeat-containing protein 1	AGFG1	sp|P52594|AGFG1_HUMAN Arf-GAP domain and FG repeat-containing protein 1 OS=Homo sapiens OX=9606 GN=AGFG1 PE=1 SV=2	1	2	2	2	1	1	2	1	2	0	1	1	2	1	2	0	1	1	2	1	2	0	5.3	5.3	5.3	58.259	562	562	2.12		7	1	0	19.579	By matching	By matching	By MS/MS	By MS/MS	By MS/MS		3.4	3.4
P52597	P52597	12	12	10	Heterogeneous nuclear ribonucleoprotein F;Heterogeneous nuclear ribonucleoprotein F, N-terminally processed	HNRNPF	sp|P52597|HNRPF_HUMAN Heterogeneous nuclear ribonucleoprotein F OS=Homo sapiens OX=9606 GN=HNRNPF PE=1 SV=3	1	12	12	10	11	11	11	7	9	11	11	11	11	7	9	11	9	9	9	6	7	9	40.2	40.2	33.7	45.671	415	415	2.08	3	94	12	0	323.31	By MS/MS	By MS/MS	By MS/MS	By MS/MS	By MS/MS	By MS/MS	36.1	36.1
P52657	P52657	1	1	1	Transcription initiation factor IIA subunit 2	GTF2A2	sp|P52657|T2AG_HUMAN Transcription initiation factor IIA subunit 2 OS=Homo sapiens OX=9606 GN=GTF2A2 PE=1 SV=1	1	1	1	1	0	1	1	1	1	1	0	1	1	1	1	1	0	1	1	1	1	1	8.3	8.3	8.3	12.457	109	109	3			5	0.001331	7.137		By matching	By MS/MS	By MS/MS	By MS/MS	By MS/MS	0	8.3
P52701	P52701	3	3	3	DNA mismatch repair protein Msh6	MSH6	sp|P52701|MSH6_HUMAN DNA mismatch repair protein Msh6 OS=Homo sapiens OX=9606 GN=MSH6 PE=1 SV=2	1	3	3	3	2	1	3	2	3	1	2	1	3	2	3	1	2	1	3	2	3	1	2.3	2.3	2.3	152.78	1360	1360	1.25	9	3		0	17.483	By matching	By matching	By MS/MS	By MS/MS	By MS/MS	By MS/MS	1.5	0.8
P52732	P52732	8	8	8	Kinesin-like protein KIF11	KIF11	sp|P52732|KIF11_HUMAN Kinesin-like protein KIF11 OS=Homo sapiens OX=9606 GN=KIF11 PE=1 SV=2	1	8	8	8	4	4	6	7	8	1	4	4	6	7	8	1	4	4	6	7	8	1	8.6	8.6	8.6	119.16	1056	1056	1	30			0	55.858	By matching	By matching	By MS/MS	By MS/MS	By MS/MS	By MS/MS	4.3	4.3
P52758	P52758	1	1	1	Ribonuclease UK114	HRSP12	sp|P52758|RIDA_HUMAN 2-iminobutanoate/2-iminopropanoate deaminase OS=Homo sapiens OX=9606 GN=RIDA PE=1 SV=1	1	1	1	1	0	0	0	0	1	0	0	0	0	0	1	0	0	0	0	0	1	0	7.3	7.3	7.3	14.494	137	137	3			1	0.0074689	6.3502					By MS/MS		0	0
P52788	P52788	1	1	1	Spermine synthase	SMS	sp|P52788|SPSY_HUMAN Spermine synthase OS=Homo sapiens OX=9606 GN=SMS PE=1 SV=2	1	1	1	1	0	0	0	0	0	1	0	0	0	0	0	1	0	0	0	0	0	1	5.7	5.7	5.7	41.268	366	366	2		1		0	18.711						By MS/MS	0	0
P52789	P52789	7	5	5	Hexokinase-2	HK2	sp|P52789|HXK2_HUMAN Hexokinase-2 OS=Homo sapiens OX=9606 GN=HK2 PE=1 SV=2	1	7	5	5	2	2	6	3	7	1	0	1	4	2	5	0	0	1	4	2	5	0	8	6	6	102.38	917	917	1	13			0	32.615	By matching	By matching	By MS/MS	By matching	By MS/MS	By matching	2	2.3
P52815	P52815	4	4	4	39S ribosomal protein L12, mitochondrial	MRPL12	sp|P52815|RM12_HUMAN 39S ribosomal protein L12, mitochondrial OS=Homo sapiens OX=9606 GN=MRPL12 PE=1 SV=2	1	4	4	4	1	3	4	3	3	2	1	3	4	3	3	2	1	3	4	3	3	2	16.2	16.2	16.2	21.348	198	198	3			16	0	34.134	By MS/MS	By MS/MS	By MS/MS	By MS/MS	By MS/MS	By MS/MS	5.1	11.6
P52888	P52888	3	3	3	Thimet oligopeptidase	THOP1	sp|P52888|THOP1_HUMAN Thimet oligopeptidase OS=Homo sapiens OX=9606 GN=THOP1 PE=1 SV=2	1	3	3	3	2	1	3	3	3	0	2	1	3	3	3	0	2	1	3	3	3	0	4.2	4.2	4.2	78.839	689	689	1.14	12	2		0	20.969	By matching	By matching	By MS/MS	By MS/MS	By MS/MS		2.8	1.5
P52895	P52895	15	15	4	Aldo-keto reductase family 1 member C2	AKR1C2	sp|P52895|AK1C2_HUMAN Aldo-keto reductase family 1 member C2 OS=Homo sapiens OX=9606 GN=AKR1C2 PE=1 SV=3	1	15	15	4	9	10	12	6	11	14	9	10	12	6	11	14	3	3	3	1	3	4	48.3	48.3	12.1	36.735	323	323	2.05	1	85	6	0	227.22	By MS/MS	By MS/MS	By MS/MS	By MS/MS	By MS/MS	By MS/MS	30.3	32.5
P52907	P52907	8	8	7	F-actin-capping protein subunit alpha-1	CAPZA1	sp|P52907|CAZA1_HUMAN F-actin-capping protein subunit alpha-1 OS=Homo sapiens OX=9606 GN=CAPZA1 PE=1 SV=3	1	8	8	7	6	7	8	2	6	8	6	7	8	2	6	8	5	7	7	2	5	7	48.6	48.6	45.1	32.922	286	286	1.98	1	42		0	228.02	By MS/MS	By MS/MS	By MS/MS	By MS/MS	By MS/MS	By MS/MS	35.3	45.1
P52943	P52943	2	2	2	Cysteine-rich protein 2	CRIP2	sp|P52943|CRIP2_HUMAN Cysteine-rich protein 2 OS=Homo sapiens OX=9606 GN=CRIP2 PE=1 SV=1	1	2	2	2	1	1	1	1	2	1	1	1	1	1	2	1	1	1	1	1	2	1	16.8	16.8	16.8	22.492	208	208	2.7		3	7	0	24.309	By MS/MS	By MS/MS	By MS/MS	By MS/MS	By MS/MS	By MS/MS	7.7	7.7
P52948	P52948	4	4	4	Nuclear pore complex protein Nup98-Nup96;Nuclear pore complex protein Nup98;Nuclear pore complex protein Nup96	NUP98	sp|P52948|NUP98_HUMAN Nuclear pore complex protein Nup98-Nup96 OS=Homo sapiens OX=9606 GN=NUP98 PE=1 SV=4	1	4	4	4	1	1	2	3	4	0	1	1	2	3	4	0	1	1	2	3	4	0	2.6	2.6	2.6	197.58	1817	1817	1	11			0	24.73	By matching	By matching	By matching	By MS/MS	By MS/MS		0.7	0.7
P53004	P53004	5	5	5	Biliverdin reductase A	BLVRA	sp|P53004|BIEA_HUMAN Biliverdin reductase A OS=Homo sapiens OX=9606 GN=BLVRA PE=1 SV=2	1	5	5	5	3	4	3	1	5	2	3	4	3	1	5	2	3	4	3	1	5	2	17.2	17.2	17.2	33.428	296	296	2		18		0	32.689	By matching	By matching	By MS/MS	By matching	By MS/MS	By MS/MS	11.8	14.5
P53007	P53007	3	3	3	Tricarboxylate transport protein, mitochondrial	SLC25A1	sp|P53007|TXTP_HUMAN Tricarboxylate transport protein, mitochondrial OS=Homo sapiens OX=9606 GN=SLC25A1 PE=1 SV=2	1	3	3	3	2	2	2	2	3	0	2	2	2	2	3	0	2	2	2	2	3	0	11.3	11.3	11.3	34.012	311	311	2		11		0	21.641	By matching	By matching	By MS/MS	By MS/MS	By MS/MS		7.4	7.4
P53041	P53041	2	2	2	Serine/threonine-protein phosphatase 5	PPP5C	sp|P53041|PPP5_HUMAN Serine/threonine-protein phosphatase 5 OS=Homo sapiens OX=9606 GN=PPP5C PE=1 SV=1	1	2	2	2	0	0	1	1	2	1	0	0	1	1	2	1	0	0	1	1	2	1	3.6	3.6	3.6	56.878	499	499	2		6		0	12.918			By matching	By MS/MS	By MS/MS	By MS/MS	0	0
P53365	P53365	2	2	2	Arfaptin-2	ARFIP2	sp|P53365|ARFP2_HUMAN Arfaptin-2 OS=Homo sapiens OX=9606 GN=ARFIP2 PE=1 SV=1	1	2	2	2	1	1	1	2	2	1	1	1	1	2	2	1	1	1	1	2	2	1	8.2	8.2	8.2	37.855	341	341	2		8		0	18.355	By matching	By matching	By MS/MS	By MS/MS	By MS/MS	By MS/MS	5	5
P53384	P53384	2	2	2	Cytosolic Fe-S cluster assembly factor NUBP1	NUBP1	sp|P53384|NUBP1_HUMAN Cytosolic Fe-S cluster assembly factor NUBP1 OS=Homo sapiens OX=9606 GN=NUBP1 PE=1 SV=2	1	2	2	2	1	1	1	1	2	0	1	1	1	1	2	0	1	1	1	1	2	0	8.4	8.4	8.4	34.534	320	320	2		6		0	17.373	By matching	By matching	By matching	By matching	By MS/MS		2.8	2.8
P53396	P53396	14	14	14	ATP-citrate synthase	ACLY	sp|P53396|ACLY_HUMAN ATP-citrate synthase OS=Homo sapiens OX=9606 GN=ACLY PE=1 SV=3	1	14	14	14	8	9	11	9	11	2	8	9	11	9	11	2	8	9	11	9	11	2	13.7	13.7	13.7	120.84	1101	1101	1.02	50	1		0	94.888	By MS/MS	By MS/MS	By MS/MS	By MS/MS	By MS/MS	By MS/MS	8	8.8
P53597	P53597	2	2	2	Succinyl-CoA ligase [ADP/GDP-forming] subunit alpha, mitochondrial	SUCLG1	sp|P53597|SUCA_HUMAN Succinate--CoA ligase [ADP/GDP-forming] subunit alpha, mitochondrial OS=Homo sapiens OX=9606 GN=SUCLG1 PE=1 SV=4	1	2	2	2	0	0	0	0	2	0	0	0	0	0	2	0	0	0	0	0	2	0	7.8	7.8	7.8	36.249	346	346	2		2		0	14.865					By MS/MS		0	0
P53618	P53618	10	10	10	Coatomer subunit beta	COPB1	sp|P53618|COPB_HUMAN Coatomer subunit beta OS=Homo sapiens OX=9606 GN=COPB1 PE=1 SV=3	1	10	10	10	7	8	7	9	10	0	7	8	7	9	10	0	7	8	7	9	10	0	12.9	12.9	12.9	107.14	953	953	1.02	41	1		0	69.883	By MS/MS	By MS/MS	By MS/MS	By MS/MS	By MS/MS		8.7	9.9
P53701	P53701	1	1	1	Cytochrome c-type heme lyase	HCCS	sp|P53701|CCHL_HUMAN Cytochrome c-type heme lyase OS=Homo sapiens OX=9606 GN=HCCS PE=1 SV=1	1	1	1	1	0	0	0	0	1	0	0	0	0	0	1	0	0	0	0	0	1	0	5.6	5.6	5.6	30.601	268	268	2		1		0.0014713	9.1428					By MS/MS		0	0
P53999	P53999	6	6	6	Activated RNA polymerase II transcriptional coactivator p15	SUB1	sp|P53999|TCP4_HUMAN Activated RNA polymerase II transcriptional coactivator p15 OS=Homo sapiens OX=9606 GN=SUB1 PE=1 SV=3	1	6	6	6	1	3	4	5	6	3	1	3	4	5	6	3	1	3	4	5	6	3	44.9	44.9	44.9	14.395	127	127	2.72	4	1	27	0	47.512	By MS/MS	By MS/MS	By MS/MS	By MS/MS	By MS/MS	By MS/MS	7.1	28.3
P54105	P54105	2	2	2	Methylosome subunit pICln	CLNS1A	sp|P54105|ICLN_HUMAN Methylosome subunit pICln OS=Homo sapiens OX=9606 GN=CLNS1A PE=1 SV=1	1	2	2	2	1	1	1	1	2	1	1	1	1	1	2	1	1	1	1	1	2	1	11	11	11	26.215	237	237	2		7		0	21.122	By matching	By matching	By MS/MS	By MS/MS	By MS/MS	By MS/MS	5.5	5.5
P54136	P54136	23	23	23	Arginine--tRNA ligase, cytoplasmic	RARS	sp|P54136|SYRC_HUMAN Arginine--tRNA ligase, cytoplasmic OS=Homo sapiens OX=9606 GN=RARS PE=1 SV=2	1	23	23	23	13	15	17	15	19	18	13	15	17	15	19	18	13	15	17	15	19	18	38.9	38.9	38.9	75.378	660	660	1.98	2	104		0	213.33	By MS/MS	By MS/MS	By MS/MS	By MS/MS	By MS/MS	By MS/MS	24.4	28
P54577	P54577	17	17	17	Tyrosine--tRNA ligase, cytoplasmic;Tyrosine--tRNA ligase, cytoplasmic, N-terminally processed	YARS	sp|P54577|SYYC_HUMAN Tyrosine--tRNA ligase, cytoplasmic OS=Homo sapiens OX=9606 GN=YARS PE=1 SV=4	1	17	17	17	9	9	11	13	14	9	9	9	11	13	14	9	9	9	11	13	14	9	31.8	31.8	31.8	59.143	528	528	2		71		0	160.36	By matching	By matching	By MS/MS	By MS/MS	By MS/MS	By MS/MS	16.1	16.7
P54578	P54578	9	9	9	Ubiquitin carboxyl-terminal hydrolase 14	USP14	sp|P54578|UBP14_HUMAN Ubiquitin carboxyl-terminal hydrolase 14 OS=Homo sapiens OX=9606 GN=USP14 PE=1 SV=3	1	9	9	9	4	7	8	4	9	6	4	7	8	4	9	6	4	7	8	4	9	6	21.7	21.7	21.7	56.068	494	494	1.97	1	38		0	112.24	By MS/MS	By MS/MS	By MS/MS	By MS/MS	By MS/MS	By MS/MS	11.1	20.2
P54687	P54687	2	2	2	Branched-chain-amino-acid aminotransferase, cytosolic	BCAT1	sp|P54687|BCAT1_HUMAN Branched-chain-amino-acid aminotransferase, cytosolic OS=Homo sapiens OX=9606 GN=BCAT1 PE=1 SV=3	1	2	2	2	1	1	1	0	2	1	1	1	1	0	2	1	1	1	1	0	2	1	4.9	4.9	4.9	42.966	386	386	1.86	1	6		0.0010076	11.143	By matching	By matching	By MS/MS		By MS/MS	By matching	2.8	2.8
P54709	P54709	6	6	6	Sodium/potassium-transporting ATPase subunit beta-3	ATP1B3	sp|P54709|AT1B3_HUMAN Sodium/potassium-transporting ATPase subunit beta-3 OS=Homo sapiens OX=9606 GN=ATP1B3 PE=1 SV=1	1	6	6	6	3	3	4	4	4	5	3	3	4	4	4	5	3	3	4	4	4	5	26.5	26.5	26.5	31.512	279	279	2.04		27	1	0	50.986	By MS/MS	By MS/MS	By MS/MS	By MS/MS	By MS/MS	By MS/MS	13.3	13.3
P54727	P54727	10	10	8	UV excision repair protein RAD23 homolog B	RAD23B	sp|P54727|RD23B_HUMAN UV excision repair protein RAD23 homolog B OS=Homo sapiens OX=9606 GN=RAD23B PE=1 SV=1	1	10	10	8	6	6	6	10	9	7	6	6	6	10	9	7	5	5	5	8	7	5	24.4	24.4	22.5	43.171	409	409	2	2	53	2	0	146	By MS/MS	By MS/MS	By MS/MS	By MS/MS	By MS/MS	By MS/MS	18.3	18.3
P54819	P54819	4	4	4	Adenylate kinase 2, mitochondrial;Adenylate kinase 2, mitochondrial, N-terminally processed	AK2	sp|P54819|KAD2_HUMAN Adenylate kinase 2, mitochondrial OS=Homo sapiens OX=9606 GN=AK2 PE=1 SV=2	1	4	4	4	0	0	3	3	4	3	0	0	3	3	4	3	0	0	3	3	4	3	18.8	18.8	18.8	26.477	239	239	1.93	1	13		0	28.135			By MS/MS	By MS/MS	By MS/MS	By MS/MS	0	0
P54886	P54886	6	6	6	Delta-1-pyrroline-5-carboxylate synthase;Glutamate 5-kinase;Gamma-glutamyl phosphate reductase	ALDH18A1	sp|P54886|P5CS_HUMAN Delta-1-pyrroline-5-carboxylate synthase OS=Homo sapiens OX=9606 GN=ALDH18A1 PE=1 SV=2	1	6	6	6	5	4	5	4	4	2	5	4	5	4	4	2	5	4	5	4	4	2	8.1	8.1	8.1	87.301	795	795	1	24			0	38.503	By matching	By matching	By MS/MS	By MS/MS	By MS/MS	By MS/MS	6.5	5.3
P54920	P54920	3	3	3	Alpha-soluble NSF attachment protein	NAPA	sp|P54920|SNAA_HUMAN Alpha-soluble NSF attachment protein OS=Homo sapiens OX=9606 GN=NAPA PE=1 SV=3	1	3	3	3	2	2	1	2	3	1	2	2	1	2	3	1	2	2	1	2	3	1	13.6	13.6	13.6	33.232	295	295	2		11		0	29.471	By matching	By matching	By matching	By MS/MS	By MS/MS	By MS/MS	9.5	9.5
P55010	P55010	2	2	2	Eukaryotic translation initiation factor 5	EIF5	sp|P55010|IF5_HUMAN Eukaryotic translation initiation factor 5 OS=Homo sapiens OX=9606 GN=EIF5 PE=1 SV=2	1	2	2	2	1	2	2	0	2	2	1	2	2	0	2	2	1	2	2	0	2	2	6.5	6.5	6.5	49.222	431	431	2		9		0	19.348	By matching	By matching	By MS/MS		By MS/MS	By MS/MS	4.4	6.5
P55036;A2A3N6	P55036	8;2	8;2	8;2	26S proteasome non-ATPase regulatory subunit 4	PSMD4	sp|P55036|PSMD4_HUMAN 26S proteasome non-ATPase regulatory subunit 4 OS=Homo sapiens OX=9606 GN=PSMD4 PE=1 SV=1	2	8	8	8	3	4	5	3	6	5	3	4	5	3	6	5	3	4	5	3	6	5	26.5	26.5	26.5	40.736	377	377;862	2		29		0	109.56	By MS/MS	By MS/MS	By MS/MS	By MS/MS	By MS/MS	By MS/MS	9.8	16.4
P55060	P55060	23	23	23	Exportin-2	CSE1L	sp|P55060|XPO2_HUMAN Exportin-2 OS=Homo sapiens OX=9606 GN=CSE1L PE=1 SV=3	1	23	23	23	18	17	17	19	22	10	18	17	17	19	22	10	18	17	17	19	22	10	24.8	24.8	24.8	110.42	971	971	1.05	109	4	1	0	273.26	By MS/MS	By MS/MS	By MS/MS	By MS/MS	By MS/MS	By MS/MS	19.2	17.9
P55072	P55072	30	30	30	Transitional endoplasmic reticulum ATPase	VCP	sp|P55072|TERA_HUMAN Transitional endoplasmic reticulum ATPase OS=Homo sapiens OX=9606 GN=VCP PE=1 SV=4	1	30	30	30	27	24	27	25	29	19	27	24	27	25	29	19	27	24	27	25	29	19	38.2	38.2	38.2	89.321	806	806	1.16	190	21	7	0	323.31	By MS/MS	By MS/MS	By MS/MS	By MS/MS	By MS/MS	By MS/MS	37.2	35
P55084	P55084	15	15	15	Trifunctional enzyme subunit beta, mitochondrial;3-ketoacyl-CoA thiolase	HADHB	sp|P55084|ECHB_HUMAN Trifunctional enzyme subunit beta, mitochondrial OS=Homo sapiens OX=9606 GN=HADHB PE=1 SV=3	1	15	15	15	13	11	14	9	13	12	13	11	14	9	13	12	13	11	14	9	13	12	27.6	27.6	27.6	51.294	474	474	1.95	5	76	1	0	125.14	By MS/MS	By MS/MS	By MS/MS	By MS/MS	By MS/MS	By MS/MS	25.5	21.5
P55145	P55145	2	2	2	Mesencephalic astrocyte-derived neurotrophic factor	MANF	sp|P55145|MANF_HUMAN Mesencephalic astrocyte-derived neurotrophic factor OS=Homo sapiens OX=9606 GN=MANF PE=1 SV=3	1	2	2	2	0	0	1	1	2	1	0	0	1	1	2	1	0	0	1	1	2	1	11	11	11	20.7	182	182	3			5	0	12.715			By MS/MS	By matching	By MS/MS	By matching	0	0
P55196	P55196	8	8	8	Afadin	MLLT4	sp|P55196|AFAD_HUMAN Afadin OS=Homo sapiens OX=9606 GN=AFDN PE=1 SV=3	1	8	8	8	5	4	7	7	8	0	5	4	7	7	8	0	5	4	7	7	8	0	5.4	5.4	5.4	206.8	1824	1824	1	31			0	49.844	By matching	By matching	By MS/MS	By MS/MS	By MS/MS		3.7	2.9
P55209	P55209	9	9	8	Nucleosome assembly protein 1-like 1	NAP1L1	sp|P55209|NP1L1_HUMAN Nucleosome assembly protein 1-like 1 OS=Homo sapiens OX=9606 GN=NAP1L1 PE=1 SV=1	1	9	9	8	4	6	7	1	6	7	4	6	7	1	6	7	3	5	6	0	5	6	22.5	22.5	19.9	45.374	391	391	2		44		0	120.41	By MS/MS	By MS/MS	By MS/MS	By MS/MS	By MS/MS	By MS/MS	10.2	14.8
P55210	P55210	1	1	1	Caspase-7;Caspase-7 subunit p20;Caspase-7 subunit p11	CASP7	sp|P55210|CASP7_HUMAN Caspase-7 OS=Homo sapiens OX=9606 GN=CASP7 PE=1 SV=1	1	1	1	1	0	0	0	0	1	0	0	0	0	0	1	0	0	0	0	0	1	0	3.3	3.3	3.3	34.276	303	303	2		1		0.0034602	6.7625					By MS/MS		0	0
P55263	P55263	8	8	8	Adenosine kinase	ADK	sp|P55263|ADK_HUMAN Adenosine kinase OS=Homo sapiens OX=9606 GN=ADK PE=1 SV=2	1	8	8	8	4	6	6	3	8	3	4	6	6	3	8	3	4	6	6	3	8	3	22.7	22.7	22.7	40.545	362	362	2		30		0	113.38	By matching	By matching	By MS/MS	By matching	By MS/MS	By MS/MS	12.2	16.3
P55265	P55265	29	29	29	Double-stranded RNA-specific adenosine deaminase	ADAR	sp|P55265|DSRAD_HUMAN Double-stranded RNA-specific adenosine deaminase OS=Homo sapiens OX=9606 GN=ADAR PE=1 SV=4	1	29	29	29	28	29	28	11	14	1	28	29	28	11	14	1	28	29	28	11	14	1	26.4	26.4	26.4	136.06	1226	1226	1.02	137	3		0	305.45	By MS/MS	By MS/MS	By MS/MS	By matching	By MS/MS	By matching	25.8	26.4
P55327	P55327	1	1	1	Tumor protein D52	TPD52	sp|P55327|TPD52_HUMAN Tumor protein D52 OS=Homo sapiens OX=9606 GN=TPD52 PE=1 SV=2	1	1	1	1	0	0	1	1	1	0	0	0	1	1	1	0	0	0	1	1	1	0	4.5	4.5	4.5	24.327	224	224	2	1	2	1	0.0066473	6.3633			By matching	By matching	By MS/MS		0	0
P55769	P55769	4	4	4	NHP2-like protein 1;NHP2-like protein 1, N-terminally processed	NHP2L1	sp|P55769|NH2L1_HUMAN NHP2-like protein 1 OS=Homo sapiens OX=9606 GN=SNU13 PE=1 SV=3	1	4	4	4	2	4	2	3	4	4	2	4	2	3	4	4	2	4	2	3	4	4	33.6	33.6	33.6	14.173	128	128	3			19	0	32.087	By MS/MS	By MS/MS	By MS/MS	By MS/MS	By MS/MS	By matching	18	33.6
P55786;A6NEC2	P55786	19;8	19;8	19;8	Puromycin-sensitive aminopeptidase	NPEPPS	sp|P55786|PSA_HUMAN Puromycin-sensitive aminopeptidase OS=Homo sapiens OX=9606 GN=NPEPPS PE=1 SV=2	2	19	19	19	7	12	17	15	19	4	7	12	17	15	19	4	7	12	17	15	19	4	20.3	20.3	20.3	103.28	919	919;478	1.04	75	3		0	127.67	By MS/MS	By MS/MS	By MS/MS	By MS/MS	By MS/MS	By MS/MS	7.8	14.1
P55795	P55795	6	2	2	Heterogeneous nuclear ribonucleoprotein H2	HNRNPH2	sp|P55795|HNRH2_HUMAN Heterogeneous nuclear ribonucleoprotein H2 OS=Homo sapiens OX=9606 GN=HNRNPH2 PE=1 SV=1	1	6	2	2	6	5	6	3	4	5	2	1	2	0	0	2	2	1	2	0	0	2	18.7	6.2	6.2	49.263	449	449	2		8		0	46.076	By matching	By matching	By MS/MS	By matching	By matching	By MS/MS	18.7	14.9
P55809;Q9BYC2	P55809	6;1	6;1	6;1	Succinyl-CoA:3-ketoacid coenzyme A transferase 1, mitochondrial	OXCT1	sp|P55809|SCOT1_HUMAN Succinyl-CoA:3-ketoacid coenzyme A transferase 1, mitochondrial OS=Homo sapiens OX=9606 GN=OXCT1 PE=1 SV=1	2	6	6	6	3	3	2	3	6	2	3	3	2	3	6	2	3	3	2	3	6	2	16.2	16.2	16.2	56.157	520	520;517	2	1	25	1	0	68.878	By matching	By MS/MS	By matching	By matching	By MS/MS	By MS/MS	9.8	9.8
P55884	P55884	12	12	12	Eukaryotic translation initiation factor 3 subunit B	EIF3B	sp|P55884|EIF3B_HUMAN Eukaryotic translation initiation factor 3 subunit B OS=Homo sapiens OX=9606 GN=EIF3B PE=1 SV=3	1	12	12	12	11	10	10	8	10	3	11	10	10	8	10	3	11	10	10	8	10	3	16.3	16.3	16.3	92.48	814	814	1.04	55	2		0	82.848	By MS/MS	By MS/MS	By MS/MS	By MS/MS	By MS/MS	By MS/MS	15.1	14
P55957	P55957	3	3	3	BH3-interacting domain death agonist;BH3-interacting domain death agonist p15;BH3-interacting domain death agonist p13;BH3-interacting domain death agonist p11	BID	sp|P55957|BID_HUMAN BH3-interacting domain death agonist OS=Homo sapiens OX=9606 GN=BID PE=1 SV=1	1	3	3	3	1	1	2	2	3	2	1	1	2	2	3	2	1	1	2	2	3	2	17.4	17.4	17.4	21.994	195	195	3			13	0	36.269	By MS/MS	By MS/MS	By MS/MS	By MS/MS	By MS/MS	By MS/MS	6.7	6.7
P56134	P56134	1	1	1	ATP synthase subunit f, mitochondrial	ATP5J2	sp|P56134|ATPK_HUMAN ATP synthase subunit f, mitochondrial OS=Homo sapiens OX=9606 GN=ATP5MF PE=1 SV=3	1	1	1	1	0	1	0	1	1	0	0	1	0	1	1	0	0	1	0	1	1	0	13.8	13.8	13.8	10.918	94	94	3			3	0.0013986	7.7058		By matching		By MS/MS	By MS/MS		0	13.8
P56192	P56192	12	12	12	Methionine--tRNA ligase, cytoplasmic	MARS	sp|P56192|SYMC_HUMAN Methionine--tRNA ligase, cytoplasmic OS=Homo sapiens OX=9606 GN=MARS PE=1 SV=2	1	12	12	12	10	10	10	10	12	6	10	10	10	10	12	6	10	10	10	10	12	6	15.4	15.4	15.4	101.11	900	900	1.01	70	1		0	154.85	By MS/MS	By MS/MS	By MS/MS	By MS/MS	By MS/MS	By MS/MS	13.6	13.6
P56270	P56270	3	3	3	Myc-associated zinc finger protein	MAZ	sp|P56270|MAZ_HUMAN Myc-associated zinc finger protein OS=Homo sapiens OX=9606 GN=MAZ PE=1 SV=1	1	3	3	3	3	3	3	0	0	2	3	3	3	0	0	2	3	3	3	0	0	2	9.4	9.4	9.4	48.607	477	477	2		11		0	26.727	By MS/MS	By MS/MS	By MS/MS			By matching	9.4	9.4
P56385	P56385	2	2	2	ATP synthase subunit e, mitochondrial	ATP5I	sp|P56385|ATP5I_HUMAN ATP synthase subunit e, mitochondrial OS=Homo sapiens OX=9606 GN=ATP5ME PE=1 SV=2	1	2	2	2	1	1	2	0	0	1	1	1	2	0	0	1	1	1	2	0	0	1	24.6	24.6	24.6	7.9331	69	69	3			5	0	13.147	By MS/MS	By MS/MS	By MS/MS			By matching	14.5	14.5
P56537	P56537	4	4	4	Eukaryotic translation initiation factor 6	EIF6	sp|P56537|IF6_HUMAN Eukaryotic translation initiation factor 6 OS=Homo sapiens OX=9606 GN=EIF6 PE=1 SV=1	1	4	4	4	3	4	2	2	1	1	3	4	2	2	1	1	3	4	2	2	1	1	22.9	22.9	22.9	26.599	245	245	2.6		6	9	0	45.095	By MS/MS	By MS/MS	By MS/MS	By MS/MS	By MS/MS	By matching	15.5	22.9
P56556	P56556	1	1	1	NADH dehydrogenase [ubiquinone] 1 alpha subcomplex subunit 6	NDUFA6	sp|P56556|NDUA6_HUMAN NADH dehydrogenase [ubiquinone] 1 alpha subcomplex subunit 6 OS=Homo sapiens OX=9606 GN=NDUFA6 PE=1 SV=4	1	1	1	1	0	1	0	1	1	1	0	1	0	1	1	1	0	1	0	1	1	1	8.6	8.6	8.6	15.136	128	128	3			5	0	13.539		By MS/MS		By MS/MS	By MS/MS	By matching	0	8.6
P56945	P56945	5	5	5	Breast cancer anti-estrogen resistance protein 1	BCAR1	sp|P56945|BCAR1_HUMAN Breast cancer anti-estrogen resistance protein 1 OS=Homo sapiens OX=9606 GN=BCAR1 PE=1 SV=2	1	5	5	5	3	4	5	5	5	0	3	4	5	5	5	0	3	4	5	5	5	0	8.6	8.6	8.6	93.371	870	870	1.04	22	1		0	39.698	By matching	By matching	By MS/MS	By MS/MS	By MS/MS		6.4	7.6
P57105	P57105	2	2	2	Synaptojanin-2-binding protein	SYNJ2BP	sp|P57105|SYJ2B_HUMAN Synaptojanin-2-binding protein OS=Homo sapiens OX=9606 GN=SYNJ2BP PE=1 SV=2	1	2	2	2	0	1	0	1	2	1	0	1	0	1	2	1	0	1	0	1	2	1	13.8	13.8	13.8	15.928	145	145	3			6	0	12.814		By matching		By matching	By MS/MS	By MS/MS	0	6.2
P57678	P57678	20	20	20	Gem-associated protein 4	GEMIN4	sp|P57678|GEMI4_HUMAN Gem-associated protein 4 OS=Homo sapiens OX=9606 GN=GEMIN4 PE=1 SV=2	1	20	20	20	20	20	19	3	7	0	20	20	19	3	7	0	20	20	19	3	7	0	19.5	19.5	19.5	120.04	1058	1058	1.01	75	1		0	164.39	By MS/MS	By MS/MS	By MS/MS	By matching	By MS/MS		19.5	19.5
P57729	P57729	2	2	2	Ras-related protein Rab-38	RAB38	sp|P57729|RAB38_HUMAN Ras-related protein Rab-38 OS=Homo sapiens OX=9606 GN=RAB38 PE=1 SV=1	1	2	2	2	1	1	1	1	2	1	1	1	1	1	2	1	1	1	1	1	2	1	10	10	10	23.712	211	211	3			7	0	15.067	By MS/MS	By MS/MS	By MS/MS	By MS/MS	By MS/MS	By matching	4.7	4.7
P57740	P57740	3	3	3	Nuclear pore complex protein Nup107	NUP107	sp|P57740|NU107_HUMAN Nuclear pore complex protein Nup107 OS=Homo sapiens OX=9606 GN=NUP107 PE=1 SV=1	1	3	3	3	1	2	2	2	2	1	1	2	2	2	2	1	1	2	2	2	2	1	3.4	3.4	3.4	106.37	925	925	1	10			0	17.651	By matching	By matching	By matching	By MS/MS	By MS/MS	By MS/MS	1.3	2.3
P58107	P58107	11	8	8	Epiplakin	EPPK1	sp|P58107|EPIPL_HUMAN Epiplakin OS=Homo sapiens OX=9606 GN=EPPK1 PE=1 SV=3	1	11	8	8	3	2	5	5	8	5	2	1	3	4	5	3	2	1	3	4	5	3	5.1	2.7	2.7	555.65	5088	5088	1.05	18	1		0	46.827	By matching	By matching	By matching	By matching	By MS/MS	By MS/MS	2.4	2.3
P58546	P58546	3	3	3	Myotrophin	MTPN	sp|P58546|MTPN_HUMAN Myotrophin OS=Homo sapiens OX=9606 GN=MTPN PE=1 SV=2	1	3	3	3	1	1	2	2	3	2	1	1	2	2	3	2	1	1	2	2	3	2	33.9	33.9	33.9	12.895	118	118	3			14	0	56.096	By MS/MS	By MS/MS	By MS/MS	By MS/MS	By MS/MS	By MS/MS	14.4	14.4
P59998	P59998	3	3	3	Actin-related protein 2/3 complex subunit 4	ARPC4	sp|P59998|ARPC4_HUMAN Actin-related protein 2/3 complex subunit 4 OS=Homo sapiens OX=9606 GN=ARPC4 PE=1 SV=3	1	3	3	3	1	1	3	2	3	3	1	1	3	2	3	3	1	1	3	2	3	3	18.5	18.5	18.5	19.667	168	168	3			13	0	21.2	By matching	By matching	By MS/MS	By MS/MS	By MS/MS	By MS/MS	5.4	6.5
P60059	P60059	1	1	1	Protein transport protein Sec61 subunit gamma	SEC61G	sp|P60059|SC61G_HUMAN Protein transport protein Sec61 subunit gamma OS=Homo sapiens OX=9606 GN=SEC61G PE=1 SV=1	1	1	1	1	0	0	1	0	1	0	0	0	1	0	1	0	0	0	1	0	1	0	17.6	17.6	17.6	7.7412	68	68	3			2	0.001385	7.5213			By MS/MS		By MS/MS		0	0
P60174	P60174	16	16	16	Triosephosphate isomerase	TPI1	sp|P60174|TPIS_HUMAN Triosephosphate isomerase OS=Homo sapiens OX=9606 GN=TPI1 PE=1 SV=3	1	16	16	16	8	11	13	8	14	15	8	11	13	8	14	15	8	11	13	8	14	15	65.4	65.4	65.4	30.791	286	286	2.3	9	82	52	0	323.31	By MS/MS	By MS/MS	By MS/MS	By MS/MS	By MS/MS	By MS/MS	35	51.4
P60228	P60228	14	14	14	Eukaryotic translation initiation factor 3 subunit E	EIF3E	sp|P60228|EIF3E_HUMAN Eukaryotic translation initiation factor 3 subunit E OS=Homo sapiens OX=9606 GN=EIF3E PE=1 SV=1	1	14	14	14	12	11	14	7	12	13	12	11	14	7	12	13	12	11	14	7	12	13	35.1	35.1	35.1	52.22	445	445	2	1	73	1	0	138.45	By MS/MS	By MS/MS	By MS/MS	By MS/MS	By MS/MS	By MS/MS	31.7	29.9
P60468	P60468	3	3	3	Protein transport protein Sec61 subunit beta	SEC61B	sp|P60468|SC61B_HUMAN Protein transport protein Sec61 subunit beta OS=Homo sapiens OX=9606 GN=SEC61B PE=1 SV=2	1	3	3	3	1	3	3	3	3	2	1	3	3	3	3	2	1	3	3	3	3	2	37.5	37.5	37.5	9.9743	96	96	3			15	0	24.556	By MS/MS	By MS/MS	By MS/MS	By MS/MS	By MS/MS	By MS/MS	10.4	37.5
P60510	P60510	2	1	1	Serine/threonine-protein phosphatase 4 catalytic subunit	PPP4C	sp|P60510|PP4C_HUMAN Serine/threonine-protein phosphatase 4 catalytic subunit OS=Homo sapiens OX=9606 GN=PPP4C PE=1 SV=1	1	2	1	1	0	1	2	0	1	1	0	1	1	0	1	0	0	1	1	0	1	0	8.8	4.2	4.2	35.08	307	307	1.67	1	2		0.0013812	7.4813		By matching	By matching		By MS/MS	By matching	0	4.2
P60520;Q9H0R8	P60520	3;1	3;1	2;0	Gamma-aminobutyric acid receptor-associated protein-like 2	GABARAPL2	sp|P60520|GBRL2_HUMAN Gamma-aminobutyric acid receptor-associated protein-like 2 OS=Homo sapiens OX=9606 GN=GABARAPL2 PE=1 SV=1	2	3	3	2	0	1	0	1	3	1	0	1	0	1	3	1	0	1	0	1	2	1	25.6	25.6	16.2	13.667	117	117;117	3			6	0	18.867		By matching		By MS/MS	By MS/MS	By MS/MS	0	10.3
P60660;P14649	P60660	7;2	7;2	7;2	Myosin light polypeptide 6	MYL6	sp|P60660|MYL6_HUMAN Myosin light polypeptide 6 OS=Homo sapiens OX=9606 GN=MYL6 PE=1 SV=2	2	7	7	7	7	6	7	6	7	6	7	6	7	6	7	6	7	6	7	6	7	6	45	45	45	16.93	151	151;208	2.85	2	4	47	0	167.5	By MS/MS	By MS/MS	By MS/MS	By MS/MS	By MS/MS	By MS/MS	45	39.7
P60709;Q6S8J3;A5A3E0;P0CG38;Q9BYX7;P0CG39	P60709	25;8;7;6;4;4	25;8;7;6;4;4	1;0;0;0;0;0	Actin, cytoplasmic 1;Actin, cytoplasmic 1, N-terminally processed	ACTB	sp|P60709|ACTB_HUMAN Actin, cytoplasmic 1 OS=Homo sapiens OX=9606 GN=ACTB PE=1 SV=1	6	25	25	1	20	21	22	19	22	22	20	21	22	19	22	22	1	1	1	1	1	1	75.7	75.7	4.5	41.736	375	375;1075;1075;1075;375;1038	1.97	78	478	58	0	323.31	By MS/MS	By MS/MS	By MS/MS	By MS/MS	By MS/MS	By MS/MS	49.3	55.5
P60842;Q14240	P60842;Q14240	19;10	19;10	16;7	Eukaryotic initiation factor 4A-I;Eukaryotic initiation factor 4A-II;Eukaryotic initiation factor 4A-II, N-terminally processed	EIF4A1;EIF4A2	sp|P60842|IF4A1_HUMAN Eukaryotic initiation factor 4A-I OS=Homo sapiens OX=9606 GN=EIF4A1 PE=1 SV=1;sp|Q14240|IF4A2_HUMAN Eukaryotic initiation factor 4A-II OS=Homo sapiens OX=9606 GN=EIF4A2 PE=1 SV=2	2	19	19	16	11	13	17	14	17	18	11	13	17	14	17	18	10	12	15	12	14	15	43.3	43.3	37.4	46.153	406	406;407	1.87	23	115	4	0	263.93	By MS/MS	By MS/MS	By MS/MS	By MS/MS	By MS/MS	By MS/MS	27.8	36.9
P60866	P60866	5	5	5	40S ribosomal protein S20	RPS20	sp|P60866|RS20_HUMAN 40S ribosomal protein S20 OS=Homo sapiens OX=9606 GN=RPS20 PE=1 SV=1	1	5	5	5	4	5	5	5	4	5	4	5	5	5	4	5	4	5	5	5	4	5	35.3	35.3	35.3	13.373	119	119	2.91		5	48	0	90.792	By MS/MS	By MS/MS	By MS/MS	By MS/MS	By MS/MS	By MS/MS	28.6	35.3
P60891;P21108	P60891;P21108	4;3	1;1	1;1	Ribose-phosphate pyrophosphokinase 1;Ribose-phosphate pyrophosphokinase 3	PRPS1;PRPS1L1	sp|P60891|PRPS1_HUMAN Ribose-phosphate pyrophosphokinase 1 OS=Homo sapiens OX=9606 GN=PRPS1 PE=1 SV=2;sp|P21108|PRPS3_HUMAN Ribose-phosphate pyrophosphokinase 3 OS=Homo sapiens OX=9606 GN=PRPS1L1 PE=1 SV=2	2	4	1	1	3	3	3	2	3	3	1	1	1	1	1	0	1	1	1	1	1	0	16.7	4.1	4.1	34.834	318	318;318	2		10		0.0010209	11.647	By MS/MS	By MS/MS	By MS/MS	By MS/MS	By MS/MS	By matching	10.1	10.1
P60900	P60900	9	9	9	Proteasome subunit alpha type-6	PSMA6	sp|P60900|PSA6_HUMAN Proteasome subunit alpha type-6 OS=Homo sapiens OX=9606 GN=PSMA6 PE=1 SV=1	1	9	9	9	9	8	7	6	7	7	9	8	7	6	7	7	9	8	7	6	7	7	38.6	38.6	38.6	27.399	246	246	2.45		36	29	0	81.215	By MS/MS	By MS/MS	By MS/MS	By MS/MS	By MS/MS	By MS/MS	38.6	34.1
P60903	P60903	2	2	2	Protein S100-A10	S100A10	sp|P60903|S10AA_HUMAN Protein S100-A10 OS=Homo sapiens OX=9606 GN=S100A10 PE=1 SV=2	1	2	2	2	1	0	2	0	2	0	1	0	2	0	2	0	1	0	2	0	2	0	20.6	20.6	20.6	11.203	97	97	3			5	0	14.787	By MS/MS		By MS/MS		By MS/MS		10.3	0
P60953;P17081;Q9H4E5	P60953	3;1;1	2;0;0	2;0;0	Cell division control protein 42 homolog	CDC42	sp|P60953|CDC42_HUMAN Cell division control protein 42 homolog OS=Homo sapiens OX=9606 GN=CDC42 PE=1 SV=2	3	3	2	2	2	2	2	2	2	3	1	1	2	1	2	2	1	1	2	1	2	2	16.8	11	11	21.258	191	191;205;214	3			10	0	14.451	By MS/MS	By MS/MS	By MS/MS	By MS/MS	By MS/MS	By MS/MS	11.5	11
P60981	P60981	5	5	5	Destrin	DSTN	sp|P60981|DEST_HUMAN Destrin OS=Homo sapiens OX=9606 GN=DSTN PE=1 SV=3	1	5	5	5	2	4	4	4	5	4	2	4	4	4	5	4	2	4	4	4	5	4	29.1	29.1	29.1	18.506	165	165	3			28	0	87.59	By MS/MS	By MS/MS	By MS/MS	By MS/MS	By MS/MS	By MS/MS	15.2	27.3
P60983;O60234	P60983	3;1	3;1	3;1	Glia maturation factor beta	GMFB	sp|P60983|GMFB_HUMAN Glia maturation factor beta OS=Homo sapiens OX=9606 GN=GMFB PE=1 SV=2	2	3	3	3	1	0	0	0	3	0	1	0	0	0	3	0	1	0	0	0	3	0	21.1	21.1	21.1	16.713	142	142;142	2.8		1	4	0	20.484	By matching				By MS/MS		7	0
P61011	P61011	3	3	3	Signal recognition particle 54 kDa protein	SRP54	sp|P61011|SRP54_HUMAN Signal recognition particle 54 kDa protein OS=Homo sapiens OX=9606 GN=SRP54 PE=1 SV=1	1	3	3	3	1	1	1	1	2	1	1	1	1	1	2	1	1	1	1	1	2	1	8.7	8.7	8.7	55.704	504	504	2		7		0	20.902	By matching	By matching	By matching	By MS/MS	By MS/MS	By MS/MS	4.4	4.4
P61019;Q8WUD1	P61019	4;1	4;1	4;1	Ras-related protein Rab-2A	RAB2A	sp|P61019|RAB2A_HUMAN Ras-related protein Rab-2A OS=Homo sapiens OX=9606 GN=RAB2A PE=1 SV=1	2	4	4	4	0	3	2	3	2	3	0	3	2	3	2	3	0	3	2	3	2	3	22.6	22.6	22.6	23.545	212	212;216	3			13	0	26.82		By MS/MS	By MS/MS	By MS/MS	By MS/MS	By matching	0	15.1
P61020	P61020	5	2	2	Ras-related protein Rab-5B	RAB5B	sp|P61020|RAB5B_HUMAN Ras-related protein Rab-5B OS=Homo sapiens OX=9606 GN=RAB5B PE=1 SV=1	1	5	2	2	1	2	5	3	4	4	0	0	2	0	1	1	0	0	2	0	1	1	27	12.1	12.1	23.707	215	215	2		4		0	13.898	By matching	By matching	By MS/MS	By matching	By MS/MS	By matching	5.1	9.8
P61024	P61024	1	1	1	Cyclin-dependent kinases regulatory subunit 1	CKS1B	sp|P61024|CKS1_HUMAN Cyclin-dependent kinases regulatory subunit 1 OS=Homo sapiens OX=9606 GN=CKS1B PE=1 SV=1	1	1	1	1	0	0	0	0	1	0	0	0	0	0	1	0	0	0	0	0	1	0	12.7	12.7	12.7	9.6601	79	79	3			2	0.0013447	7.2325					By MS/MS		0	0
P61026	P61026	3	2	2	Ras-related protein Rab-10	RAB10	sp|P61026|RAB10_HUMAN Ras-related protein Rab-10 OS=Homo sapiens OX=9606 GN=RAB10 PE=1 SV=1	1	3	2	2	2	2	1	2	3	1	1	1	1	1	2	1	1	1	1	1	2	1	15	9.5	9.5	22.541	200	200	3			8	0	13.08	By MS/MS	By MS/MS	By MS/MS	By MS/MS	By MS/MS	By MS/MS	11.5	11.5
P61077;P62837	P61077;P62837	2;1	2;1	2;1	Ubiquitin-conjugating enzyme E2 D3;Ubiquitin-conjugating enzyme E2 D2	UBE2D3;UBE2D2	sp|P61077|UB2D3_HUMAN Ubiquitin-conjugating enzyme E2 D3 OS=Homo sapiens OX=9606 GN=UBE2D3 PE=1 SV=1;sp|P62837|UB2D2_HUMAN Ubiquitin-conjugating enzyme E2 D2 OS=Homo sapiens OX=9606 GN=UBE2D2 PE=1 SV=1	2	2	2	2	1	1	1	1	2	0	1	1	1	1	2	0	1	1	1	1	2	0	12.2	12.2	12.2	16.687	147	147;147	3			6	0	13.519	By MS/MS	By MS/MS	By MS/MS	By MS/MS	By MS/MS		7.5	7.5
P61081	P61081	6	6	6	NEDD8-conjugating enzyme Ubc12	UBE2M	sp|P61081|UBC12_HUMAN NEDD8-conjugating enzyme Ubc12 OS=Homo sapiens OX=9606 GN=UBE2M PE=1 SV=1	1	6	6	6	2	4	5	4	6	3	2	4	5	4	6	3	2	4	5	4	6	3	29	29	29	20.9	183	183	3			25	0	74.746	By MS/MS	By MS/MS	By MS/MS	By MS/MS	By MS/MS	By MS/MS	10.4	16.9
P61086	P61086	6	6	6	Ubiquitin-conjugating enzyme E2 K	UBE2K	sp|P61086|UBE2K_HUMAN Ubiquitin-conjugating enzyme E2 K OS=Homo sapiens OX=9606 GN=UBE2K PE=1 SV=3	1	6	6	6	0	3	4	3	5	5	0	3	4	3	5	5	0	3	4	3	5	5	33	33	33	22.406	200	200	3			20	0	44.701		By matching	By MS/MS	By MS/MS	By MS/MS	By MS/MS	0	14.5
P61088;Q5JXB2	P61088;Q5JXB2	5;3	5;3	5;3	Ubiquitin-conjugating enzyme E2 N;Putative ubiquitin-conjugating enzyme E2 N-like	UBE2N;UBE2NL	sp|P61088|UBE2N_HUMAN Ubiquitin-conjugating enzyme E2 N OS=Homo sapiens OX=9606 GN=UBE2N PE=1 SV=1;sp|Q5JXB2|UE2NL_HUMAN Putative ubiquitin-conjugating enzyme E2 N-like OS=Homo sapiens OX=9606 GN=UBE2NL PE=1 SV=1	2	5	5	5	2	3	2	3	5	2	2	3	2	3	5	2	2	3	2	3	5	2	33.6	33.6	33.6	17.138	152	152;153	2.61	4	1	18	0	49.762	By MS/MS	By MS/MS	By MS/MS	By MS/MS	By MS/MS	By MS/MS	13.8	23.7
P61106	P61106	5	5	5	Ras-related protein Rab-14	RAB14	sp|P61106|RAB14_HUMAN Ras-related protein Rab-14 OS=Homo sapiens OX=9606 GN=RAB14 PE=1 SV=4	1	5	5	5	1	4	5	5	5	2	1	4	5	5	5	2	1	4	5	5	5	2	27.4	27.4	27.4	23.897	215	215	2.74	2	3	22	0	37.441	By MS/MS	By MS/MS	By MS/MS	By MS/MS	By MS/MS	By MS/MS	5.6	21.4
P61158;Q9P1U1;Q9C0K3	P61158	13;3;1	13;3;1	13;3;1	Actin-related protein 3	ACTR3	sp|P61158|ARP3_HUMAN Actin-related protein 3 OS=Homo sapiens OX=9606 GN=ACTR3 PE=1 SV=3	3	13	13	13	4	6	9	7	11	6	4	6	9	7	11	6	4	6	9	7	11	6	36.8	36.8	36.8	47.371	418	418;418;210	2		43		0	114.97	By MS/MS	By MS/MS	By MS/MS	By MS/MS	By MS/MS	By MS/MS	9.6	14.4
P61160	P61160	7	7	7	Actin-related protein 2	ACTR2	sp|P61160|ARP2_HUMAN Actin-related protein 2 OS=Homo sapiens OX=9606 GN=ACTR2 PE=1 SV=1	1	7	7	7	1	3	4	4	7	5	1	3	4	4	7	5	1	3	4	4	7	5	21.8	21.8	21.8	44.76	394	394	2		25		0	63.383	By matching	By matching	By MS/MS	By MS/MS	By MS/MS	By MS/MS	3	10.9
P61163;P42025	P61163	5;2	5;2	5;2	Alpha-centractin	ACTR1A	sp|P61163|ACTZ_HUMAN Alpha-centractin OS=Homo sapiens OX=9606 GN=ACTR1A PE=1 SV=1	2	5	5	5	4	2	4	2	3	3	4	2	4	2	3	3	4	2	4	2	3	3	20.2	20.2	20.2	42.613	376	376;376	2		21		0	71.948	By MS/MS	By matching	By MS/MS	By MS/MS	By MS/MS	By MS/MS	16.2	7.7
P61165	P61165	1	1	1	Transmembrane protein 258	TMEM258	sp|P61165|TM258_HUMAN Transmembrane protein 258 OS=Homo sapiens OX=9606 GN=TMEM258 PE=1 SV=1	1	1	1	1	0	0	0	0	1	1	0	0	0	0	1	1	0	0	0	0	1	1	10.1	10.1	10.1	9.0788	79	79	3			3	1	-2					By MS/MS	By matching	0	0
P84077;P61204	P84077;P61204	6;6	6;6	4;4	ADP-ribosylation factor 1;ADP-ribosylation factor 3	ARF1;ARF3	sp|P84077|ARF1_HUMAN ADP-ribosylation factor 1 OS=Homo sapiens OX=9606 GN=ARF1 PE=1 SV=2;sp|P61204|ARF3_HUMAN ADP-ribosylation factor 3 OS=Homo sapiens OX=9606 GN=ARF3 PE=1 SV=2	2	6	6	4	3	6	5	5	5	4	3	6	5	5	5	4	2	4	3	3	3	2	35.9	35.9	24.3	20.697	181	181;181	2.86	2	1	34	0	60.602	By MS/MS	By MS/MS	By MS/MS	By MS/MS	By MS/MS	By MS/MS	18.2	35.9
P61224;A6NIZ1	P61224;A6NIZ1	6;4	6;4	3;3	Ras-related protein Rap-1b;Ras-related protein Rap-1b-like protein	RAP1B	sp|P61224|RAP1B_HUMAN Ras-related protein Rap-1b OS=Homo sapiens OX=9606 GN=RAP1B PE=1 SV=1;sp|A6NIZ1|RP1BL_HUMAN Ras-related protein Rap-1b-like protein OS=Homo sapiens OX=9606 PE=2 SV=1	2	6	6	3	2	4	5	5	6	5	2	4	5	5	6	5	0	2	2	2	3	2	27.2	27.2	15.2	20.825	184	184;184	2.76	4	1	32	0	45.375	By MS/MS	By MS/MS	By MS/MS	By MS/MS	By MS/MS	By MS/MS	12	27.2
P61225;P10114	P61225	6;2	6;2	4;0	Ras-related protein Rap-2b	RAP2B	sp|P61225|RAP2B_HUMAN Ras-related protein Rap-2b OS=Homo sapiens OX=9606 GN=RAP2B PE=1 SV=1	2	6	6	4	2	4	2	3	6	3	2	4	2	3	6	3	1	2	0	2	4	2	33.3	33.3	21.9	20.504	183	183;183	2.95		1	20	0	41.593	By MS/MS	By MS/MS	By MS/MS	By MS/MS	By MS/MS	By MS/MS	10.9	24
P61247	P61247	19	19	19	40S ribosomal protein S3a	RPS3A	sp|P61247|RS3A_HUMAN 40S ribosomal protein S3a OS=Homo sapiens OX=9606 GN=RPS3A PE=1 SV=2	1	19	19	19	18	18	18	13	14	16	18	18	18	13	14	16	18	18	18	13	14	16	60.6	60.6	60.6	29.945	264	264	2.02	4	173	8	0	271.21	By MS/MS	By MS/MS	By MS/MS	By MS/MS	By MS/MS	By MS/MS	54.2	54.2
P61254	P61254	14	14	3	60S ribosomal protein L26	RPL26	sp|P61254|RL26_HUMAN 60S ribosomal protein L26 OS=Homo sapiens OX=9606 GN=RPL26 PE=1 SV=1	1	14	14	3	13	12	12	9	8	7	13	12	12	9	8	7	3	2	2	2	2	1	53.8	53.8	13.8	17.258	145	145	2.73	11	9	94	0	185.4	By MS/MS	By MS/MS	By MS/MS	By MS/MS	By MS/MS	By MS/MS	53.1	48.3
P61289	P61289	3	3	3	Proteasome activator complex subunit 3	PSME3	sp|P61289|PSME3_HUMAN Proteasome activator complex subunit 3 OS=Homo sapiens OX=9606 GN=PSME3 PE=1 SV=1	1	3	3	3	1	1	2	0	3	2	1	1	2	0	3	2	1	1	2	0	3	2	14.6	14.6	14.6	29.506	254	254	2		13		0	30.024	By matching	By matching	By MS/MS		By MS/MS	By MS/MS	5.9	5.9
P61313	P61313	14	14	14	60S ribosomal protein L15	RPL15	sp|P61313|RL15_HUMAN 60S ribosomal protein L15 OS=Homo sapiens OX=9606 GN=RPL15 PE=1 SV=2	1	14	14	14	14	12	11	9	11	8	14	12	11	9	11	8	14	12	11	9	11	8	44.6	44.6	44.6	24.146	204	204	2.17	30	71	56	0	138.34	By MS/MS	By MS/MS	By MS/MS	By MS/MS	By MS/MS	By MS/MS	44.6	40.7
P61326	P61326	4	1	1	Protein mago nashi homolog	MAGOH	sp|P61326|MGN_HUMAN Protein mago nashi homolog OS=Homo sapiens OX=9606 GN=MAGOH PE=1 SV=1	1	4	1	1	2	3	4	3	3	2	1	1	1	1	1	0	1	1	1	1	1	0	24.7	5.5	5.5	17.163	146	146	3			5	1	-2	By MS/MS	By MS/MS	By MS/MS	By MS/MS	By MS/MS	By matching	13	18.5
P61353	P61353	8	8	8	60S ribosomal protein L27	RPL27	sp|P61353|RL27_HUMAN 60S ribosomal protein L27 OS=Homo sapiens OX=9606 GN=RPL27 PE=1 SV=2	1	8	8	8	6	7	6	6	7	4	6	7	6	6	7	4	6	7	6	6	7	4	47.1	47.1	47.1	15.798	136	136	2.73	7	10	71	0	90.573	By MS/MS	By MS/MS	By MS/MS	By MS/MS	By MS/MS	By MS/MS	31.6	43.4
P61513;A6NKH3	P61513	5;1	5;1	5;1	60S ribosomal protein L37a	RPL37A	sp|P61513|RL37A_HUMAN 60S ribosomal protein L37a OS=Homo sapiens OX=9606 GN=RPL37A PE=1 SV=2	2	5	5	5	5	4	4	1	1	1	5	4	4	1	1	1	5	4	4	1	1	1	51.1	51.1	51.1	10.275	92	92;93	2.62	4	3	22	0	60.956	By MS/MS	By MS/MS	By MS/MS	By MS/MS	By MS/MS	By matching	51.1	50
P61586	P61586	3	1	1	Transforming protein RhoA	RHOA	sp|P61586|RHOA_HUMAN Transforming protein RhoA OS=Homo sapiens OX=9606 GN=RHOA PE=1 SV=1	1	3	1	1	0	2	2	2	3	3	0	0	0	1	1	1	0	0	0	1	1	1	16.1	6.2	6.2	21.768	193	193	3			4	0.0013429	7.2213		By matching	By matching	By MS/MS	By MS/MS	By matching	0	9.8
P61599	P61599	1	1	1	N-alpha-acetyltransferase 20	NAA20	sp|P61599|NAA20_HUMAN N-alpha-acetyltransferase 20 OS=Homo sapiens OX=9606 GN=NAA20 PE=1 SV=1	1	1	1	1	0	0	0	0	1	0	0	0	0	0	1	0	0	0	0	0	1	0	6.2	6.2	6.2	20.368	178	178	3			1	1	-2					By MS/MS		0	0
P61604	P61604	5	5	5	10 kDa heat shock protein, mitochondrial	HSPE1	sp|P61604|CH10_HUMAN 10 kDa heat shock protein, mitochondrial OS=Homo sapiens OX=9606 GN=HSPE1 PE=1 SV=2	1	5	5	5	4	4	4	5	5	4	4	4	4	5	5	4	4	4	4	5	5	4	43.1	43.1	43.1	10.932	102	102	2.94	1		31	0	52.21	By MS/MS	By MS/MS	By MS/MS	By MS/MS	By MS/MS	By MS/MS	33.3	33.3
P61626	P61626	1	1	1	Lysozyme C	LYZ	sp|P61626|LYSC_HUMAN Lysozyme C OS=Homo sapiens OX=9606 GN=LYZ PE=1 SV=1	1	1	1	1	0	0	0	1	1	1	0	0	0	1	1	1	0	0	0	1	1	1	8.1	8.1	8.1	16.537	148	148	2.67		1	2	0.0014191	8.1024				By MS/MS	By MS/MS	By MS/MS	0	0
P61758	P61758	4	4	4	Prefoldin subunit 3	VBP1	sp|P61758|PFD3_HUMAN Prefoldin subunit 3 OS=Homo sapiens OX=9606 GN=VBP1 PE=1 SV=4	1	4	4	4	2	2	3	3	4	3	2	2	3	3	4	3	2	2	3	3	4	3	21.3	21.3	21.3	22.626	197	197	3			17	0	29.446	By MS/MS	By MS/MS	By MS/MS	By MS/MS	By MS/MS	By MS/MS	10.7	10.7
P61769	P61769	3	3	3	Beta-2-microglobulin;Beta-2-microglobulin form pI 5.3	B2M	sp|P61769|B2MG_HUMAN Beta-2-microglobulin OS=Homo sapiens OX=9606 GN=B2M PE=1 SV=1	1	3	3	3	1	2	2	2	3	2	1	2	2	2	3	2	1	2	2	2	3	2	19.3	19.3	19.3	13.714	119	119	3			16	0	84.602	By MS/MS	By MS/MS	By MS/MS	By MS/MS	By MS/MS	By MS/MS	8.4	16.8
P61803	P61803	3	3	3	Dolichyl-diphosphooligosaccharide--protein glycosyltransferase subunit DAD1	DAD1	sp|P61803|DAD1_HUMAN Dolichyl-diphosphooligosaccharide--protein glycosyltransferase subunit DAD1 OS=Homo sapiens OX=9606 GN=DAD1 PE=1 SV=3	1	3	3	3	2	3	2	3	3	2	2	3	2	3	3	2	2	3	2	3	3	2	28.3	28.3	28.3	12.497	113	113	3			19	0	24.456	By MS/MS	By MS/MS	By MS/MS	By MS/MS	By MS/MS	By MS/MS	17.7	28.3
P61916	P61916	5	5	5	Epididymal secretory protein E1	NPC2	sp|P61916|NPC2_HUMAN NPC intracellular cholesterol transporter 2 OS=Homo sapiens OX=9606 GN=NPC2 PE=1 SV=1	1	5	5	5	1	3	3	3	5	3	1	3	3	3	5	3	1	3	3	3	5	3	33.8	33.8	33.8	16.57	151	151	3			19	0	47.526	By MS/MS	By MS/MS	By MS/MS	By MS/MS	By MS/MS	By MS/MS	6	23.2
P61923	P61923	2	2	2	Coatomer subunit zeta-1	COPZ1	sp|P61923|COPZ1_HUMAN Coatomer subunit zeta-1 OS=Homo sapiens OX=9606 GN=COPZ1 PE=1 SV=1	1	2	2	2	1	1	2	2	2	2	1	1	2	2	2	2	1	1	2	2	2	2	13.6	13.6	13.6	20.198	177	177	3			10	0	16.91	By MS/MS	By MS/MS	By MS/MS	By MS/MS	By MS/MS	By MS/MS	7.9	7.9
P61956;Q6EEV6;P55854	P61956	3;1;1	3;1;1	3;1;1	Small ubiquitin-related modifier 2	SUMO2	sp|P61956|SUMO2_HUMAN Small ubiquitin-related modifier 2 OS=Homo sapiens OX=9606 GN=SUMO2 PE=1 SV=3	3	3	3	3	1	1	2	2	3	1	1	1	2	2	3	1	1	1	2	2	3	1	27.4	27.4	27.4	10.871	95	95;95;103	3			15	0	54.257	By MS/MS	By matching	By MS/MS	By MS/MS	By MS/MS	By MS/MS	10.5	12.6
P61962	P61962	1	1	1	DDB1- and CUL4-associated factor 7	DCAF7	sp|P61962|DCAF7_HUMAN DDB1- and CUL4-associated factor 7 OS=Homo sapiens OX=9606 GN=DCAF7 PE=1 SV=1	1	1	1	1	1	1	1	0	1	1	1	1	1	0	1	1	1	1	1	0	1	1	4.4	4.4	4.4	38.926	342	342	2		5		0.0017559	6.9671	By matching	By matching	By MS/MS		By MS/MS	By MS/MS	4.4	4.4
P61964	P61964	3	3	3	WD repeat-containing protein 5	WDR5	sp|P61964|WDR5_HUMAN WD repeat-containing protein 5 OS=Homo sapiens OX=9606 GN=WDR5 PE=1 SV=1	1	3	3	3	2	3	3	2	2	1	2	3	3	2	2	1	2	3	3	2	2	1	12.6	12.6	12.6	36.588	334	334	2		13		0	25.87	By MS/MS	By MS/MS	By MS/MS	By matching	By matching	By matching	8.7	12.6
P61970	P61970	2	2	2	Nuclear transport factor 2	NUTF2	sp|P61970|NTF2_HUMAN Nuclear transport factor 2 OS=Homo sapiens OX=9606 GN=NUTF2 PE=1 SV=1	1	2	2	2	0	1	1	2	2	2	0	1	1	2	2	2	0	1	1	2	2	2	11.8	11.8	11.8	14.478	127	127	3			8	0.00051203	11.868		By MS/MS	By MS/MS	By MS/MS	By MS/MS	By matching	0	5.5
P61978	P61978	17	17	17	Heterogeneous nuclear ribonucleoprotein K	HNRNPK	sp|P61978|HNRPK_HUMAN Heterogeneous nuclear ribonucleoprotein K OS=Homo sapiens OX=9606 GN=HNRNPK PE=1 SV=1	1	17	17	17	14	15	16	13	15	14	14	15	16	13	15	14	14	15	16	13	15	14	43.6	43.6	43.6	50.976	463	463	2.01	8	119	10	0	323.31	By MS/MS	By MS/MS	By MS/MS	By MS/MS	By MS/MS	By MS/MS	35.4	35.4
P61981	P61981	11	8	8	14-3-3 protein gamma;14-3-3 protein gamma, N-terminally processed	YWHAG	sp|P61981|1433G_HUMAN 14-3-3 protein gamma OS=Homo sapiens OX=9606 GN=YWHAG PE=1 SV=2	1	11	8	8	7	8	10	8	10	10	6	6	8	7	7	8	6	6	8	7	7	8	48.2	37.7	37.7	28.302	247	247	2.02		57	1	0	232.07	By MS/MS	By MS/MS	By MS/MS	By MS/MS	By MS/MS	By MS/MS	34	40.9
P62070;P10301	P62070;P10301	4;2	4;2	4;2	Ras-related protein R-Ras2;Ras-related protein R-Ras	RRAS2;RRAS	sp|P62070|RRAS2_HUMAN Ras-related protein R-Ras2 OS=Homo sapiens OX=9606 GN=RRAS2 PE=1 SV=1;sp|P10301|RRAS_HUMAN Ras-related protein R-Ras OS=Homo sapiens OX=9606 GN=RRAS PE=1 SV=1	2	4	4	4	0	2	2	2	4	1	0	2	2	2	4	1	0	2	2	2	4	1	23.5	23.5	23.5	23.399	204	204;218	3			11	0	31.004		By matching	By MS/MS	By MS/MS	By MS/MS	By MS/MS	0	11.3
P62081	P62081	4	4	4	40S ribosomal protein S7	RPS7	sp|P62081|RS7_HUMAN 40S ribosomal protein S7 OS=Homo sapiens OX=9606 GN=RPS7 PE=1 SV=1	1	4	4	4	4	3	4	4	3	3	4	3	4	4	3	3	4	3	4	4	3	3	13.4	13.4	13.4	22.127	194	194	2.76	2	4	27	0	34.192	By MS/MS	By MS/MS	By MS/MS	By MS/MS	By MS/MS	By matching	13.4	9.3
P62136	P62136	9	9	3	Serine/threonine-protein phosphatase PP1-alpha catalytic subunit	PPP1CA	sp|P62136|PP1A_HUMAN Serine/threonine-protein phosphatase PP1-alpha catalytic subunit OS=Homo sapiens OX=9606 GN=PPP1CA PE=1 SV=1	1	9	9	3	4	6	6	1	7	6	4	6	6	1	7	6	0	1	1	0	2	1	28.2	28.2	11.2	37.512	330	330	2		35		0	77.846	By MS/MS	By MS/MS	By MS/MS	By MS/MS	By MS/MS	By MS/MS	12.7	19.7
P62140	P62140	8	3	3	Serine/threonine-protein phosphatase PP1-beta catalytic subunit	PPP1CB	sp|P62140|PP1B_HUMAN Serine/threonine-protein phosphatase PP1-beta catalytic subunit OS=Homo sapiens OX=9606 GN=PPP1CB PE=1 SV=3	1	8	3	3	5	5	5	3	8	6	1	1	1	2	3	2	1	1	1	2	3	2	24.2	11.3	11.3	37.186	327	327	2		10		0	26.48	By MS/MS	By MS/MS	By MS/MS	By MS/MS	By MS/MS	By MS/MS	16.8	16.8
P62166	P62166	2	2	2	Neuronal calcium sensor 1	NCS1	sp|P62166|NCS1_HUMAN Neuronal calcium sensor 1 OS=Homo sapiens OX=9606 GN=NCS1 PE=1 SV=2	1	2	2	2	0	0	0	0	2	0	0	0	0	0	2	0	0	0	0	0	2	0	12.1	12.1	12.1	21.878	190	190	3			2	0	17.549					By MS/MS		0	0
P62191	P62191	16	16	16	26S protease regulatory subunit 4	PSMC1	sp|P62191|PRS4_HUMAN 26S proteasome regulatory subunit 4 OS=Homo sapiens OX=9606 GN=PSMC1 PE=1 SV=1	1	16	16	16	10	13	12	10	15	10	10	13	12	10	15	10	10	13	12	10	15	10	40.5	40.5	40.5	49.184	440	440	2		75		0	306.1	By MS/MS	By MS/MS	By MS/MS	By MS/MS	By MS/MS	By MS/MS	24.5	33.4
P62195	P62195	10	10	9	26S protease regulatory subunit 8	PSMC5	sp|P62195|PRS8_HUMAN 26S proteasome regulatory subunit 8 OS=Homo sapiens OX=9606 GN=PSMC5 PE=1 SV=1	1	10	10	9	4	4	5	7	5	7	4	4	5	7	5	7	3	3	4	6	4	6	29.1	29.1	26.1	45.626	406	406	2		43		0	81.332	By MS/MS	By MS/MS	By MS/MS	By MS/MS	By MS/MS	By MS/MS	11.8	11.8
P62241	P62241	11	11	11	40S ribosomal protein S8	RPS8	sp|P62241|RS8_HUMAN 40S ribosomal protein S8 OS=Homo sapiens OX=9606 GN=RPS8 PE=1 SV=2	1	11	11	11	11	11	11	9	9	9	11	11	11	9	9	9	11	11	11	9	9	9	55.3	55.3	55.3	24.205	208	208	1.91	30	91	18	0	323.31	By MS/MS	By MS/MS	By MS/MS	By MS/MS	By MS/MS	By MS/MS	55.3	55.3
P62244	P62244	6	6	6	40S ribosomal protein S15a	RPS15A	sp|P62244|RS15A_HUMAN 40S ribosomal protein S15a OS=Homo sapiens OX=9606 GN=RPS15A PE=1 SV=2	1	6	6	6	5	5	5	5	5	4	5	5	5	5	5	4	5	5	5	5	5	4	40	40	40	14.839	130	130	2.88	2	2	47	0	59.632	By MS/MS	By MS/MS	By MS/MS	By MS/MS	By MS/MS	By MS/MS	32.3	32.3
P62249	P62249	11	11	11	40S ribosomal protein S16	RPS16	sp|P62249|RS16_HUMAN 40S ribosomal protein S16 OS=Homo sapiens OX=9606 GN=RPS16 PE=1 SV=2	1	11	11	11	8	11	9	9	10	6	8	11	9	9	10	6	8	11	9	9	10	6	52.1	52.1	52.1	16.445	146	146	2.74	8	5	68	0	115.87	By MS/MS	By MS/MS	By MS/MS	By MS/MS	By MS/MS	By MS/MS	46.6	52.1
P62253	P62253	2	2	2	Ubiquitin-conjugating enzyme E2 G1;Ubiquitin-conjugating enzyme E2 G1, N-terminally processed	UBE2G1	sp|P62253|UB2G1_HUMAN Ubiquitin-conjugating enzyme E2 G1 OS=Homo sapiens OX=9606 GN=UBE2G1 PE=1 SV=3	1	2	2	2	0	0	1	0	2	0	0	0	1	0	2	0	0	0	1	0	2	0	10	10	10	19.509	170	170	3			3	0	14.141			By MS/MS		By MS/MS		0	0
P62258	P62258	20	20	19	14-3-3 protein epsilon	YWHAE	sp|P62258|1433E_HUMAN 14-3-3 protein epsilon OS=Homo sapiens OX=9606 GN=YWHAE PE=1 SV=1	1	20	20	19	15	19	20	14	19	20	15	19	20	14	19	20	14	18	19	13	18	19	71.8	71.8	67.8	29.174	255	255	2.04	3	156	9	0	323.31	By MS/MS	By MS/MS	By MS/MS	By MS/MS	By MS/MS	By MS/MS	54.5	66.7
P62263	P62263	9	9	9	40S ribosomal protein S14	RPS14	sp|P62263|RS14_HUMAN 40S ribosomal protein S14 OS=Homo sapiens OX=9606 GN=RPS14 PE=1 SV=3	1	9	9	9	6	8	6	5	7	4	6	8	6	5	7	4	6	8	6	5	7	4	41.7	41.7	41.7	16.273	151	151	2.91	4		89	0	244.1	By MS/MS	By MS/MS	By MS/MS	By MS/MS	By MS/MS	By MS/MS	31.8	39.7
P62266	P62266	6	6	6	40S ribosomal protein S23	RPS23	sp|P62266|RS23_HUMAN 40S ribosomal protein S23 OS=Homo sapiens OX=9606 GN=RPS23 PE=1 SV=3	1	6	6	6	5	6	6	4	5	5	5	6	6	4	5	5	5	6	6	4	5	5	30.1	30.1	30.1	15.807	143	143	2.38	19	16	52	0	55.567	By MS/MS	By MS/MS	By MS/MS	By MS/MS	By MS/MS	By MS/MS	30.1	30.1
P62269	P62269	16	16	16	40S ribosomal protein S18	RPS18	sp|P62269|RS18_HUMAN 40S ribosomal protein S18 OS=Homo sapiens OX=9606 GN=RPS18 PE=1 SV=3	1	16	16	16	14	14	14	13	14	10	14	14	14	13	14	10	14	14	14	13	14	10	59.2	59.2	59.2	17.718	152	152	2.87	7		98	0	204.06	By MS/MS	By MS/MS	By MS/MS	By MS/MS	By MS/MS	By MS/MS	53.9	54.6
P62273	P62273	2	2	2	40S ribosomal protein S29	RPS29	sp|P62273|RS29_HUMAN 40S ribosomal protein S29 OS=Homo sapiens OX=9606 GN=RPS29 PE=1 SV=2	1	2	2	2	1	2	2	1	1	1	1	2	2	1	1	1	1	2	2	1	1	1	32.1	32.1	32.1	6.6767	56	56	3			10	0	16.03	By MS/MS	By MS/MS	By MS/MS	By matching	By MS/MS	By MS/MS	12.5	32.1
P62277	P62277	10	10	10	40S ribosomal protein S13	RPS13	sp|P62277|RS13_HUMAN 40S ribosomal protein S13 OS=Homo sapiens OX=9606 GN=RPS13 PE=1 SV=2	1	10	10	10	8	10	8	9	7	4	8	10	8	9	7	4	8	10	8	9	7	4	47	47	47	17.222	151	151	2.98		1	60	0	89.314	By MS/MS	By MS/MS	By MS/MS	By MS/MS	By MS/MS	By MS/MS	45.7	47
P62280	P62280	15	15	15	40S ribosomal protein S11	RPS11	sp|P62280|RS11_HUMAN 40S ribosomal protein S11 OS=Homo sapiens OX=9606 GN=RPS11 PE=1 SV=3	1	15	15	15	12	11	9	10	8	7	12	11	9	10	8	7	12	11	9	10	8	7	44.9	44.9	44.9	18.431	158	158	2.82	6	4	79	0	107.41	By MS/MS	By MS/MS	By MS/MS	By MS/MS	By MS/MS	By MS/MS	44.3	41.1
P62304	P62304	2	2	2	Small nuclear ribonucleoprotein E	SNRPE	sp|P62304|RUXE_HUMAN Small nuclear ribonucleoprotein E OS=Homo sapiens OX=9606 GN=SNRPE PE=1 SV=1	1	2	2	2	1	2	1	2	1	1	1	2	1	2	1	1	1	2	1	2	1	1	25	25	25	10.803	92	92	3			8	0	15.896	By MS/MS	By MS/MS	By MS/MS	By MS/MS	By MS/MS	By matching	13	25
P62306	P62306	3	3	3	Small nuclear ribonucleoprotein F	SNRPF	sp|P62306|RUXF_HUMAN Small nuclear ribonucleoprotein F OS=Homo sapiens OX=9606 GN=SNRPF PE=1 SV=1	1	3	3	3	2	2	3	1	2	1	2	2	3	1	2	1	2	2	3	1	2	1	32.6	32.6	32.6	9.7251	86	86	3			17	0	64.373	By MS/MS	By MS/MS	By MS/MS	By MS/MS	By MS/MS	By MS/MS	23.3	24.4
P62310	P62310	2	2	2	U6 snRNA-associated Sm-like protein LSm3	LSM3	sp|P62310|LSM3_HUMAN U6 snRNA-associated Sm-like protein LSm3 OS=Homo sapiens OX=9606 GN=LSM3 PE=1 SV=2	1	2	2	2	2	2	1	2	2	0	2	2	1	2	2	0	2	2	1	2	2	0	32.4	32.4	32.4	11.845	102	102	3			12	0	27.043	By MS/MS	By MS/MS	By MS/MS	By MS/MS	By MS/MS		32.4	32.4
P62316	P62316	8	8	8	Small nuclear ribonucleoprotein Sm D2	SNRPD2	sp|P62316|SMD2_HUMAN Small nuclear ribonucleoprotein Sm D2 OS=Homo sapiens OX=9606 GN=SNRPD2 PE=1 SV=1	1	8	8	8	8	7	6	6	6	6	8	7	6	6	6	6	8	7	6	6	6	6	61.9	61.9	61.9	13.527	118	118	3			52	0	120.4	By MS/MS	By MS/MS	By MS/MS	By MS/MS	By MS/MS	By MS/MS	61.9	61
P62318	P62318	3	3	3	Small nuclear ribonucleoprotein Sm D3	SNRPD3	sp|P62318|SMD3_HUMAN Small nuclear ribonucleoprotein Sm D3 OS=Homo sapiens OX=9606 GN=SNRPD3 PE=1 SV=1	1	3	3	3	3	3	1	2	2	2	3	3	1	2	2	2	3	3	1	2	2	2	20.6	20.6	20.6	13.916	126	126	3			13	0	28.585	By MS/MS	By MS/MS	By MS/MS	By MS/MS	By MS/MS	By MS/MS	20.6	20.6
P62330	P62330	3	3	3	ADP-ribosylation factor 6	ARF6	sp|P62330|ARF6_HUMAN ADP-ribosylation factor 6 OS=Homo sapiens OX=9606 GN=ARF6 PE=1 SV=2	1	3	3	3	0	1	2	2	3	0	0	1	2	2	3	0	0	1	2	2	3	0	21.1	21.1	21.1	20.082	175	175	3			8	0	22.23		By MS/MS	By MS/MS	By MS/MS	By MS/MS		0	6.3
P62333	P62333	8	8	8	26S protease regulatory subunit 10B	PSMC6	sp|P62333|PRS10_HUMAN 26S proteasome regulatory subunit 10B OS=Homo sapiens OX=9606 GN=PSMC6 PE=1 SV=1	1	8	8	8	6	7	7	4	7	4	6	7	7	4	7	4	6	7	7	4	7	4	23.1	23.1	23.1	44.172	389	389	2.03		35	1	0	88.551	By MS/MS	By MS/MS	By MS/MS	By MS/MS	By MS/MS	By MS/MS	18.3	21.1
P62341	P62341	1	1	1	Selenoprotein T	SELT	sp|P62341|SELT_HUMAN Thioredoxin reductase-like selenoprotein T OS=Homo sapiens OX=9606 GN=SELENOT PE=1 SV=2	1	1	1	1	0	0	0	0	1	0	0	0	0	0	1	0	0	0	0	0	1	0	6.7	6.7	6.7	22.324	195	195	3			1	0.0013979	7.7041					By MS/MS		0	0
P62424	P62424	21	21	21	60S ribosomal protein L7a	RPL7A	sp|P62424|RL7A_HUMAN 60S ribosomal protein L7a OS=Homo sapiens OX=9606 GN=RPL7A PE=1 SV=2	1	21	21	21	19	20	21	14	14	16	19	20	21	14	14	16	19	20	21	14	14	16	50.4	50.4	50.4	29.995	266	266	1.92	31	135	17	0	323.31	By MS/MS	By MS/MS	By MS/MS	By MS/MS	By MS/MS	By MS/MS	46.2	50.4
Q15907;P62491;P57735	Q15907;P62491	8;8;1	8;8;1	8;8;1	Ras-related protein Rab-11B;Ras-related protein Rab-11A	RAB11B;RAB11A	sp|Q15907|RB11B_HUMAN Ras-related protein Rab-11B OS=Homo sapiens OX=9606 GN=RAB11B PE=1 SV=4;sp|P62491|RB11A_HUMAN Ras-related protein Rab-11A OS=Homo sapiens OX=9606 GN=RAB11A PE=1 SV=3	3	8	8	8	5	6	6	6	8	6	5	6	6	6	8	6	5	6	6	6	8	6	31.7	31.7	31.7	24.488	218	218;216;213	2.82	2	4	39	0	69.544	By MS/MS	By MS/MS	By MS/MS	By MS/MS	By MS/MS	By MS/MS	23.4	24.3
P62495	P62495	7	7	7	Eukaryotic peptide chain release factor subunit 1	ETF1	sp|P62495|ERF1_HUMAN Eukaryotic peptide chain release factor subunit 1 OS=Homo sapiens OX=9606 GN=ETF1 PE=1 SV=3	1	7	7	7	4	4	5	5	6	5	4	4	5	5	6	5	4	4	5	5	6	5	14.2	14.2	14.2	49.03	437	437	2		29		0	55.343	By matching	By matching	By MS/MS	By MS/MS	By MS/MS	By MS/MS	9.8	9.8
P62633	P62633	5	5	5	Cellular nucleic acid-binding protein	CNBP	sp|P62633|CNBP_HUMAN Cellular nucleic acid-binding protein OS=Homo sapiens OX=9606 GN=CNBP PE=1 SV=1	1	5	5	5	4	4	5	4	5	4	4	4	5	4	5	4	4	4	5	4	5	4	35	35	35	19.463	177	177	3			39	0	93.535	By MS/MS	By MS/MS	By MS/MS	By MS/MS	By MS/MS	By MS/MS	28.2	30.5
P62701;Q8TD47;P22090	P62701	18;8;7	18;8;7	18;8;7	40S ribosomal protein S4, X isoform	RPS4X	sp|P62701|RS4X_HUMAN 40S ribosomal protein S4, X isoform OS=Homo sapiens OX=9606 GN=RPS4X PE=1 SV=2	3	18	18	18	17	18	17	12	14	16	17	18	17	12	14	16	17	18	17	12	14	16	63.1	63.1	63.1	29.597	263	263;263;263	2.05	6	171	15	0	292.72	By MS/MS	By MS/MS	By MS/MS	By MS/MS	By MS/MS	By MS/MS	58.2	63.1
P62750	P62750	9	9	9	60S ribosomal protein L23a	RPL23A	sp|P62750|RL23A_HUMAN 60S ribosomal protein L23a OS=Homo sapiens OX=9606 GN=RPL23A PE=1 SV=1	1	9	9	9	8	8	8	8	9	6	8	8	8	8	9	6	8	8	8	8	9	6	42.3	42.3	42.3	17.695	156	156	2.63	17	15	102	0	152.22	By MS/MS	By MS/MS	By MS/MS	By MS/MS	By MS/MS	By MS/MS	41.7	41.7
P62753	P62753	9	9	9	40S ribosomal protein S6	RPS6	sp|P62753|RS6_HUMAN 40S ribosomal protein S6 OS=Homo sapiens OX=9606 GN=RPS6 PE=1 SV=1	1	9	9	9	9	9	9	6	6	7	9	9	9	6	6	7	9	9	9	6	6	7	30.1	30.1	30.1	28.68	249	249	2.06	8	85	15	0	175.89	By MS/MS	By MS/MS	By MS/MS	By MS/MS	By MS/MS	By MS/MS	30.1	30.1
P62760;Q9UM19	P62760	6;1	6;1	6;1	Visinin-like protein 1	VSNL1	sp|P62760|VISL1_HUMAN Visinin-like protein 1 OS=Homo sapiens OX=9606 GN=VSNL1 PE=1 SV=2	2	6	6	6	2	2	4	3	6	4	2	2	4	3	6	4	2	2	4	3	6	4	26.7	26.7	26.7	22.142	191	191;191	2.97		1	28	0	51.928	By MS/MS	By MS/MS	By MS/MS	By MS/MS	By MS/MS	By MS/MS	11	11
P62805	P62805	5	5	5	Histone H4	HIST1H4A	sp|P62805|H4_HUMAN Histone H4 OS=Homo sapiens OX=9606 GN=H4C1 PE=1 SV=2	1	5	5	5	4	5	5	4	4	4	4	5	5	4	4	4	4	5	5	4	4	4	50.5	50.5	50.5	11.367	103	103	2.72	6	1	39	0	98.236	By MS/MS	By MS/MS	By MS/MS	By MS/MS	By MS/MS	By MS/MS	42.7	50.5
P62820	P62820	5	2	2	Ras-related protein Rab-1A	RAB1A	sp|P62820|RAB1A_HUMAN Ras-related protein Rab-1A OS=Homo sapiens OX=9606 GN=RAB1A PE=1 SV=3	1	5	2	2	2	2	3	3	4	2	1	1	2	1	2	0	1	1	2	1	2	0	22.9	10.2	10.2	22.677	205	205	2.5	2	1	7	0	12.827	By MS/MS	By MS/MS	By MS/MS	By MS/MS	By MS/MS	By matching	11.2	11.2
P62826	P62826	10	10	10	GTP-binding nuclear protein Ran	RAN	sp|P62826|RAN_HUMAN GTP-binding nuclear protein Ran OS=Homo sapiens OX=9606 GN=RAN PE=1 SV=3	1	10	10	10	5	7	8	8	8	8	5	7	8	8	8	8	5	7	8	8	8	8	35.6	35.6	35.6	24.423	216	216	2.42	9	28	42	0	123.76	By MS/MS	By MS/MS	By MS/MS	By MS/MS	By MS/MS	By MS/MS	22.7	28.2
P62829	P62829	6	6	6	60S ribosomal protein L23	RPL23	sp|P62829|RL23_HUMAN 60S ribosomal protein L23 OS=Homo sapiens OX=9606 GN=RPL23 PE=1 SV=1	1	6	6	6	6	5	5	6	4	3	6	5	5	6	4	3	6	5	5	6	4	3	50.7	50.7	50.7	14.865	140	140	3			39	0	46.727	By MS/MS	By MS/MS	By MS/MS	By MS/MS	By MS/MS	By MS/MS	50.7	44.3
P62834	P62834	5	2	2	Ras-related protein Rap-1A	RAP1A	sp|P62834|RAP1A_HUMAN Ras-related protein Rap-1A OS=Homo sapiens OX=9606 GN=RAP1A PE=1 SV=1	1	5	2	2	2	2	3	3	5	3	0	0	0	0	2	0	0	0	0	0	2	0	27.2	15.2	15.2	20.987	184	184	3			2	0	12.738	By matching	By matching	By matching	By matching	By MS/MS	By matching	12	12
P62841	P62841	4	4	4	40S ribosomal protein S15	RPS15	sp|P62841|RS15_HUMAN 40S ribosomal protein S15 OS=Homo sapiens OX=9606 GN=RPS15 PE=1 SV=2	1	4	4	4	4	4	3	4	4	2	4	4	3	4	4	2	4	4	3	4	4	2	31	31	31	17.04	145	145	2.96	1		46	0	52.9	By MS/MS	By MS/MS	By MS/MS	By MS/MS	By MS/MS	By MS/MS	31	31
P62847	P62847	5	5	5	40S ribosomal protein S24	RPS24	sp|P62847|RS24_HUMAN 40S ribosomal protein S24 OS=Homo sapiens OX=9606 GN=RPS24 PE=1 SV=1	1	5	5	5	4	5	4	4	4	4	4	5	4	4	4	4	4	5	4	4	4	4	35.3	35.3	35.3	15.423	133	133	2.87	3	1	48	0	46.867	By MS/MS	By MS/MS	By MS/MS	By MS/MS	By MS/MS	By MS/MS	26.3	35.3
P62851	P62851	5	5	5	40S ribosomal protein S25	RPS25	sp|P62851|RS25_HUMAN 40S ribosomal protein S25 OS=Homo sapiens OX=9606 GN=RPS25 PE=1 SV=1	1	5	5	5	3	4	3	4	4	3	3	4	3	4	4	3	3	4	3	4	4	3	29.6	29.6	29.6	13.742	125	125	2.78	7	3	67	0	50.973	By MS/MS	By MS/MS	By MS/MS	By MS/MS	By MS/MS	By MS/MS	20.8	29.6
P62854;Q5JNZ5	P62854;Q5JNZ5	6;5	6;5	6;5	40S ribosomal protein S26;Putative 40S ribosomal protein S26-like 1	RPS26;RPS26P11	sp|P62854|RS26_HUMAN 40S ribosomal protein S26 OS=Homo sapiens OX=9606 GN=RPS26 PE=1 SV=3;sp|Q5JNZ5|RS26L_HUMAN Putative 40S ribosomal protein S26-like 1 OS=Homo sapiens OX=9606 GN=RPS26P11 PE=5 SV=1	2	6	6	6	4	5	6	2	2	0	4	5	6	2	2	0	4	5	6	2	2	0	48.7	48.7	48.7	13.015	115	115;115	2.7	3	3	24	0	45.856	By MS/MS	By MS/MS	By MS/MS	By MS/MS	By MS/MS		37.4	48.7
P62857	P62857	2	2	2	40S ribosomal protein S28	RPS28	sp|P62857|RS28_HUMAN 40S ribosomal protein S28 OS=Homo sapiens OX=9606 GN=RPS28 PE=1 SV=1	1	2	2	2	1	2	2	2	1	1	1	2	2	2	1	1	1	2	2	2	1	1	30.4	30.4	30.4	7.8409	69	69	3			20	0	13.363	By MS/MS	By MS/MS	By MS/MS	By MS/MS	By MS/MS	By MS/MS	13	30.4
P62861	P62861	3	3	3	40S ribosomal protein S30	FAU	sp|P62861|RS30_HUMAN 40S ribosomal protein S30 OS=Homo sapiens OX=9606 GN=FAU PE=1 SV=1	1	3	3	3	1	2	2	1	1	1	1	2	2	1	1	1	1	2	2	1	1	1	20.3	20.3	20.3	6.6478	59	59	2.42	3	1	8	0	20.792	By MS/MS	By MS/MS	By MS/MS	By MS/MS	By MS/MS	By MS/MS	16.9	18.6
P62877	P62877	1	1	1	E3 ubiquitin-protein ligase RBX1;E3 ubiquitin-protein ligase RBX1, N-terminally processed	RBX1	sp|P62877|RBX1_HUMAN E3 ubiquitin-protein ligase RBX1 OS=Homo sapiens OX=9606 GN=RBX1 PE=1 SV=1	1	1	1	1	0	1	1	1	0	1	0	1	1	1	0	1	0	1	1	1	0	1	16.7	16.7	16.7	12.274	108	108	3			4	0	13		By matching	By MS/MS	By MS/MS		By MS/MS	0	16.7
P62879;Q9HAV0	P62879;Q9HAV0	5;4	5;4	1;1	Guanine nucleotide-binding protein G(I)/G(S)/G(T) subunit beta-2;Guanine nucleotide-binding protein subunit beta-4	GNB2;GNB4	sp|P62879|GBB2_HUMAN Guanine nucleotide-binding protein G(I)/G(S)/G(T) subunit beta-2 OS=Homo sapiens OX=9606 GN=GNB2 PE=1 SV=3;sp|Q9HAV0|GBB4_HUMAN Guanine nucleotide-binding protein subunit beta-4 OS=Homo sapiens OX=9606 GN=GNB4 PE=1 SV=3	2	5	5	1	3	3	5	5	4	5	3	3	5	5	4	5	1	1	1	1	1	1	13.2	13.2	2.1	37.331	340	340;340	2.04		25	1	0	41.522	By MS/MS	By MS/MS	By MS/MS	By MS/MS	By MS/MS	By MS/MS	7.4	7.4
P62888	P62888	8	8	8	60S ribosomal protein L30	RPL30	sp|P62888|RL30_HUMAN 60S ribosomal protein L30 OS=Homo sapiens OX=9606 GN=RPL30 PE=1 SV=2	1	8	8	8	8	7	7	7	6	4	8	7	7	7	6	4	8	7	7	7	6	4	67	67	67	12.784	115	115	2.6	12	7	59	0	195.47	By MS/MS	By MS/MS	By MS/MS	By MS/MS	By MS/MS	By MS/MS	67	59.1
Q59GN2;P62891	Q59GN2;P62891	1;1	1;1	1;1	Putative 60S ribosomal protein L39-like 5;60S ribosomal protein L39	RPL39P5;RPL39	sp|Q59GN2|R39L5_HUMAN Putative 60S ribosomal protein L39-like 5 OS=Homo sapiens OX=9606 GN=RPL39P5 PE=5 SV=2;sp|P62891|RL39_HUMAN 60S ribosomal protein L39 OS=Homo sapiens OX=9606 GN=RPL39 PE=1 SV=2	2	1	1	1	0	1	1	1	0	0	0	1	1	1	0	0	0	1	1	1	0	0	19.6	19.6	19.6	6.3225	51	51;51	3			5	0.0013556	7.3286		By MS/MS	By MS/MS	By MS/MS			0	19.6
P62899	P62899	8	8	8	60S ribosomal protein L31	RPL31	sp|P62899|RL31_HUMAN 60S ribosomal protein L31 OS=Homo sapiens OX=9606 GN=RPL31 PE=1 SV=1	1	8	8	8	7	7	8	6	7	5	7	7	8	6	7	5	7	7	8	6	7	5	48.8	48.8	48.8	14.463	125	125	2.79	5	3	53	0	65.475	By MS/MS	By MS/MS	By MS/MS	By MS/MS	By MS/MS	By MS/MS	45.6	45.6
P62906	P62906	10	10	10	60S ribosomal protein L10a	RPL10A	sp|P62906|RL10A_HUMAN 60S ribosomal protein L10a OS=Homo sapiens OX=9606 GN=RPL10A PE=1 SV=2	1	10	10	10	10	10	10	6	8	8	10	10	10	6	8	8	10	10	10	6	8	8	38.2	38.2	38.2	24.831	217	217	2.15	6	100	26	0	323.31	By MS/MS	By MS/MS	By MS/MS	By MS/MS	By MS/MS	By MS/MS	38.2	38.2
P62910	P62910	11	11	11	60S ribosomal protein L32	RPL32	sp|P62910|RL32_HUMAN 60S ribosomal protein L32 OS=Homo sapiens OX=9606 GN=RPL32 PE=1 SV=2	1	11	11	11	10	11	9	8	8	7	10	11	9	8	8	7	10	11	9	8	8	7	55.6	55.6	55.6	15.86	135	135	2.78	5	8	67	0	141.54	By MS/MS	By MS/MS	By MS/MS	By MS/MS	By MS/MS	By MS/MS	54.1	55.6
P62913	P62913	11	11	11	60S ribosomal protein L11	RPL11	sp|P62913|RL11_HUMAN 60S ribosomal protein L11 OS=Homo sapiens OX=9606 GN=RPL11 PE=1 SV=2	1	11	11	11	11	8	7	8	7	8	11	8	7	8	7	8	11	8	7	8	7	8	44.9	44.9	44.9	20.252	178	178	2.73	13	13	120	0	226.35	By MS/MS	By MS/MS	By MS/MS	By MS/MS	By MS/MS	By MS/MS	44.9	37.1
P62917	P62917	9	9	9	60S ribosomal protein L8	RPL8	sp|P62917|RL8_HUMAN 60S ribosomal protein L8 OS=Homo sapiens OX=9606 GN=RPL8 PE=1 SV=2	1	9	9	9	9	9	9	8	7	7	9	9	9	8	7	7	9	9	9	8	7	7	28	28	28	28.024	257	257	2.01	22	70	23	0	323.31	By MS/MS	By MS/MS	By MS/MS	By MS/MS	By MS/MS	By MS/MS	28	28
P62937;P0DN26;A0A0B4J2A2;A0A075B767;A0A075B759;Q9Y536;F5H284;P0DN37	P62937	9;2;2;2;2;2;2;1	9;2;2;2;2;2;2;1	9;2;2;2;2;2;2;1	Peptidyl-prolyl cis-trans isomerase A;Peptidyl-prolyl cis-trans isomerase A, N-terminally processed	PPIA	sp|P62937|PPIA_HUMAN Peptidyl-prolyl cis-trans isomerase A OS=Homo sapiens OX=9606 GN=PPIA PE=1 SV=2	8	9	9	9	8	8	8	8	9	7	8	8	8	8	9	7	8	8	8	8	9	7	41.8	41.8	41.8	18.012	165	165;164;164;164;164;164;164;164	2.79	10	2	91	0	92.606	By MS/MS	By MS/MS	By MS/MS	By MS/MS	By MS/MS	By MS/MS	38.2	38.2
P62942	P62942	3	3	3	Peptidyl-prolyl cis-trans isomerase FKBP1A	FKBP1A	sp|P62942|FKB1A_HUMAN Peptidyl-prolyl cis-trans isomerase FKBP1A OS=Homo sapiens OX=9606 GN=FKBP1A PE=1 SV=2	1	3	3	3	1	3	2	3	2	0	1	3	2	3	2	0	1	3	2	3	2	0	41.7	41.7	41.7	11.951	108	108	3			13	0	38.647	By MS/MS	By MS/MS	By MS/MS	By MS/MS	By MS/MS		12	41.7
P62979;P62987;P0CG47;P0CG48	P62979;P62987;P0CG47;P0CG48	7;5;5;5	7;5;5;5	7;5;5;5	Ubiquitin-40S ribosomal protein S27a;Ubiquitin;40S ribosomal protein S27a;Ubiquitin-60S ribosomal protein L40;Ubiquitin;60S ribosomal protein L40;Polyubiquitin-B;Ubiquitin;Polyubiquitin-C;Ubiquitin	RPS27A;UBA52;UBB;UBC	sp|P62979|RS27A_HUMAN Ubiquitin-40S ribosomal protein S27a OS=Homo sapiens OX=9606 GN=RPS27A PE=1 SV=2;sp|P62987|RL40_HUMAN Ubiquitin-60S ribosomal protein L40 OS=Homo sapiens OX=9606 GN=UBA52 PE=1 SV=2;sp|P0CG47|UBB_HUMAN Polyubiquitin-B OS=Homo sapiens O	4	7	7	7	6	5	4	5	7	4	6	5	4	5	7	4	6	5	4	5	7	4	50.6	50.6	50.6	17.965	156	156;128;229;685	2.16	20	11	30	0	146.6	By MS/MS	By MS/MS	By MS/MS	By MS/MS	By MS/MS	By MS/MS	50.6	42.3
P62993	P62993	4	4	4	Growth factor receptor-bound protein 2	GRB2	sp|P62993|GRB2_HUMAN Growth factor receptor-bound protein 2 OS=Homo sapiens OX=9606 GN=GRB2 PE=1 SV=1	1	4	4	4	0	1	4	1	1	1	0	1	4	1	1	1	0	1	4	1	1	1	20.7	20.7	20.7	25.206	217	217	2.88		1	7	0	27.307		By MS/MS	By MS/MS	By matching	By MS/MS	By matching	0	6.5
P62995	P62995	2	2	2	Transformer-2 protein homolog beta	TRA2B	sp|P62995|TRA2B_HUMAN Transformer-2 protein homolog beta OS=Homo sapiens OX=9606 GN=TRA2B PE=1 SV=1	1	2	2	2	0	1	1	0	1	2	0	1	1	0	1	2	0	1	1	0	1	2	9	9	9	33.665	288	288	2.2		4	1	0	15.059		By MS/MS	By MS/MS		By matching	By MS/MS	0	3.5
P63000;P60763	P63000;P60763	7;4	7;4	3;1	Ras-related C3 botulinum toxin substrate 1;Ras-related C3 botulinum toxin substrate 3	RAC1;RAC3	sp|P63000|RAC1_HUMAN Ras-related C3 botulinum toxin substrate 1 OS=Homo sapiens OX=9606 GN=RAC1 PE=1 SV=1;sp|P60763|RAC3_HUMAN Ras-related C3 botulinum toxin substrate 3 OS=Homo sapiens OX=9606 GN=RAC3 PE=1 SV=1	2	7	7	3	2	4	5	6	6	4	2	4	5	6	6	4	0	1	2	2	3	1	41.1	41.1	19.8	21.45	192	192;192	3			30	0	52.455	By MS/MS	By MS/MS	By MS/MS	By MS/MS	By MS/MS	By MS/MS	10.9	25
P63010	P63010	15	7	7	AP-2 complex subunit beta	AP2B1	sp|P63010|AP2B1_HUMAN AP-2 complex subunit beta OS=Homo sapiens OX=9606 GN=AP2B1 PE=1 SV=1	1	15	7	7	14	14	15	10	15	4	6	6	7	4	7	2	6	6	7	4	7	2	17.3	8.3	8.3	104.55	937	937	1.03	36	1		0	50.105	By MS/MS	By MS/MS	By MS/MS	By MS/MS	By MS/MS	By MS/MS	15.9	15.9
P63027;P23763	P63027	3;1	1;0	1;0	Vesicle-associated membrane protein 2	VAMP2	sp|P63027|VAMP2_HUMAN Vesicle-associated membrane protein 2 OS=Homo sapiens OX=9606 GN=VAMP2 PE=1 SV=3	2	3	1	1	2	1	2	1	3	1	0	0	0	0	1	0	0	0	0	0	1	0	45.7	25	25	12.663	116	116;118	3			1	0.0014423	8.3738	By matching	By matching	By matching	By matching	By MS/MS	By matching	20.7	14.7
P63092;Q5JWF2	P63092;Q5JWF2	3;3	3;3	2;2	Guanine nucleotide-binding protein G(s) subunit alpha isoforms short;Guanine nucleotide-binding protein G(s) subunit alpha isoforms XLas	GNAS	sp|P63092|GNAS2_HUMAN Guanine nucleotide-binding protein G(s) subunit alpha isoforms short OS=Homo sapiens OX=9606 GN=GNAS PE=1 SV=1;sp|Q5JWF2|GNAS1_HUMAN Guanine nucleotide-binding protein G(s) subunit alpha isoforms XLas OS=Homo sapiens OX=9606 GN=GNAS P	2	3	3	2	1	1	1	1	3	1	1	1	1	1	3	1	0	0	0	0	2	0	7.6	7.6	4.8	45.664	394	394;1037	2		8		0	22.249	By MS/MS	By MS/MS	By MS/MS	By MS/MS	By MS/MS	By MS/MS	2.8	2.8
P63098	P63098	1	1	1	Calcineurin subunit B type 1	PPP3R1	sp|P63098|CANB1_HUMAN Calcineurin subunit B type 1 OS=Homo sapiens OX=9606 GN=PPP3R1 PE=1 SV=2	1	1	1	1	0	0	0	0	1	0	0	0	0	0	1	0	0	0	0	0	1	0	7.1	7.1	7.1	19.3	170	170	3			1	0.0013966	7.6876					By MS/MS		0	0
P63104	P63104	17	16	13	14-3-3 protein zeta/delta	YWHAZ	sp|P63104|1433Z_HUMAN 14-3-3 protein zeta/delta OS=Homo sapiens OX=9606 GN=YWHAZ PE=1 SV=1	1	17	16	13	10	11	16	11	15	14	9	10	15	10	14	13	8	9	13	9	11	12	69.8	65.7	58.8	27.745	245	245	2.05	2	113	8	0	323.31	By MS/MS	By MS/MS	By MS/MS	By MS/MS	By MS/MS	By MS/MS	50.2	53.9
P63151	P63151	1	1	1	Serine/threonine-protein phosphatase 2A 55 kDa regulatory subunit B alpha isoform	PPP2R2A	sp|P63151|2ABA_HUMAN Serine/threonine-protein phosphatase 2A 55 kDa regulatory subunit B alpha isoform OS=Homo sapiens OX=9606 GN=PPP2R2A PE=1 SV=1	1	1	1	1	1	1	1	1	1	0	1	1	1	1	1	0	1	1	1	1	1	0	2.7	2.7	2.7	51.691	447	447	2		5		0.0054968	6.5698	By matching	By matching	By matching	By MS/MS	By matching		2.7	2.7
P63165;G2XKQ0	P63165	3;1	3;1	3;1	Small ubiquitin-related modifier 1	SUMO1	sp|P63165|SUMO1_HUMAN Small ubiquitin-related modifier 1 OS=Homo sapiens OX=9606 GN=SUMO1 PE=1 SV=1	2	3	3	3	1	1	2	1	3	1	1	1	2	1	3	1	1	1	2	1	3	1	36.6	36.6	36.6	11.557	101	101;101	2.25	4	1	7	0	21.157	By matching	By matching	By MS/MS	By MS/MS	By MS/MS	By matching	11.9	11.9
P63167	P63167	3	3	1	Dynein light chain 1, cytoplasmic	DYNLL1	sp|P63167|DYL1_HUMAN Dynein light chain 1, cytoplasmic OS=Homo sapiens OX=9606 GN=DYNLL1 PE=1 SV=1	1	3	3	1	2	3	3	3	2	2	2	3	3	3	2	2	1	1	1	1	1	1	49.4	49.4	24.7	10.366	89	89	3			31	0	169.04	By MS/MS	By MS/MS	By MS/MS	By MS/MS	By MS/MS	By MS/MS	37.1	49.4
P63172	P63172	1	1	1	Dynein light chain Tctex-type 1	DYNLT1	sp|P63172|DYLT1_HUMAN Dynein light chain Tctex-type 1 OS=Homo sapiens OX=9606 GN=DYNLT1 PE=1 SV=1	1	1	1	1	1	1	0	1	1	1	1	1	0	1	1	1	1	1	0	1	1	1	14.2	14.2	14.2	12.452	113	113	3			6	0.001457	8.6482	By MS/MS	By MS/MS		By MS/MS	By MS/MS	By MS/MS	14.2	14.2
P63173	P63173	4	4	4	60S ribosomal protein L38	RPL38	sp|P63173|RL38_HUMAN 60S ribosomal protein L38 OS=Homo sapiens OX=9606 GN=RPL38 PE=1 SV=2	1	4	4	4	2	4	2	3	3	2	2	4	2	3	3	2	2	4	2	3	3	2	41.4	41.4	41.4	8.2178	70	70	3			16	0	25.7	By MS/MS	By MS/MS	By MS/MS	By MS/MS	By MS/MS	By MS/MS	28.6	41.4
P63208	P63208	4	4	4	S-phase kinase-associated protein 1	SKP1	sp|P63208|SKP1_HUMAN S-phase kinase-associated protein 1 OS=Homo sapiens OX=9606 GN=SKP1 PE=1 SV=2	1	4	4	4	1	2	1	1	3	1	1	2	1	1	3	1	1	2	1	1	3	1	20.9	20.9	20.9	18.658	163	163	3			9	0	65.792	By MS/MS	By MS/MS	By MS/MS	By MS/MS	By MS/MS	By MS/MS	7.4	15.3
P63220	P63220	5	5	5	40S ribosomal protein S21	RPS21	sp|P63220|RS21_HUMAN 40S ribosomal protein S21 OS=Homo sapiens OX=9606 GN=RPS21 PE=1 SV=1	1	5	5	5	4	5	4	5	4	5	4	5	4	5	4	5	4	5	4	5	4	5	59	59	59	9.1113	83	83	3			29	0	46.668	By MS/MS	By MS/MS	By MS/MS	By MS/MS	By MS/MS	By MS/MS	42.2	59
P63241;Q6IS14;Q9GZV4	P63241;Q6IS14;Q9GZV4	8;6;5	8;6;5	8;6;5	Eukaryotic translation initiation factor 5A-1;Eukaryotic translation initiation factor 5A-1-like;Eukaryotic translation initiation factor 5A-2	EIF5A;EIF5AL1;EIF5A2	sp|P63241|IF5A1_HUMAN Eukaryotic translation initiation factor 5A-1 OS=Homo sapiens OX=9606 GN=EIF5A PE=1 SV=2;sp|Q6IS14|IF5AL_HUMAN Eukaryotic translation initiation factor 5A-1-like OS=Homo sapiens OX=9606 GN=EIF5AL1 PE=2 SV=2;sp|Q9GZV4|IF5A2_HUMAN Eukar	3	8	8	8	4	6	6	6	7	2	4	6	6	6	7	2	4	6	6	6	7	2	49.4	49.4	49.4	16.832	154	154;154;153	2.92		4	47	0	98.65	By MS/MS	By MS/MS	By MS/MS	By MS/MS	By MS/MS	By MS/MS	35.7	40.9
P63244	P63244	16	16	16	Guanine nucleotide-binding protein subunit beta-2-like 1;Guanine nucleotide-binding protein subunit beta-2-like 1, N-terminally processed	GNB2L1	sp|P63244|RACK1_HUMAN Receptor of activated protein C kinase 1 OS=Homo sapiens OX=9606 GN=RACK1 PE=1 SV=3	1	16	16	16	14	14	12	11	14	13	14	14	12	11	14	13	14	14	12	11	14	13	54.9	54.9	54.9	35.076	317	317	2	5	92	5	0	323.31	By MS/MS	By MS/MS	By MS/MS	By MS/MS	By MS/MS	By MS/MS	52.7	52.7
P63261	P63261	25	1	1	Actin, cytoplasmic 2;Actin, cytoplasmic 2, N-terminally processed	ACTG1	sp|P63261|ACTG_HUMAN Actin, cytoplasmic 2 OS=Homo sapiens OX=9606 GN=ACTG1 PE=1 SV=1	1	25	1	1	20	21	22	19	22	22	1	1	1	1	1	1	1	1	1	1	1	1	75.7	4.5	4.5	41.792	375	375	1.94	2	15	1	0	129.09	By MS/MS	By MS/MS	By MS/MS	By MS/MS	By MS/MS	By MS/MS	49.3	55.5
P63279	P63279	6	6	6	SUMO-conjugating enzyme UBC9	UBE2I	sp|P63279|UBC9_HUMAN SUMO-conjugating enzyme UBC9 OS=Homo sapiens OX=9606 GN=UBE2I PE=1 SV=1	1	6	6	6	0	1	1	2	6	2	0	1	1	2	6	2	0	1	1	2	6	2	27.2	27.2	27.2	18.007	158	158	2.8	1	1	13	0	45.219		By matching	By MS/MS	By MS/MS	By MS/MS	By matching	0	7.6
P67775;P62714	P67775;P62714	6;5	6;5	5;4	Serine/threonine-protein phosphatase 2A catalytic subunit alpha isoform;Serine/threonine-protein phosphatase 2A catalytic subunit beta isoform	PPP2CA;PPP2CB	sp|P67775|PP2AA_HUMAN Serine/threonine-protein phosphatase 2A catalytic subunit alpha isoform OS=Homo sapiens OX=9606 GN=PPP2CA PE=1 SV=1;sp|P62714|PP2AB_HUMAN Serine/threonine-protein phosphatase 2A catalytic subunit beta isoform OS=Homo sapiens OX=9606 G	2	6	6	5	4	4	5	2	4	5	4	4	5	2	4	5	4	4	4	2	4	4	24.3	24.3	19.7	35.594	309	309;309	2		24		0	114.32	By MS/MS	By MS/MS	By MS/MS	By MS/MS	By MS/MS	By MS/MS	17.2	17.2
P67809;Q9Y2T7	P67809	17;4	17;4	11;0	Nuclease-sensitive element-binding protein 1	YBX1	sp|P67809|YBOX1_HUMAN Y-box-binding protein 1 OS=Homo sapiens OX=9606 GN=YBX1 PE=1 SV=3	2	17	17	11	17	17	17	15	16	15	17	17	17	15	16	15	11	11	11	9	10	9	66.4	66.4	53.7	35.924	324	324;364	2.04	5	152	12	0	323.31	By MS/MS	By MS/MS	By MS/MS	By MS/MS	By MS/MS	By MS/MS	66.4	66.4
P67870	P67870	4	4	4	Casein kinase II subunit beta	CSNK2B	sp|P67870|CSK2B_HUMAN Casein kinase II subunit beta OS=Homo sapiens OX=9606 GN=CSNK2B PE=1 SV=1	1	4	4	4	3	4	3	1	2	2	3	4	3	1	2	2	3	4	3	1	2	2	16.7	16.7	16.7	24.942	215	215	2.47	1	14	15	0	30.925	By MS/MS	By MS/MS	By MS/MS	By MS/MS	By MS/MS	By MS/MS	13	16.7
P67936	P67936	16	16	8	Tropomyosin alpha-4 chain	TPM4	sp|P67936|TPM4_HUMAN Tropomyosin alpha-4 chain OS=Homo sapiens OX=9606 GN=TPM4 PE=1 SV=3	1	16	16	8	13	13	14	12	15	12	13	13	14	12	15	12	7	7	8	8	7	6	37.5	37.5	21	28.521	248	248	1.98	7	104	5	0	323.31	By MS/MS	By MS/MS	By MS/MS	By MS/MS	By MS/MS	By MS/MS	33.9	33.9
[truncated: 1,363 more rows]
[truncated: 36 more columns]

## Sheet: MQ_HBLAK
Protein IDs	Majority protein IDs	Peptide counts (all)	Peptide counts (razor+unique)	Peptide counts (unique)	Protein names	Gene names	Fasta headers	Number of proteins	Peptides	Razor + unique peptides	Unique peptides	Peptides ctrl1	Peptides ctrl2	Peptides ctrl3	Peptides IP1	Peptides IP2	Peptides IP3	Razor + unique peptides ctrl1	Razor + unique peptides ctrl2	Razor + unique peptides ctrl3	Razor + unique peptides IP1	Razor + unique peptides IP2	Razor + unique peptides IP3	Unique peptides ctrl1	Unique peptides ctrl2	Unique peptides ctrl3	Unique peptides IP1	Unique peptides IP2	Unique peptides IP3	Sequence coverage [%]	Unique + razor sequence coverage [%]	Unique sequence coverage [%]	Mol. weight [kDa]	Sequence length	Sequence lengths	Fraction average	Fraction 1	Fraction 2	Fraction 3	Q-value	Score	Identification type ctrl1	Identification type ctrl2	Identification type ctrl3	Identification type IP1	Identification type IP2	Identification type IP3	Sequence coverage ctrl1 [%]	Sequence coverage ctrl2 [%]
[truncated: 849 more rows]
[truncated: 36 more columns]

[truncated: 4 more sheets: Perseus_UROtsa, Perseus_HBLAK, UROtsa_p005_10x, HBLAK_p005_10x]
