# Supplementary material for: Multidimensional OMICs reveal ARID1A orchestrated control of DNA damage, splicing, and cell cycle in normal‐like and malignant urothelial cells
Source: Mol Oncol. 2025 Apr 1;19(12):3784–805. doi: 10.1002/1878-0261.70019 (PMC12688176; doi:10.1002/1878-0261.70019)
Supplement: Supplementary file 7 — File S2. DEG_UROtsa_ARID1A_KO_vs_NTC.xlsx. [file MOL2-19-3784-s003.xlsx]

## Sheet: Sheet 1
ensembl
