# Supplementary material for: Multidimensional OMICs reveal ARID1A orchestrated control of DNA damage, splicing, and cell cycle in normal‐like and malignant urothelial cells
Source: Mol Oncol. 2025 Apr 1;19(12):3784–805. doi: 10.1002/1878-0261.70019 (PMC12688176; doi:10.1002/1878-0261.70019)
Supplement: Supplementary file 8 — File S3. DEG_HBLAK_ARID1A_KD_vs_WT.xlsx. [file MOL2-19-3784-s006.xlsx]

## Sheet: Sheet 1
ensembl	entrez	symbol	gene.name	logFC	AveExpr	t	P.Value	adj.P.Val	B
ENSG00000107159	768	CA9	carbonic anhydrase 9	-4.18548	-2.67059	-10.9424	1.72487e-05	0.00876843	0.61505
ENSG00000286044	NA			-3.79386	-1.45336	-3.7114	0.00829651	0.115809	-2.16207
ENSG00000237807	100507516	LOC100507516	uncharacterized LOC100507516	-3.76971	-1.77774	-5.39769	0.00120359	0.0482245	-0.842159
ENSG00000134259	4803	NGF	nerve growth factor	-3.67311	-4.38578	-4.22248	0.00442291	0.088404	-2.17074
ENSG00000165071	137835	TMEM71	transmembrane protein 71	-3.59513	-3.31834	-8.00403	0.000120555	0.0179783	-1.03603
ENSG00000100311	5155	PDGFB	platelet derived growth factor subunit B	-3.59441	-3.1066	-8.45884	8.59962e-05	0.0152057	-0.833214
ENSG00000253214	105375924	LOC105375924	uncharacterized LOC105375924	-3.31308	-4.29293	-6.40874	0.000453404	0.0313678	-1.3857
ENSG00000230529	1097	CEACAMP9	CEA cell adhesion molecule pseudogene 9	-3.27676	-3.07253	-4.72709	0.0024696	0.0675496	-1.57741
ENSG00000198732	64093	SMOC1	SPARC related modular calcium binding 1	-3.27499	-0.418793	-5.50579	0.00107793	0.0459031	-0.339885
ENSG00000160183	64699	TMPRSS3	transmembrane serine protease 3	-3.26055	-4.08952	-4.88297	0.00207817	0.0629148	-1.77097
ENSG00000091128	22798	LAMB4	laminin subunit beta 4	-3.18659	-4.53638	-4.95298	0.00192531	0.0606971	-1.75136
ENSG00000130720	84929	FIBCD1	fibrinogen C domain containing 1	-3.05244	-3.9601	-5.01403	0.00180222	0.0591286	-1.615
ENSG00000135898	9290	GPR55	G protein-coupled receptor 55	-3.04393	-3.66629	-2.75386	0.0298879	0.202907	-3.26327
ENSG00000277011	NA			-2.96835	-1.52309	-13.4016	4.7306e-06	0.00461725	1.96581
ENSG00000152049	23704	KCNE4	potassium voltage-gated channel subfamily E regulatory subunit 4	-2.82396	-4.08293	-5.05954	0.00171618	0.057811	-1.61502
ENSG00000198521	7594	ZNF43	zinc finger protein 43	-2.73333	-4.53894	-4.89123	0.00205944	0.0626855	-1.88338
ENSG00000233117	NA			-2.69164	-4.66584	-3.96811	0.00601907	0.101333	-2.3453
ENSG00000225637	NA			-2.66166	-4.28244	-3.49024	0.0110264	0.131988	-2.66953
ENSG00000246223	388011	LINC01550	long intergenic non-protein coding RNA 1550	-2.63257	-1.78345	-9.19582	5.13405e-05	0.0132728	1.33084
ENSG00000164400	1437	CSF2	colony stimulating factor 2	-2.62541	1.57862	-9.21294	5.0751e-05	0.0132728	2.59749
ENSG00000162631	22854	NTNG1	netrin G1	-2.62475	-3.76045	-4.52374	0.0031093	0.0751729	-1.94132
ENSG00000251957	106481525	RNU6-1095P	RNA, U6 small nuclear 1095, pseudogene	-2.61013	-4.55053	-6.0274	0.000646113	0.0378986	-1.648
ENSG00000220702	NA			-2.60999	-4.86294	-6.15387	0.000573472	0.0353194	-1.55491
ENSG00000182870	50614	GALNT9	polypeptide N-acetylgalactosaminyltransferase 9	-2.60141	-0.847044	-11.4991	1.25911e-05	0.00783975	2.68639
ENSG00000237864	NA			-2.59672	-3.41853	-3.42365	0.0120295	0.137853	-2.5989
ENSG00000242444	100129645	RPL18P9	ribosomal protein L18 pseudogene 9	-2.5665	-4.2303	-3.16787	0.0169082	0.159666	-2.92611
ENSG00000201151	NA			-2.55937	-4.88144	-5.97084	0.000681913	0.0392048	-1.7494
ENSG00000168685	3575	IL7R	interleukin 7 receptor	-2.52522	4.00883	-9.63823	3.83151e-05	0.0111301	2.91971
ENSG00000255345	NA			-2.51979	-3.08472	-7.22396	0.00022375	0.0235333	-0.972508
ENSG00000228071	146110	RPL7P47	ribosomal protein L7 pseudogene 47	-2.509	-4.56044	-3.75165	0.00788424	0.113232	-2.49902
ENSG00000230445	387646	LRRC37A6P	leucine rich repeat containing 37 member A6, pseudogene	-2.48108	-3.64514	-5.34552	0.00127006	0.0502283	-1.6631
ENSG00000224184	100506457	MIR3681HG	MIR3681 host gene	-2.46091	-4.61096	-4.99598	0.00183767	0.0596291	-1.99167
ENSG00000095303	5742	PTGS1	prostaglandin-endoperoxide synthase 1	-2.45489	3.40476	-19.6894	3.89556e-07	0.00119486	6.92558
ENSG00000269970	NA			-2.4356	-4.82533	-2.406	0.0489409	0.250515	-3.63803
ENSG00000145087	9515	STXBP5L	syntaxin binding protein 5 like	-2.43199	-4.33462	-3.31549	0.0138764	0.147142	-2.81269
ENSG00000256651	100420580	LOC100420580	taste 2 receptor member 7 pseudogene	-2.43139	-4.69186	-4.88345	0.00207708	0.0629148	-2.04509
ENSG00000257732	NA			-2.42499	-5.0647	-5.67545	0.000909315	0.0435084	-1.83682
ENSG00000268307	110806301	LINC02560	long intergenic non-protein coding RNA 2560	-2.42493	-4.94187	-5.62314	0.000957911	0.0440188	-1.87643
ENSG00000239620	100419008	PRR20G	proline rich 20G	-2.39966	-5.00427	-5.6544	0.000928531	0.0435713	-1.84996
ENSG00000234371	391598	RPSAP31	ribosomal protein SA pseudogene 31	-2.39964	-4.80054	-5.53963	0.00104166	0.0455961	-1.93751
ENSG00000199709	106479568	RNU4-23P	RNA, U4 small nuclear 23, pseudogene	-2.39052	-4.65921	-5.00855	0.0018129	0.0591881	-2.00953
ENSG00000261456	347688	TUBB8	tubulin beta 8 class VIII	-2.38347	-4.53493	-4.14373	0.00486054	0.0925179	-2.37153
ENSG00000227471	441282	AKR1B15	aldo-keto reductase family 1 member B15	-2.38202	-4.89559	-4.09932	0.00512828	0.094991	-2.33046
ENSG00000113520	3565	IL4	interleukin 4	-2.37301	-4.64135	-3.03387	0.020283	0.172554	-3.07093
ENSG00000112782	53405	CLIC5	chloride intracellular channel 5	-2.35859	-4.74011	-4.65213	0.00268661	0.0701884	-2.17689
ENSG00000271318	NA			-2.34781	-4.86294	-3.90122	0.00653765	0.104686	-2.43383
ENSG00000168079	286133	SCARA5	scavenger receptor class A member 5	-2.34212	-4.29628	-2.9179	0.0237882	0.184977	-3.15014
ENSG00000074047	2736	GLI2	GLI family zinc finger 2	-2.3403	-1.98193	-6.27003	0.00051479	0.0337988	-0.0489895
ENSG00000136869	7099	TLR4	toll like receptor 4	-2.33591	-4.02461	-4.20257	0.00452928	0.0895616	-2.15012
ENSG00000286802	NA			-2.33461	-4.33718	-4.97027	0.00188952	0.0604276	-1.72021
ENSG00000237013	101927701	LINC01812	long intergenic non-protein coding RNA 1812	-2.33201	-4.48813	-2.56815	0.0388376	0.226609	-3.48089
ENSG00000180316	285848	PNPLA1	patatin like phospholipase domain containing 1	-2.32556	-4.88144	-3.49461	0.0109638	0.131657	-2.71668
ENSG00000232316	105377957	LINC02518	long intergenic non-protein coding RNA 2518	-2.3229	-4.86294	-4.19569	0.00456672	0.0900304	-2.2352
ENSG00000236908	NA			-2.31333	-3.31522	-4.73036	0.0024606	0.0675496	-1.53544
ENSG00000266010	100128893	GATA6-AS1	GATA6 antisense RNA 1 (head to head)	-2.30849	-4.85542	-3.03583	0.0202287	0.172226	-3.07773
ENSG00000273027	NA			-2.30741	-3.84361	-3.09079	0.0187687	0.167047	-2.9499
ENSG00000286919	NA			-2.30444	-4.46844	-2.78859	0.0284703	0.199341	-3.28058
ENSG00000251635	NA			-2.29909	-4.69186	-3.78878	0.0075237	0.111129	-2.52688
ENSG00000273443	NA			-2.28352	-2.39335	-7.50763	0.00017761	0.0208702	0.259608
ENSG00000135636	8291	DYSF	dysferlin	-2.27637	1.82006	-3.33681	0.0134893	0.145129	-2.99923
ENSG00000196092	5079	PAX5	paired box 5	-2.26757	-4.96235	-2.26157	0.0602243	0.275418	-3.77636
ENSG00000238098	650655	ABCA17P	ATP binding cassette subfamily A member 17, pseudogene	-2.26255	-4.48237	-2.56016	0.0392805	0.228006	-3.48808
ENSG00000276633	NA			-2.25707	-3.89362	-6.70368	0.000348486	0.028064	-0.839991
ENSG00000262152	NA			-2.25241	-1.31031	-7.52191	0.000175591	0.020799	0.950794
ENSG00000243389	NA			-2.25188	-4.13935	-2.97117	0.0221041	0.179477	-3.08565
ENSG00000117069	81849	ST6GALNAC5	ST6 N-acetylgalactosaminide alpha-2,6-sialyltransferase 5	-2.25055	-3.61145	-5.50906	0.00107437	0.0459031	-1.14593
ENSG00000288460	NA			-2.24553	-4.69186	-3.56978	0.00994568	0.125874	-2.74716
ENSG00000198910	3897	L1CAM	L1 cell adhesion molecule	-2.22493	3.77887	-7.52468	0.000175202	0.020799	1.36129
ENSG00000261242	NA			-2.21715	-4.65921	-3.60827	0.00946467	0.122639	-2.69377
ENSG00000285560	NA			-2.21645	-4.9838	-3.96153	0.00606798	0.101447	-2.45489
ENSG00000249706	NA			-2.21616	-4.86097	-3.82753	0.00716651	0.109578	-2.58548
ENSG00000248727	102467147	LINC01948	long intergenic non-protein coding RNA 1948	-2.2092	-4.92337	-4.23756	0.00434417	0.0877501	-2.22263
ENSG00000105219	79935	CCNP	cyclin P	-2.20421	-3.37761	-4.58596	0.00289587	0.0729981	-1.62291
ENSG00000099250	8829	NRP1	neuropilin 1	-2.18633	3.75563	-22.344	1.70134e-07	0.00119486	7.63032
ENSG00000053918	3784	KCNQ1	potassium voltage-gated channel subfamily Q member 1	-2.18042	-4.97418	-2.60982	0.0366097	0.220408	-3.45704
ENSG00000058866	1608	DGKG	diacylglycerol kinase gamma	-2.17513	-2.14671	-4.34018	0.00384786	0.08287	-1.549
ENSG00000259405	NA			-2.17454	-4.59126	-3.17186	0.0168175	0.159383	-3.00031
ENSG00000204420	80739	MPIG6B	megakaryocyte and platelet inhibitory receptor G6b	-2.17231	-4.95602	-3.69657	0.00845434	0.116682	-2.58198
ENSG00000188290	57801	HES4	hes family bHLH transcription factor 4	-2.17042	-2.89271	-3.03719	0.0201913	0.172226	-2.92301
ENSG00000203786	448834	KPRP	keratinocyte proline rich protein	-2.15867	-4.00203	-4.07072	0.00530928	0.0964108	-2.2114
ENSG00000099957	9127	P2RX6	purinergic receptor P2X 6	-2.15515	-1.99828	-2.85894	0.0258128	0.192242	-3.13296
ENSG00000177138	171483	FAM9B	family with sequence similarity 9 member B	-2.14661	-4.75862	-3.25455	0.0150503	0.152352	-2.90768
ENSG00000255874	283487	PRECSIT	p53 regulated carcinoma associated Stat3 activating long intergenic non-protein coding transcript	-2.14582	-4.7326	-2.81465	0.0274536	0.19697	-3.27109
ENSG00000124212	5740	PTGIS	prostaglandin I2 synthase	-2.13184	-5.00427	-4.24078	0.00432758	0.0877053	-2.27058
ENSG00000174059	947	CD34	CD34 molecule	-2.12986	-4.91585	-3.025	0.0205305	0.173404	-3.09611
ENSG00000184368	256714	MAP7D2	MAP7 domain containing 2	-2.1285	-4.74011	-3.97998	0.00593181	0.100795	-2.51772
ENSG00000135063	9413	FAM189A2	family with sequence similarity 189 member A2	-2.12569	-4.95602	-3.0862	0.0188863	0.167397	-3.04624
ENSG00000267089	NA			-2.12569	-4.95602	-3.0862	0.0188863	0.167397	-3.04624
ENSG00000183273	160777	CCDC60	coiled-coil domain containing 60	-2.12569	-4.95602	-3.069	0.0193335	0.169475	-3.06034
ENSG00000187185	388282	LOC388282	uncharacterized LOC388282	-2.12324	-3.71731	-2.72312	0.0312044	0.20573	-3.28795
ENSG00000258791	645687	LINC00520	long intergenic non-protein coding RNA 520	-2.12322	-3.67188	-4.51177	0.00315236	0.0751729	-1.75699
ENSG00000231203	344320	KRT8P10	keratin 8 pseudogene 10	-2.11736	-5.02278	-4.35597	0.00377722	0.0819999	-2.37089
ENSG00000204072	NA			-2.11722	-5.1456	-4.43396	0.00344878	0.0785016	-2.30016
ENSG00000252026	106480409	RNU6-1262P	RNA, U6 small nuclear 1262, pseudogene	-2.11722	-5.1456	-4.43396	0.00344878	0.0785016	-2.30016
ENSG00000234883	114614	MIR155HG	MIR155 host gene	-2.11704	-4.21435	-2.57628	0.0383916	0.22554	-3.459
ENSG00000244459	NA			-2.11259	-4.63122	-3.84076	0.00704892	0.108586	-2.58664
ENSG00000055955	3700	ITIH4	inter-alpha-trypsin inhibitor heavy chain 4	-2.11115	-5.01842	-3.47634	0.011228	0.133386	-2.75066
ENSG00000250551	NA			-2.10833	-4.75229	-3.24241	0.0152967	0.153287	-2.92007
ENSG00000206199	389161	ANKUB1	ankyrin repeat and ubiquitin domain containing 1	-2.1013	-3.42397	-6.45523	0.000434718	0.0313678	-0.671393
ENSG00000236138	100996350	DUX4L26	double homeobox 4 like 26 (pseudogene)	-2.09681	-5.01842	-2.77961	0.0288299	0.199966	-3.32127
ENSG00000228997	NA			-2.0919	-1.53503	-5.40881	0.00118994	0.0479136	-0.517652
ENSG00000260604	NA			-2.0796	0.0674109	-5.00779	0.00181438	0.0591881	-0.775323
ENSG00000243537	392271	RPL32P20	ribosomal protein L32 pseudogene 20	-2.07762	-3.78909	-3.55538	0.0101325	0.127183	-2.62165
ENSG00000285881	NA			-2.07741	-3.94443	-3.02907	0.0204166	0.173162	-3.02962
ENSG00000273113	NA			-2.07623	-4.44993	-3.18285	0.0165702	0.158436	-2.93397
ENSG00000276984	NA			-2.07603	-4.50284	-3.40438	0.0123381	0.139503	-2.76095
ENSG00000197471	6693	SPN	sialophorin	-2.0743	-3.92344	-2.53725	0.0405806	0.231218	-3.48392
ENSG00000205045	100506736	SLFN12L	schlafen family member 12 like	-2.07346	-5.01842	-2.81172	0.027566	0.197312	-3.28725
ENSG00000198435	441478	NRARP	NOTCH regulated ankyrin repeat protein	-2.07006	-1.11938	-5.63675	0.000944992	0.0439319	-0.255928
ENSG00000173208	225	ABCD2	ATP binding cassette subfamily D member 2	-2.06725	-4.40722	-1.9487	0.0946048	0.339817	-4.07589
ENSG00000154589	23643	LY96	lymphocyte antigen 96	-2.06225	-3.28489	-4.64205	0.00271737	0.0706826	-1.59098
ENSG00000234817	100507506	ECI2-DT	ECI2 divergent transcript	-2.05947	-3.95785	-3.7086	0.00832608	0.115895	-2.56327
ENSG00000198796	115701	ALPK2	alpha kinase 2	-2.05636	-5.05508	-2.57435	0.0384972	0.225818	-3.49354
ENSG00000199697	106481319	RNU6-446P	RNA, U6 small nuclear 446, pseudogene	-2.05095	-5.03868	-2.77652	0.0289547	0.200325	-3.31833
ENSG00000204624	57540	DISP3	dispatched RND transporter family member 3	-2.04372	-0.757174	-3.94486	0.00619401	0.101923	-1.90773
ENSG00000151651	101	ADAM8	ADAM metallopeptidase domain 8	-2.04343	2.7786	-24.4779	9.3464e-08	0.00114031	7.65265
ENSG00000198788	4583	MUC2	mucin 2, oligomeric mucus/gel-forming	-2.0424	-1.94874	-7.04524	0.00025977	0.0248779	0.281802
ENSG00000272885	NA			-2.03621	-4.12119	-2.72568	0.0310927	0.205443	-3.30804
ENSG00000154639	1525	CXADR	CXADR Ig-like cell adhesion molecule	-2.02232	1.64581	-9.35233	4.62273e-05	0.0123955	2.62886
ENSG00000205579	NA			-2.02125	-5.00427	-3.16086	0.0170689	0.160064	-2.9913
ENSG00000227857	101929626	LOC101929626	uncharacterized LOC101929626	-2.02125	-5.00427	-3.14237	0.0175007	0.16145	-3.00612
ENSG00000272689	NA			-2.00567	-4.4901	-4.21456	0.00446489	0.0887557	-2.18655
ENSG00000196668	100287569	LINC00173	long intergenic non-protein coding RNA 173	-2.00462	1.36933	-16.0552	1.47227e-06	0.00212659	4.92018
ENSG00000227107	NA			-1.99435	-4.64762	-2.11858	0.0740201	0.303353	-3.91014
ENSG00000251537	NA			-1.98985	-5.03692	-2.68353	0.0329911	0.210572	-3.39566
ENSG00000118526	6943	TCF21	transcription factor 21	-1.98804	-5.08518	-2.70536	0.0319929	0.207807	-3.38006
ENSG00000237461	101928438	LOC101928438	uncharacterized LOC101928438	-1.98804	-5.08518	-2.69074	0.032658	0.209707	-3.39281
ENSG00000264570	NA			-1.98804	-5.08518	-2.69074	0.032658	0.209707	-3.39281
ENSG00000283162	NA			-1.98157	-4.83319	-4.15433	0.00479892	0.0922034	-2.46926
ENSG00000262298	NA			-1.97413	-4.83319	-4.13676	0.0049015	0.0926425	-2.47949
ENSG00000266648	NA			-1.97409	-4.94187	-4.11341	0.00504162	0.0944133	-2.50116
ENSG00000255434	NA			-1.97409	-5.02278	-4.15342	0.00480417	0.0922318	-2.46398
ENSG00000261635	NA			-1.97409	-5.1456	-4.27259	0.0041672	0.0860997	-2.35336
ENSG00000226005	NA			-1.97387	-2.56386	-4.61495	0.00280204	0.071664	-1.46928
ENSG00000234806	100131788	RPL26P29	ribosomal protein L26 pseudogene 29	-1.9685	-4.94187	-4.10288	0.00510621	0.0948231	-2.50642
ENSG00000259354	NA			-1.9685	-4.94187	-4.10288	0.00510621	0.0948231	-2.50642
ENSG00000169071	4920	ROR2	receptor tyrosine kinase like orphan receptor 2	-1.96597	-4.57459	-2.36052	0.0522381	0.256781	-3.67839
ENSG00000241269	NA			-1.96409	-4.00469	-2.67594	0.0333459	0.211837	-3.34922
ENSG00000249574	442497	LOC442497	uncharacterized LOC442497	-1.96365	-1.35903	-5.14341	0.00156938	0.0550207	-0.713491
ENSG00000253882	154761	LOC154761	family with sequence similarity 115, member C pseudogene	-1.95675	-4.85542	-2.53616	0.0406431	0.231435	-3.52364
ENSG00000249700	100506462	SRD5A3-AS1	SRD5A3 antisense RNA 1	-1.95489	-4.4462	-2.78433	0.0286403	0.199661	-3.31347
ENSG00000070182	6710	SPTB	spectrin beta, erythrocytic	-1.94449	-1.76866	-4.62203	0.00277963	0.0714709	-1.24825
ENSG00000106633	2645	GCK	glucokinase	-1.93489	-2.74512	-7.20207	0.000227842	0.0237589	0.0725969
ENSG00000273769	100996465	LCA10	lung carcinoma-associated 10	-1.93088	-4.55686	-2.31957	0.055403	0.264341	-3.71816
ENSG00000280333	NA			-1.93079	-5.08518	-3.67856	0.00865046	0.118186	-2.62216
ENSG00000250770	NA			-1.92667	-2.6409	-4.87794	0.00208965	0.06295	-1.23571
ENSG00000262434	NA			-1.91545	-3.46231	-4.01797	0.0056619	0.0984018	-2.08666
ENSG00000231292	NA			-1.90992	-4.12127	-3.18016	0.0166305	0.158702	-2.94714
ENSG00000162039	254528	MEIOB	meiosis specific with OB-fold	-1.90964	-4.69186	-2.66088	0.0340613	0.213603	-3.42677
ENSG00000167741	124975	GGT6	gamma-glutamyltransferase 6	-1.90951	-3.84331	-2.99516	0.0213874	0.177019	-3.04935
ENSG00000076706	4162	MCAM	melanoma cell adhesion molecule	-1.90913	2.97378	-3.53559	0.0103954	0.12863	-2.92797
ENSG00000150873	130813	C2orf50	chromosome 2 open reading frame 50	-1.90367	-4.1838	-3.83852	0.0070687	0.108685	-2.57654
ENSG00000226261	NA			-1.90351	-5.0647	-2.86396	0.0256332	0.191689	-3.24219
ENSG00000184347	6586	SLIT3	slit guidance ligand 3	-1.90351	-5.0647	-2.86396	0.0256332	0.191689	-3.24219
ENSG00000229563	101927528	LINC01204	long intergenic non-protein coding RNA 1204	-1.90093	-1.00385	-4.32599	0.00391259	0.0833712	-1.47873
ENSG00000177614	79605	PGBD5	piggyBac transposable element derived 5	-1.89928	-1.55467	-8.69568	7.25632e-05	0.0136484	1.39638
ENSG00000139637	60314	MYG1	MYG1 exonuclease	-1.89789	-4.52676	-1.77299	0.12184	0.382999	-4.24373
ENSG00000111249	23316	CUX2	cut like homeobox 2	-1.89335	-3.58902	-4.84566	0.00216513	0.0641935	-1.58936
ENSG00000227815	NA			-1.89096	-5.08518	-2.85361	0.0260044	0.19232	-3.25282
ENSG00000102452	259232	NALCN	sodium leak channel, non-selective	-1.889	-2.21202	-5.31644	0.0013089	0.0508432	-0.732028
ENSG00000015413	1800	DPEP1	dipeptidase 1	-1.88503	0.19908	-7.58207	0.000167363	0.02073	1.3972
ENSG00000230449	100133037	RPL7P4	ribosomal protein L7 pseudogene 4	-1.87709	-5.1271	-3.24481	0.0152476	0.153051	-2.94121
ENSG00000266643	100500812	MIR3677	microRNA 3677	-1.87366	-4.08896	-1.72879	0.12981	0.393038	-4.30818
ENSG00000269646	NA			-1.86624	-4.65169	-2.36824	0.0516627	0.255445	-3.67916
ENSG00000279555	NA			-1.86547	-4.55053	-4.01509	0.00568188	0.0986085	-2.34902
ENSG00000264017	106479346	RN7SL336P	RNA, 7SL, cytoplasmic 336, pseudogene	-1.84916	-5.26843	-3.61424	0.00939241	0.122232	-2.7725
ENSG00000075213	10371	SEMA3A	semaphorin 3A	-1.84627	-0.164594	-6.24797	0.00052539	0.0338365	0.372272
ENSG00000277130	NA			-1.8384	-5.07885	-2.45928	0.0453499	0.242084	-3.59879
ENSG00000233029	100996318	LOC100996318	uncharacterized LOC100996318	-1.83795	-5.34934	-4.07182	0.0053022	0.0964108	-2.57232
ENSG00000278943	NA			-1.83795	-5.34934	-4.07182	0.0053022	0.0964108	-2.57232
ENSG00000233974	NA			-1.83795	-5.34934	-4.07182	0.0053022	0.0964108	-2.57232
ENSG00000236257	NA			-1.83793	-5.22651	-4.03006	0.00557885	0.098171	-2.6107
ENSG00000253197	NA			-1.83788	-5.1456	-4.01344	0.00569334	0.0987372	-2.62589
ENSG00000286828	NA			-1.83787	-4.40168	-4.76672	0.00236283	0.066808	-1.95611
ENSG00000286710	116435278	LOC116435278	uncharacterized LOC116435278	-1.8361	-1.60927	-4.31635	0.00395724	0.0839658	-1.5078
ENSG00000167889	146664	MGAT5B	alpha-1,6-mannosylglycoprotein 6-beta-N-acetylglucosaminyltransferase B	-1.83495	2.42637	-6.92597	0.000287462	0.0256991	0.92649
ENSG00000149256	26011	TENM4	teneurin transmembrane protein 4	-1.83109	-3.13604	-1.90393	0.100917	0.351141	-4.19544
ENSG00000215045	392862	GRID2IP	Grid2 interacting protein	-1.82579	-4.94187	-2.83963	0.0265148	0.193548	-3.31309
ENSG00000269524	NA			-1.82572	-5.02278	-2.88105	0.0250328	0.18955	-3.27027
ENSG00000198771	92241	RCSD1	RCSD domain containing 1	-1.82426	-4.68435	-2.62784	0.0356882	0.218143	-3.46559
ENSG00000125384	5732	PTGER2	prostaglandin E receptor 2	-1.82139	-4.35312	-1.67208	0.140766	0.407501	-4.34844
ENSG00000227544	100506725	LOC100506725	uncharacterized LOC100506725	-1.81919	-5.15975	-2.75891	0.0296771	0.202477	-3.33991
ENSG00000182866	3932	LCK	LCK proto-oncogene, Src family tyrosine kinase	-1.81365	-1.01365	-3.7165	0.00824305	0.11573	-2.16506
ENSG00000267764	NA			-1.81294	-4.1497	-3.40085	0.0123955	0.139653	-2.74106
ENSG00000159231	874	CBR3	carbonyl reductase 3	-1.80902	-0.917644	-6.65853	0.000362599	0.0288995	0.532963
ENSG00000286886	NA			-1.80757	-2.74304	-6.87548	0.000300182	0.0262535	-0.00738692
ENSG00000278463	8335	H2AC4	H2A clustered histone 4	-1.80174	-4.91585	-2.10065	0.0759615	0.307131	-3.92851
ENSG00000146966	27147	DENND2A	DENN domain containing 2A	-1.80126	2.61015	-4.29407	0.00406263	0.0849462	-1.86244
ENSG00000124664	25803	SPDEF	SAM pointed domain containing ETS transcription factor	-1.80069	-3.28489	-3.53729	0.0103725	0.128477	-2.44653
ENSG00000117713	8289	ARID1A	AT-rich interaction domain 1A	-1.80031	6.13529	-19.0993	4.75275e-07	0.00119486	7.24192
ENSG00000266533	100500828	MIR3619	microRNA 3619	-1.79824	-4.63143	-2.16	0.0697228	0.293632	-3.8713
ENSG00000285830	NA			-1.79795	-3.98028	-3.15343	0.0172411	0.160512	-2.95067
ENSG00000196188	1510	CTSE	cathepsin E	-1.79733	-2.45054	-5.05434	0.00172577	0.0579236	-0.996939
ENSG00000264672	101927688	SEPTIN4-AS1	SEPTIN4 antisense RNA 1	-1.79194	-2.74595	-2.99144	0.021497	0.177567	-2.96777
ENSG00000287234	NA			-1.79086	-4.59878	-2.62572	0.0357954	0.218612	-3.43264
ENSG00000230309	NA			-1.78469	-2.8301	-3.51984	0.01061	0.129771	-2.40998
ENSG00000196358	84628	NTNG2	netrin G2	-1.78441	-5.22651	-3.22682	0.0156196	0.154535	-3.0089
ENSG00000256943	NA			-1.78151	-2.22072	-4.91981	0.0019961	0.0618891	-1.06105
ENSG00000272223	NA			-1.77803	-3.87561	-3.80968	0.00732868	0.109745	-2.68312
ENSG00000286271	NA			-1.77529	-5.15975	-2.28734	0.058031	0.270197	-3.75796
ENSG00000255234	NA			-1.77529	-5.15975	-2.28734	0.058031	0.270197	-3.75796
ENSG00000237352	NA			-1.77223	-1.70427	-1.97937	0.0905071	0.332901	-4.28731
ENSG00000256030	NA			-1.77022	-5.1271	-2.35449	0.0526927	0.257825	-3.69552
ENSG00000163564	149628	PYHIN1	pyrin and HIN domain family member 1	-1.76714	-5.1456	-3.2666	0.0148098	0.15114	-2.92709
ENSG00000236430	NA			-1.76714	-5.1456	-3.2666	0.0148098	0.15114	-2.92709
ENSG00000257126	NA			-1.76696	-1.54539	-4.18073	0.00464922	0.0906327	-1.64258
ENSG00000255819	NA			-1.76003	-4.92337	-2.34006	0.0537951	0.260344	-3.71993
ENSG00000271414	NA			-1.75917	-4.88144	-2.0875	0.0774182	0.310101	-3.9406
ENSG00000201573	NA			-1.75175	-5.1271	-2.11692	0.0741972	0.303722	-3.9143
ENSG00000273812	NA			-1.74695	-0.308901	-3.33175	0.0135802	0.145657	-2.70929
ENSG00000253558	NA			-1.74544	-4.94187	-2.31307	0.0559226	0.265376	-3.73478
ENSG00000101489	56853	CELF4	CUGBP Elav-like family member 4	-1.7412	-4.89559	-1.73575	0.128523	0.391752	-4.27121
ENSG00000107165	7306	TYRP1	tyrosinase related protein 1	-1.7407	-1.8268	-3.4582	0.0114972	0.134553	-2.43813
ENSG00000285569	NA			-1.7407	-5.18753	-3.15551	0.0171928	0.160293	-3.01866
ENSG00000227038	NA			-1.74061	-4.95602	-2.31291	0.0559357	0.265376	-3.73189
ENSG00000256542	NA			-1.73921	-0.763512	-7.8594	0.000134681	0.0189579	1.3742
ENSG00000227172	NA			-1.73816	-5.1456	-2.82891	0.0269135	0.194987	-3.27926
ENSG00000236570	131185	RAD23BP1	RAD23B pseudogene 1	-1.73515	-5.208	-2.73876	0.0305271	0.20408	-3.36454
ENSG00000273001	NA			-1.73515	-5.208	-2.73876	0.0305271	0.20408	-3.36454
ENSG00000239948	106479357	RN7SL368P	RNA, 7SL, cytoplasmic 368, pseudogene	-1.73515	-5.208	-2.73876	0.0305271	0.20408	-3.36454
ENSG00000080573	50509	COL5A3	collagen type V alpha 3 chain	-1.73476	0.363921	-10.5725	2.14354e-05	0.010225	2.92404
ENSG00000205078	100130958	SYCE1L	synaptonemal complex central element protein 1 like	-1.73407	-5.208	-2.01609	0.0858316	0.32481	-4.00839
ENSG00000167895	147138	TMC8	transmembrane channel like 8	-1.73247	-1.55196	-4.25437	0.00425824	0.0868048	-1.56557
ENSG00000145824	9547	CXCL14	C-X-C motif chemokine ligand 14	-1.73226	-4.38753	-1.8231	0.113378	0.370571	-4.2002
ENSG00000199691	NA			-1.73111	-4.21179	-3.4242	0.0120209	0.137839	-2.7653
ENSG00000280113	NA			-1.72679	-3.79471	-1.70455	0.134391	0.399423	-4.35792
ENSG00000243978	57529	RTL9	retrotransposon Gag like 9	-1.72473	-5.0647	-2.97963	0.0218485	0.178482	-3.19415
ENSG00000058404	816	CAMK2B	calcium/calmodulin dependent protein kinase II beta	-1.72171	-0.260453	-8.26532	9.90994e-05	0.0165625	1.76902
ENSG00000260176	NA			-1.71908	-4.79302	-2.15726	0.0699989	0.294287	-3.87501
ENSG00000188833	377841	ENTPD8	ectonucleoside triphosphate diphosphohydrolase 8	-1.71859	-4.63143	-2.17304	0.0684234	0.291064	-3.85791
ENSG00000258806	NA			-1.71025	-5.208	-2.78228	0.0287223	0.199661	-3.32434
ENSG00000131044	164395	TTLL9	tubulin tyrosine ligase like 9	-1.70447	-3.64621	-3.38697	0.0126242	0.140866	-2.6314
ENSG00000260823	NA			-1.70327	-2.81829	-5.84434	0.000770373	0.0408277	-0.736936
ENSG00000237429	NA			-1.70312	-4.71964	-1.44177	0.194836	0.480658	-4.54386
ENSG00000169554	9839	ZEB2	zinc finger E-box binding homeobox 2	-1.70276	-0.573412	-3.37744	0.0127837	0.141596	-2.62125
ENSG00000078018	4133	MAP2	microtubule associated protein 2	-1.70042	-3.35103	-4.71674	0.00249838	0.067672	-1.81176
ENSG00000015520	29881	NPC1L1	NPC1 like intracellular cholesterol transporter 1	-1.69894	-4.99676	-2.14408	0.0713438	0.2973	-3.88965
ENSG00000272009	NA			-1.6965	-4.95602	-3.24762	0.0151903	0.15266	-3.03719
ENSG00000213657	644522	RPL31P44	ribosomal protein L31 pseudogene 44	-1.69276	-5.03692	-3.77454	0.0076597	0.111737	-2.74161
ENSG00000270210	NA			-1.69256	-5.34934	-3.82218	0.00721475	0.109604	-2.69618
ENSG00000283235	NA			-1.69256	-5.34934	-3.82218	0.00721475	0.109604	-2.69618
ENSG00000253915	NA			-1.69256	-5.34934	-3.82218	0.00721475	0.109604	-2.69618
ENSG00000273514	653404	FOXD4L6	forkhead box D4 like 6	-1.69256	-5.34934	-3.82218	0.00721475	0.109604	-2.69618
ENSG00000241568	106479347	RN7SL338P	RNA, 7SL, cytoplasmic 338, pseudogene	-1.69256	-5.22651	-3.76241	0.00777777	0.112432	-2.75297
ENSG00000261247	653075	GOLGA8T	golgin A8 family member T	-1.69256	-5.22651	-3.76241	0.00777777	0.112432	-2.75297
ENSG00000207864	407019	MIR27B	microRNA 27b	-1.69045	-5.08518	-2.4615	0.0452063	0.241744	-3.61681
ENSG00000113905	3273	HRG	histidine rich glycoprotein	-1.68878	-5.26843	-3.38063	0.0127301	0.141441	-2.89804
ENSG00000258608	NA			-1.68697	-5.22651	-3.75088	0.00789191	0.113232	-2.7593
ENSG00000242396	NA			-1.68697	-5.34934	-3.81169	0.00731026	0.109745	-2.70144
ENSG00000287244	NA			-1.68697	-5.34934	-3.81169	0.00731026	0.109745	-2.70144
ENSG00000226263	NA			-1.68697	-5.34934	-3.81169	0.00731026	0.109745	-2.70144
ENSG00000267258	126170	PPIAP58	peptidylprolyl isomerase A pseudogene 58	-1.68697	-5.34934	-3.81169	0.00731026	0.109745	-2.70144
ENSG00000286070	2678	GGT1	gamma-glutamyltransferase 1	-1.68653	-4.71002	-1.59455	0.157171	0.430617	-4.40576
ENSG00000278281	102465842	MIR7856	microRNA 7856	-1.6832	-5.0647	-3.21236	0.0159256	0.156035	-3.06483
ENSG00000272699	NA			-1.6832	-5.0647	-3.21236	0.0159256	0.156035	-3.06483
ENSG00000213943	344866	KRT18P17	keratin 18 pseudogene 17	-1.6832	-5.0647	-3.21236	0.0159256	0.156035	-3.06483
ENSG00000258774	NA			-1.68319	-5.26843	-3.37382	0.0128449	0.141823	-2.90146
ENSG00000230758	101290500	SNAP23P1	synaptosome associated protein 23 pseudogene 1	-1.68285	-5.208	-2.77071	0.0291909	0.200757	-3.33411
ENSG00000260876	101928248	LINC01229	long intergenic non-protein coding RNA 1229	-1.68218	-4.41355	-2.58279	0.038039	0.224634	-3.46094
ENSG00000236283	NA			-1.67896	-4.13221	-2.00001	0.0878482	0.327922	-4.03134
ENSG00000158683	168507	PKD1L1	polycystin 1 like 1, transient receptor potential channel interacting	-1.67717	-4.46436	-1.67574	0.140033	0.406953	-4.34055
ENSG00000158578	212	ALAS2	5'-aminolevulinate synthase 2	-1.67198	-5.22651	-3.24888	0.0151649	0.15253	-2.97323
ENSG00000277418	111644137	RNA5SP531	RNA, 5S ribosomal pseudogene 531	-1.67198	-5.22651	-3.24888	0.0151649	0.15253	-2.97323
ENSG00000185352	266722	HS6ST3	heparan sulfate 6-O-sulfotransferase 3	-1.67198	-5.22651	-3.24888	0.0151649	0.15253	-2.97323
ENSG00000229757	100271038	RPL7AP21	ribosomal protein L7a pseudogene 21	-1.67198	-5.10368	-3.11624	0.0181313	0.164408	-3.10935
ENSG00000264932	NA			-1.67136	-4.36727	-4.51272	0.0031489	0.0751729	-2.02142
ENSG00000263154	NA			-1.66866	-4.43834	-1.92522	0.0978656	0.34614	-4.09756
ENSG00000230753	101929746	ZNF341-AS1	ZNF341 antisense RNA 1	-1.66731	-4.65921	-2.66772	0.0337345	0.212559	-3.3981
ENSG00000171889	554202	MIR31HG	MIR31 host gene	-1.66686	-0.929601	-3.34839	0.0132841	0.143912	-2.59816
ENSG00000284620	NA			-1.66673	-5.208	-2.45273	0.0457766	0.242758	-3.61067
ENSG00000227028	100128590	SLC8A1-AS1	SLC8A1 antisense RNA 1	-1.66673	-5.208	-2.43862	0.0467092	0.245002	-3.62325
ENSG00000279274	NA			-1.66639	-5.22651	-3.24293	0.0152859	0.153274	-2.97623
ENSG00000250057	NA			-1.66639	-5.10368	-3.1077	0.0183424	0.1654	-3.11511
ENSG00000274615	NA			-1.66635	-4.00806	-3.25493	0.0150425	0.152352	-2.82078
ENSG00000108405	5023	P2RX1	purinergic receptor P2X 1	-1.66532	-4.5145	-1.50013	0.179564	0.460005	-4.50368
ENSG00000244122	54577	UGT1A7	UDP glucuronosyltransferase family 1 member A7	-1.66472	-4.79302	-1.76855	0.122619	0.383902	-4.24113
ENSG00000258256	NA			-1.66441	-4.99676	-2.10291	0.075714	0.306893	-3.92723
ENSG00000275383	NA			-1.66405	-3.68706	-1.95481	0.0937745	0.33819	-4.09828
ENSG00000253190	NA			-1.66308	-4.80054	-2.14181	0.0715777	0.297744	-3.8902
ENSG00000133561	474344	GIMAP6	GTPase, IMAP family member 6	-1.65919	-2.25962	-1.97009	0.0917282	0.334991	-4.22062
ENSG00000109758	3083	HGFAC	HGF activator	-1.65706	-4.69819	-2.67983	0.0331635	0.21123	-3.38971
ENSG00000249493	391269	ANKRD20A18P	ankyrin repeat domain 20 family member A18, pseudogene	-1.65375	-4.16354	-1.77325	0.121796	0.382999	-4.26115
ENSG00000137825	3706	ITPKA	inositol-trisphosphate 3-kinase A	-1.65301	-1.1305	-6.94291	0.000283333	0.0255115	0.522711
ENSG00000109424	7350	UCP1	uncoupling protein 1	-1.65158	-3.9093	-3.4222	0.0120524	0.138006	-2.65495
ENSG00000273628	NA			-1.64635	-5.15975	-1.8868	0.103441	0.355147	-4.12816
ENSG00000087495	116154	PHACTR3	phosphatase and actin regulator 3	-1.6462	4.9948	-5.73285	0.000859152	0.0429965	-0.470753
ENSG00000171873	146	ADRA1D	adrenoceptor alpha 1D	-1.64527	-1.66845	-4.3246	0.00391897	0.0833712	-1.52033
ENSG00000204613	10107	TRIM10	tripartite motif containing 10	-1.64337	-4.06478	-3.46542	0.0113892	0.134256	-2.68569
ENSG00000279951	NA			-1.6399	-4.76644	-2.06795	0.0796363	0.314333	-3.96089
ENSG00000186832	3868	KRT16	keratin 16	-1.63841	1.4343	-3.86712	0.00682078	0.106484	-2.25032
ENSG00000286138	NA			-1.63599	-3.49221	-4.15587	0.00479005	0.0921057	-1.94614
ENSG00000257642	105369954	KCCAT198	renal clear cell carcinoma-associated transcript 198	-1.63566	-3.73638	-3.77316	0.00767312	0.111737	-2.30972
ENSG00000178934	3963	LGALS7	galectin 7	-1.62445	-2.32219	-2.48027	0.0440112	0.239314	-3.58402
ENSG00000064655	2139	EYA2	EYA transcriptional coactivator and phosphatase 2	-1.62287	-3.63427	-2.58533	0.0379023	0.224153	-3.44355
ENSG00000135919	5270	SERPINE2	serpin family E member 2	-1.62183	2.59724	-19.8065	3.74742e-07	0.00119486	6.73018
ENSG00000249494	NA			-1.6202	-4.99676	-1.70347	0.134598	0.399698	-4.29832
ENSG00000274363	NA			-1.61552	-5.208	-2.12132	0.0737278	0.302765	-3.91143
ENSG00000132026	83546	RTBDN	retbindin	-1.61552	-5.208	-2.12132	0.0737278	0.302765	-3.91143
ENSG00000249364	101928858	LOC101928858	uncharacterized LOC101928858	-1.61548	-2.24186	-4.71092	0.00251471	0.0678502	-1.21309
ENSG00000215089	3876	KRT18P11	keratin 18 pseudogene 11	-1.61521	-4.88144	-2.20061	0.065755	0.286298	-3.83938
ENSG00000274248	NA			-1.61425	-4.24444	-2.4475	0.0461196	0.243374	-3.59443
ENSG00000272103	NA			-1.61296	-1.70986	-7.81424	0.00013947	0.0192271	0.758319
ENSG00000164136	3600	IL15	interleukin 15	-1.61194	-0.63621	-5.08186	0.00167566	0.057381	-0.698845
ENSG00000133246	84106	PRAM1	PML-RARA regulated adaptor molecule 1	-1.6112	-4.82102	-2.177	0.0680332	0.290271	-3.86216
ENSG00000234690	101927043	EPCAM-DT	EPCAM divergent transcript	-1.6103	-4.3271	-4.33227	0.00388379	0.0831992	-2.13307
ENSG00000234617	NA			-1.60999	-3.08938	-3.71073	0.0083036	0.115809	-2.35477
ENSG00000102760	28984	RGCC	regulator of cell cycle	-1.6098	-2.10238	-2.85528	0.0259443	0.1923	-3.14232
ENSG00000072163	55679	LIMS2	LIM zinc finger domain containing 2	-1.6087	-0.568465	-4.0367	0.00553382	0.098171	-1.81541
ENSG00000233559	NA			-1.60785	0.316131	-8.89551	6.30678e-05	0.0136484	2.27399
ENSG00000227744	401039	LINC01940	long intergenic non-protein coding RNA 1940	-1.60485	1.69317	-3.54484	0.0102716	0.127887	-2.71823
ENSG00000205325	NA			-1.60421	-2.36466	-3.59675	0.00960597	0.12335	-2.30195
ENSG00000054179	954	ENTPD2	ectonucleoside triphosphate diphosphohydrolase 2	-1.60405	4.4643	-24.5862	9.07908e-08	0.00114031	8.28201
ENSG00000229646	NA			-1.60192	-4.93	-1.76576	0.123112	0.384608	-4.23586
ENSG00000207340	101954273	RNVU1-1	RNA, variant U1 small nuclear 1	-1.6014	-4.51852	-1.58284	0.1598	0.434567	-4.42641
ENSG00000203697	388743	CAPN8	calpain 8	-1.59895	-1.30538	-2.95156	0.0227086	0.18067	-3.08788
ENSG00000115155	9381	OTOF	otoferlin	-1.59796	-5.26843	-2.52833	0.0410987	0.232788	-3.55128
ENSG00000287591	NA			-1.59796	-5.26843	-2.52833	0.0410987	0.232788	-3.55128
ENSG00000256751	101928290	PLBD1-AS1	PLBD1 antisense RNA 1	-1.59796	-5.26843	-2.52833	0.0410987	0.232788	-3.55128
ENSG00000257894	NA			-1.5941	-5.1456	-2.4184	0.0480796	0.248242	-3.66055
ENSG00000234698	NA			-1.5941	-5.1456	-2.4184	0.0480796	0.248242	-3.66055
ENSG00000199053	442898	MIR324	microRNA 324	-1.59399	-4.52676	-1.73227	0.129165	0.392451	-4.28408
ENSG00000163810	7047	TGM4	transglutaminase 4	-1.59237	0.47429	-10.0583	2.93347e-05	0.010225	2.49874
ENSG00000268536	NA			-1.5905	-4.03495	-2.07073	0.0793176	0.313684	-3.96161
ENSG00000280119	285097	LOC285097	uncharacterized FLJ38379	-1.58849	-5.24241	-1.79648	0.1178	0.377486	-4.21022
ENSG00000258102	643246	MAP1LC3B2	microtubule associated protein 1 light chain 3 beta 2	-1.58677	-0.424335	-5.51266	0.00107045	0.0459031	-0.282659
ENSG00000099864	5064	PALM	paralemmin	-1.58564	-3.77831	-2.96569	0.0222712	0.180126	-3.04395
ENSG00000223522	100505716	LOC100505716	uncharacterized LOC100505716	-1.58419	-4.4277	-2.38655	0.0503244	0.252743	-3.6484
ENSG00000175463	374403	TBC1D10C	TBC1 domain family member 10C	-1.58416	-4.25436	-1.75796	0.124496	0.386276	-4.27226
ENSG00000224427	NA			-1.58341	-4.65921	-2.97351	0.022033	0.179389	-3.15064
ENSG00000184497	348013	TMEM255B	transmembrane protein 255B	-1.5832	0.0458399	-5.73181	0.000860036	0.0429965	-0.0678773
ENSG00000178342	26251	KCNG2	potassium voltage-gated channel modifier subfamily G member 2	-1.57991	-3.97452	-3.82409	0.00719747	0.109604	-2.4258
ENSG00000213235	387845	EEF1A1P16	eukaryotic translation elongation factor 1 alpha 1 pseudogene 16	-1.57969	-2.89111	-1.77285	0.121866	0.382999	-4.35721
ENSG00000254842	NA			-1.57946	-3.17365	-3.89575	0.00658219	0.104907	-2.09488
ENSG00000270264	729565	NDUFB8P2	NADH:ubiquinone oxidoreductase subunit B8 pseudogene 2	-1.5775	-4.74011	-1.89772	0.101826	0.352593	-4.1191
ENSG00000246016	NA			-1.57634	-5.08518	-2.44017	0.0466059	0.244762	-3.62985
ENSG00000102359	27286	SRPX2	sushi repeat containing protein X-linked 2	-1.57593	-1.78498	-3.48057	0.0111663	0.132976	-2.41406
ENSG00000259031	NA			-1.57461	-4.36727	-3.48937	0.011039	0.131988	-2.74432
ENSG00000272646	NA			-1.57386	-4.27478	-2.14763	0.0709793	0.296532	-3.88057
ENSG00000125810	22918	CD93	CD93 molecule	-1.57353	-5.03692	-2.09691	0.076373	0.307975	-3.93327
ENSG00000188095	145873	MESP2	mesoderm posterior bHLH transcription factor 2	-1.57243	-4.4277	-2.00386	0.0873618	0.327145	-4.02191
ENSG00000278989	NA			-1.56895	-3.70453	-3.08876	0.0188206	0.167187	-2.91727
ENSG00000280639	101929151	LINC02204	long intergenic non-protein coding RNA 2204	-1.56732	-4.71409	-1.66448	0.142301	0.409131	-4.34074
ENSG00000273264	NA			-1.56578	-5.28258	-2.03116	0.0839838	0.322691	-3.99505
ENSG00000114113	5948	RBP2	retinol binding protein 2	-1.56578	-5.28258	-2.02212	0.0850876	0.323882	-4.00332
ENSG00000234520	101928036	HRAT17	heart tissue-associated transcript 17	-1.56544	-5.208	-2.05556	0.0810743	0.317472	-3.97198
ENSG00000175556	79836	LONRF3	LON peptidase N-terminal domain and ring finger 3	-1.56158	-4.85135	-2.65957	0.0341242	0.213711	-3.46329
ENSG00000273687	NA			-1.56127	-4.12337	-3.40996	0.0122479	0.139373	-2.88914
ENSG00000230698	NA			-1.56035	-4.56044	-1.42258	0.20011	0.48673	-4.57189
ENSG00000261131	NA			-1.55949	-4.41552	-3.03909	0.0201391	0.172063	-3.06074
ENSG00000240240	NA			-1.55866	-5.26843	-2.80857	0.0276874	0.197642	-3.30803
ENSG00000138722	22915	MMRN1	multimerin 1	-1.55866	-5.26843	-2.80857	0.0276874	0.197642	-3.30803
ENSG00000161609	147872	KASH5	KASH domain containing 5	-1.55599	-5.26843	-2.43223	0.0471378	0.246245	-3.63411
ENSG00000231188	NA			-1.55497	-4.50002	-1.79283	0.118419	0.378169	-4.22655
ENSG00000164100	9348	NDST3	N-deacetylase and N-sulfotransferase 3	-1.55381	-4.07336	-3.35547	0.0131601	0.143524	-2.77922
ENSG00000002587	9957	HS3ST1	heparan sulfate-glucosamine 3-sulfotransferase 1	-1.55356	-0.839561	-4.00989	0.00571817	0.0988167	-1.83302
ENSG00000249047	NA			-1.553	-4.57967	-1.54174	0.169354	0.445947	-4.45989
ENSG00000288698	NA			-1.54899	-5.0647	-2.61491	0.0363468	0.219529	-3.50448
ENSG00000143185	6846	XCL2	X-C motif chemokine ligand 2	-1.54897	-5.1456	-2.65984	0.0341111	0.213696	-3.45856
ENSG00000254028	NA			-1.54897	-5.1456	-2.65984	0.0341111	0.213696	-3.45856
ENSG00000272755	NA			-1.54608	-4.97017	-2.00739	0.0869168	0.326085	-4.01722
ENSG00000170827	1057	CELP	carboxyl ester lipase pseudogene	-1.54583	-3.72202	-2.2212	0.063831	0.283411	-3.81209
ENSG00000197467	1305	COL13A1	collagen type XIII alpha 1 chain	-1.54387	-0.0661228	-5.06302	0.0017098	0.0577849	-0.717839
ENSG00000115363	84141	EVA1A	eva-1 homolog A, regulator of programmed cell death	-1.54316	3.77823	-11.4685	1.28061e-05	0.00783975	4.01277
ENSG00000238072	NA			-1.5426	-4.26063	-1.7397	0.127798	0.39112	-4.29014
ENSG00000273669	NA			-1.54243	-1.58876	-4.07017	0.00531284	0.0964108	-1.76037
ENSG00000273204	NA			-1.53871	-4.74011	-2.45723	0.0454834	0.242166	-3.59397
ENSG00000188064	7477	WNT7B	Wnt family member 7B	-1.53831	3.1527	-10.1905	2.70242e-05	0.010225	3.28563
ENSG00000260691	84210	ANKRD20A1	ankyrin repeat domain 20 family member A1	-1.53829	-3.60059	-3.39042	0.0125668	0.140662	-2.62156
ENSG00000156206	161502	CFAP161	cilia and flagella associated protein 161	-1.5373	-4.20428	-1.41576	0.202016	0.488774	-4.60748
ENSG00000227933	NA			-1.53639	-4.74011	-2.45352	0.0457248	0.242656	-3.59738
ENSG00000186007	93273	LEMD1	LEM domain containing 1	-1.53506	-4.71593	-1.67264	0.140654	0.407435	-4.32897
ENSG00000175773	646383	ZBTB44-DT	ZBTB44 divergent transcript	-1.53376	-3.46815	-4.51103	0.00315502	0.0751729	-1.79045
ENSG00000205835	647309	GMNC	geminin coiled-coil domain containing	-1.53254	-3.84331	-4.13009	0.00494109	0.0931024	-2.16304
ENSG00000111052	8825	LIN7A	lin-7 homolog A, crumbs cell polarity complex component	-1.53109	-5.26843	-2.47323	0.0444557	0.240561	-3.59586
ENSG00000258177	NA			-1.53109	-5.26843	-2.45822	0.0454188	0.242085	-3.60911
ENSG00000012124	933	CD22	CD22 molecule	-1.53049	-4.14167	-2.80813	0.0277044	0.197642	-3.23336
ENSG00000136826	9314	KLF4	Kruppel like factor 4	-1.53032	2.93142	-13.2208	5.1619e-06	0.00483303	4.84339
ENSG00000177369	124871	FLJ40194	uncharacterized FLJ40194	-1.53004	-4.7326	-1.54987	0.167424	0.443365	-4.44582
ENSG00000253408	NA			-1.52896	-2.59421	-4.23919	0.00433576	0.0877254	-1.68708
ENSG00000233251	100129434	LOC100129434	uncharacterized LOC100129434	-1.52798	-4.88144	-1.76989	0.122385	0.383729	-4.23786
ENSG00000253361	NA			-1.52605	-2.95005	-3.78688	0.00754168	0.11126	-2.16047
ENSG00000269964	101928601	MEI4	meiotic double-stranded break formation protein 4	-1.52549	-3.50021	-3.27459	0.0146527	0.150607	-2.72799
ENSG00000103184	9717	SEC14L5	SEC14 like lipid binding 5	-1.52452	-4.83495	-1.42903	0.198322	0.48492	-4.5492
ENSG00000162723	89886	SLAMF9	SLAM family member 9	-1.52422	-0.986392	-4.06858	0.00532308	0.0964108	-1.76069
ENSG00000261416	NA			-1.52193	-2.53152	-5.54558	0.00103544	0.0455239	-0.728605
ENSG00000286427	NA			-1.51729	-3.37359	-3.87802	0.00672888	0.105657	-2.14619
ENSG00000274949	NA			-1.51666	-4.38753	-2.34784	0.0531981	0.258675	-3.68964
ENSG00000199846	106481955	RNU1-72P	RNA, U1 small nuclear 72, pseudogene	-1.51532	-4.21179	-4.2626	0.00421685	0.0864631	-2.10451
ENSG00000079263	11262	SP140	SP140 nuclear body protein	-1.51343	-3.75278	-3.81361	0.00729261	0.109745	-2.27375
ENSG00000215595	400831	C20orf202	chromosome 20 open reading frame 202	-1.51256	-3.65962	-3.1966	0.0162664	0.157391	-2.82132
ENSG00000285602	NA			-1.50969	-4.07512	-1.61379	0.15294	0.423837	-4.42672
ENSG00000167634	199713	NLRP7	NLR family pyrin domain containing 7	-1.50748	-5.05508	-2.15945	0.0697779	0.293635	-3.88851
ENSG00000213950	140758	RPS10P2	ribosomal protein S10 pseudogene 2	-1.50609	-5.00427	-1.82006	0.113875	0.370983	-4.19049
ENSG00000166689	144100	PLEKHA7	pleckstrin homology domain containing A7	-1.50599	0.17437	-5.30538	0.00132401	0.0510382	-0.474715
ENSG00000259656	NA			-1.5033	-4.74011	-2.38676	0.050309	0.252743	-3.66201
ENSG00000275898	NA			-1.50208	-3.09394	-2.52386	0.0413607	0.23348	-3.4923
ENSG00000207342	NA			-1.50193	-3.97396	-3.96689	0.0060281	0.101373	-2.28147
ENSG00000174808	685	BTC	betacellulin	-1.50154	-3.24662	-3.5845	0.00975873	0.124411	-2.42039
ENSG00000278733	NA			-1.50147	-4.71964	-3.16702	0.0169276	0.159666	-2.99015
ENSG00000283787	NA			-1.49665	-3.46414	-1.54149	0.169415	0.445947	-4.5557
ENSG00000277245	NA			-1.49664	-3.87336	-3.97429	0.00597348	0.101081	-2.25741
ENSG00000272361	NA			-1.49393	-4.03088	-2.51645	0.0417991	0.233637	-3.51058
ENSG00000241211	NA			-1.49208	-5.26843	-2.19688	0.0661096	0.286888	-3.84363
ENSG00000146038	51473	DCDC2	doublecortin domain containing 2	-1.49208	-5.26843	-2.19688	0.0661096	0.286888	-3.84363
ENSG00000183780	148641	SLC35F3	solute carrier family 35 member F3	-1.48801	-2.15719	-4.29986	0.00403497	0.0844565	-1.64493
ENSG00000258642	NA			-1.48723	-5.26843	-2.01695	0.0857249	0.324558	-4.00795
ENSG00000105523	54854	FAM83E	family with sequence similarity 83 member E	-1.48655	-3.44037	-2.60471	0.0368756	0.221138	-3.40019
ENSG00000180871	3579	CXCR2	C-X-C motif chemokine receptor 2	-1.48437	-2.36444	-4.02987	0.00558013	0.098171	-1.85235
ENSG00000116701	4688	NCF2	neutrophil cytosolic factor 2	-1.48219	-0.0700477	-3.25734	0.0149942	0.152067	-2.84055
ENSG00000165272	360	AQP3	aquaporin 3 (Gill blood group)	-1.47955	1.41974	-2.3849	0.0504436	0.252905	-4.30192
ENSG00000197046	284266	SIGLEC15	sialic acid binding Ig like lectin 15	-1.47783	0.152693	-4.57403	0.00293551	0.0733237	-1.2453
ENSG00000127588	51764	GNG13	G protein subunit gamma 13	-1.47776	-4.59126	-1.67952	0.139281	0.406043	-4.33207
ENSG00000170011	25924	MYRIP	myosin VIIA and Rab interacting protein	-1.47724	-4.44586	-1.36533	0.216616	0.50532	-4.63426
ENSG00000224409	NA			-1.47694	-4.34561	-1.71727	0.131967	0.395884	-4.30872
ENSG00000228487	NA			-1.4751	-5.05508	-1.36376	0.217085	0.505881	-4.59802
ENSG00000237686	101929705	LOC101929705	uncharacterized LOC101929705	-1.4723	-2.16206	-3.92575	0.006342	0.103236	-1.95053
ENSG00000102109	27344	PCSK1N	proprotein convertase subtilisin/kexin type 1 inhibitor	-1.47223	-4.57536	-1.65781	0.14366	0.411237	-4.35325
ENSG00000019102	23584	VSIG2	V-set and immunoglobulin domain containing 2	-1.47119	-0.594818	-5.02183	0.00178713	0.0590892	-0.75634
ENSG00000284543	NA			-1.47003	-4.30663	-1.56704	0.163412	0.438136	-4.45499
ENSG00000227482	NA			-1.46631	-3.79893	-1.03879	0.335257	0.625522	-4.99477
ENSG00000137809	22801	ITGA11	integrin subunit alpha 11	-1.46585	-1.85531	-3.06299	0.0194927	0.169543	-2.90705
ENSG00000224273	NA			-1.465	-4.74011	-2.35432	0.0527052	0.257825	-3.68918
ENSG00000199179	406891	MIRLET7I	microRNA let-7i	-1.46371	-5.26843	-1.73718	0.128259	0.391451	-4.26371
ENSG00000215241	101927905	LINC02449	long intergenic non-protein coding RNA 2449	-1.45886	-3.39212	-2.71294	0.031654	0.206843	-3.28235
ENSG00000182575	11248	NXPH3	neurexophilin 3	-1.45839	0.598163	-6.00166	0.000662137	0.0385387	0.181428
ENSG00000274759	111644144	RNA5SP527	RNA, 5S ribosomal pseudogene 527	-1.4572	-4.91585	-1.76423	0.123382	0.385042	-4.24232
ENSG00000248966	NA			-1.45719	-5.33083	-2.02767	0.0844074	0.323436	-3.99866
ENSG00000213467	NA			-1.45719	-5.33083	-2.01626	0.0858109	0.324782	-4.00904
ENSG00000141968	7409	VAV1	vav guanine nucleotide exchange factor 1	-1.45719	-5.33083	-2.01626	0.0858109	0.324782	-4.00904
ENSG00000099994	56241	SUSD2	sushi domain containing 2	-1.45685	-1.14328	-6.17283	0.000563397	0.0352499	0.168651
ENSG00000228285	NA			-1.45623	-3.53646	-3.65793	0.00888122	0.119334	-2.4374
ENSG00000232354	NA			-1.45103	-3.13096	-2.21588	0.064323	0.283984	-3.84427
ENSG00000270480	100127906	PQLC1P2	PQ loop repeat containing 1 pseudogene 2	-1.45067	-4.15136	-2.713	0.0316511	0.206843	-3.36667
ENSG00000227431	102723483	CSE1L-AS1	CSE1L antisense RNA 1	-1.45026	-4.18577	-2.70899	0.0318301	0.207448	-3.37076
ENSG00000280303	NA			-1.44842	-1.87921	-2.54382	0.0402028	0.230836	-3.5513
ENSG00000128284	80833	APOL3	apolipoprotein L3	-1.44829	1.25722	-6.58419	0.000387274	0.0293043	0.686998
ENSG00000000938	2268	FGR	FGR proto-oncogene, Src family tyrosine kinase	-1.44757	-2.73306	-2.65705	0.0342458	0.213907	-3.3499
ENSG00000273565	NA			-1.44682	-3.54104	-3.03772	0.0201767	0.172226	-2.97915
ENSG00000287161	NA			-1.44391	-4.4336	-1.10137	0.309064	0.601634	-4.86074
ENSG00000138115	1558	CYP2C8	cytochrome P450 family 2 subfamily C member 8	-1.43857	-4.88144	-1.78869	0.119126	0.379233	-4.22024
ENSG00000128567	5420	PODXL	podocalyxin like	-1.43761	3.76256	-8.58315	7.86224e-05	0.0143367	2.16913
ENSG00000267801	NA			-1.43729	-0.976943	-4.5056	0.00317479	0.0754313	-1.28723
ENSG00000166246	146562	C16orf71	chromosome 16 open reading frame 71	-1.43469	-2.47712	-3.24479	0.015248	0.153051	-2.68688
ENSG00000197140	203102	ADAM32	ADAM metallopeptidase domain 32	-1.43447	-0.977009	-7.46078	0.000184424	0.0211453	0.806833
ENSG00000286086	NA			-1.43441	-2.9553	-2.78251	0.0287133	0.199661	-3.20218
ENSG00000185585	169611	OLFML2A	olfactomedin like 2A	-1.43373	5.4064	-5.48036	0.00110611	0.0467222	-0.820629
ENSG00000135477	85349	KRT87P	keratin 87 pseudogene	-1.43003	-1.33145	-1.93453	0.0965592	0.34397	-4.42287
ENSG00000157303	203328	SUSD3	sushi domain containing 3	-1.42999	0.666284	-10.6382	2.06135e-05	0.0100598	2.97908
ENSG00000258018	NA			-1.42903	-0.738653	-3.6599	0.00885882	0.1192	-2.25153
ENSG00000233221	NA			-1.42696	-2.05759	-3.06809	0.0193575	0.169475	-2.89026
ENSG00000257803	NA			-1.4261	-4.48813	-2.88099	0.0250349	0.18955	-3.27449
ENSG00000236456	NA			-1.42486	-3.38543	-3.13398	0.0177005	0.162225	-2.84929
ENSG00000261367	NA			-1.42423	-4.82102	-1.65813	0.143595	0.411202	-4.34294
ENSG00000235748	NA			-1.42195	-4.3468	-2.11169	0.0747599	0.304986	-3.9163
ENSG00000023171	57476	GRAMD1B	GRAM domain containing 1B	-1.42188	-2.82043	-1.416	0.201947	0.48873	-4.78733
ENSG00000287781	NA			-1.42108	-5.08518	-1.85067	0.108968	0.364736	-4.16101
ENSG00000225383	207107	SFTA1P	surfactant associated 1, lncRNA	-1.42105	4.36956	-13.4323	4.66143e-06	0.00461725	5.01887
ENSG00000276832	NA			-1.42051	-4.56903	-2.18211	0.067533	0.28987	-3.84849
ENSG00000163661	5806	PTX3	pentraxin 3	-1.41948	0.649971	-5.5232	0.0010591	0.0459024	-0.268458
ENSG00000247324	NA			-1.41896	-4.44185	-3.46927	0.0113322	0.134042	-2.82038
ENSG00000173535	8794	TNFRSF10C	TNF receptor superfamily member 10c	-1.41733	-4.70601	-3.23183	0.0155148	0.15398	-3.05875
ENSG00000257859	101929110	CASC18	cancer susceptibility 18	-1.41546	-4.95602	-1.54749	0.167987	0.444245	-4.43673
ENSG00000254479	NA			-1.41451	-4.3468	-2.0555	0.081082	0.317472	-3.97225
ENSG00000267117	NA			-1.4122	-4.01694	-2.01167	0.0863821	0.325159	-4.02418
ENSG00000132481	91107	TRIM47	tripartite motif containing 47	-1.41151	5.08891	-15.899	1.56873e-06	0.00212659	6.05919
ENSG00000154330	5239	PGM5	phosphoglucomutase 5	-1.4107	-5.11958	-1.54522	0.168525	0.444818	-4.43691
ENSG00000276593	NA			-1.40741	-3.80062	-2.86495	0.0255981	0.191689	-3.1428
ENSG00000243016	NA			-1.40721	-3.52231	-2.46219	0.0451619	0.241666	-3.55455
ENSG00000085552	57549	IGSF9	immunoglobulin superfamily member 9	-1.40656	1.15314	-4.63032	0.00275367	0.0712538	-1.28529
ENSG00000232626	100420423	LOC100420423	FKBP prolyl isomerase 8 pseudogene	-1.40589	-5.26843	-2.56731	0.0388836	0.22666	-3.57224
ENSG00000229057	NA			-1.4058	-5.34934	-2.58758	0.0377816	0.223764	-3.55192
ENSG00000237330	401934	RNF223	ring finger protein 223	-1.40568	-5.47216	-2.64089	0.0350359	0.216306	-3.49824
ENSG00000214559	NA			-1.40568	-5.47216	-2.64089	0.0350359	0.216306	-3.49824
ENSG00000254226	101927115	LINC01933	long intergenic non-protein coding RNA 1933	-1.40568	-5.47216	-2.64089	0.0350359	0.216306	-3.49824
ENSG00000204661	285679	C5orf60	chromosome 5 open reading frame 60	-1.40568	-5.47216	-2.64089	0.0350359	0.216306	-3.49824
ENSG00000183918	4068	SH2D1A	SH2 domain containing 1A	-1.40568	-5.47216	-2.64089	0.0350359	0.216306	-3.49824
ENSG00000168350	123099	DEGS2	delta 4-desaturase, sphingolipid 2	-1.40568	-5.47216	-2.64089	0.0350359	0.216306	-3.49824
ENSG00000280247	NA			-1.40568	-5.47216	-2.64089	0.0350359	0.216306	-3.49824
ENSG00000230836	NA			-1.4045	-1.68086	-2.30558	0.0565282	0.266489	-3.88368
ENSG00000217801	100288175	LOC100288175	uncharacterized LOC100288175	-1.40302	0.187996	-8.71597	7.15281e-05	0.0136484	2.02134
ENSG00000110799	7450	VWF	von Willebrand factor	-1.40141	-1.5479	-1.22815	0.261153	0.555183	-5.23516
ENSG00000250950	NA			-1.39535	-4.08145	-3.20331	0.0161203	0.156796	-2.85635
ENSG00000287644	NA			-1.39424	-4.60977	-1.80992	0.115547	0.373835	-4.20712
ENSG00000152213	115761	ARL11	ADP ribosylation factor like GTPase 11	-1.3933	-4.58719	-1.35973	0.218293	0.506907	-4.62631
ENSG00000173077	50514	DELEC1	deleted in esophageal cancer 1	-1.39193	-3.78312	-1.37668	0.213248	0.501398	-4.69163
ENSG00000279926	NA			-1.39027	-2.39766	-3.21955	0.0157726	0.155188	-2.70835
ENSG00000256356	NA			-1.38998	-3.78014	-1.32304	0.229575	0.519667	-4.74369
ENSG00000102230	9468	PCYT1B	phosphate cytidylyltransferase 1, choline, beta	-1.38889	-5.03692	-1.97694	0.0908248	0.333266	-4.04724
ENSG00000135094	10993	SDS	serine dehydratase	-1.38869	-4.52886	-1.62922	0.149625	0.419015	-4.38222
ENSG00000285904	NA			-1.38801	1.13689	-5.74613	0.000847997	0.042752	-0.0572032
ENSG00000231274	100130827	SBK3	SH3 domain binding kinase family member 3	-1.3865	-4.63143	-1.8512	0.108884	0.364664	-4.16702
ENSG00000178217	387694	SH2D4B	SH2 domain containing 4B	-1.38524	-4.29072	-1.92767	0.0975194	0.345493	-4.1015
ENSG00000227449	387628	FGF7P6	fibroblast growth factor 7 pseudogene 6	-1.38505	-4.94384	-1.79532	0.117996	0.377604	-4.20915
ENSG00000186451	353324	SPATA12	spermatogenesis associated 12	-1.38462	-4.52676	-1.23875	0.257448	0.551535	-4.73526
ENSG00000234807	NA			-1.38162	-1.73806	-6.20043	0.000549086	0.0346208	-0.100809
ENSG00000168453	55806	HR	HR lysine demethylase and nuclear receptor corepressor	-1.3813	4.54479	-5.52073	0.00106174	0.0459031	-0.695995
ENSG00000271980	NA			-1.38065	-4.34561	-1.78407	0.119919	0.380298	-4.24292
ENSG00000134198	10100	TSPAN2	tetraspanin 2	-1.37875	-1.97459	-3.46294	0.0114262	0.134341	-2.4322
ENSG00000214491	730005	SEC14L6	SEC14 like lipid binding 6	-1.3783	-4.46211	-1.62924	0.14962	0.419015	-4.38762
ENSG00000166278	717	C2	complement C2	-1.37722	-4.02656	-2.58946	0.037681	0.22344	-3.43617
ENSG00000068831	10235	RASGRP2	RAS guanyl releasing protein 2	-1.37563	-1.19204	-3.66215	0.00883347	0.1192	-2.22404
ENSG00000170667	100271927	RASA4B	RAS p21 protein activator 4B	-1.37422	-3.79048	-2.87657	0.0251889	0.19023	-3.162
ENSG00000139055	121506	ERP27	endoplasmic reticulum protein 27	-1.37386	-4.56903	-1.72647	0.130242	0.393418	-4.2882
ENSG00000155093	5799	PTPRN2	protein tyrosine phosphatase receptor type N2	-1.37286	-1.51913	-3.55092	0.0101911	0.127426	-2.33986
ENSG00000254827	5003	SLC22A18AS	solute carrier family 22 member 18 antisense	-1.37251	-3.0607	-2.25721	0.0606036	0.276306	-3.80112
ENSG00000175003	6580	SLC22A1	solute carrier family 22 member 1	-1.37198	-2.48485	-3.02582	0.0205077	0.173404	-2.92867
ENSG00000287294	NA			-1.37168	-4.81469	-2.10201	0.0758124	0.307037	-3.92979
ENSG00000212126	259296	TAS2R50	taste 2 receptor member 50	-1.37119	-4.56903	-2.09572	0.0765046	0.308254	-3.93179
ENSG00000265479	441263	DTX2P1-UPK3BP1-PMS2P11	DTX2P1-UPK3BP1-PMS2P11 readthrough, transcribed pseudogene	-1.37049	-3.55744	-2.91818	0.0237789	0.184969	-3.07653
ENSG00000207713	406985	MIR200C	microRNA 200c	-1.36986	-5.08518	-1.55304	0.166675	0.442503	-4.43141
ENSG00000100033	5625	PRODH	proline dehydrogenase 1	-1.36986	-5.08518	-1.55304	0.166675	0.442503	-4.43141
ENSG00000250410	NA			-1.36813	-4.12944	-2.35424	0.0527112	0.257825	-3.69049
ENSG00000279965	NA			-1.36783	-4.95602	-1.4797	0.18478	0.467268	-4.49851
ENSG00000282787	NA			-1.36752	-4.53638	-2.08123	0.0781227	0.311737	-3.94568
ENSG00000072858	54847	SIDT1	SID1 transmembrane family member 1	-1.36651	-2.79546	-5.16254	0.0015379	0.0547368	-1.19558
ENSG00000185215	7127	TNFAIP2	TNF alpha induced protein 2	-1.3661	2.27801	-6.30386	0.000498992	0.0331769	0.387873
ENSG00000249853	222537	HS3ST5	heparan sulfate-glucosamine 3-sulfotransferase 5	-1.36412	-4.04071	-1.60977	0.153817	0.425253	-4.43559
ENSG00000284879	NA			-1.36252	-3.90528	-2.33294	0.0543486	0.261931	-3.69139
ENSG00000288045	NA			-1.36004	-3.89843	-1.07854	0.318421	0.609923	-4.94816
ENSG00000286732	NA			-1.35936	-3.72197	-1.76968	0.122421	0.383729	-4.29303
ENSG00000186265	151888	BTLA	B and T lymphocyte associated	-1.35729	-4.82102	-2.77015	0.0292138	0.200802	-3.32362
ENSG00000203797	8528	DDO	D-aspartate oxidase	-1.35471	-2.9553	-4.38186	0.0036645	0.0807016	-1.87536
ENSG00000267073	NA			-1.35427	-2.17403	-3.27299	0.014684	0.150621	-2.64792
ENSG00000272516	NA			-1.35002	-5.34934	-2.01362	0.0861387	0.324922	-4.0116
ENSG00000133636	4922	NTS	neurotensin	-1.35002	-5.34934	-2.01362	0.0861387	0.324922	-4.0116
ENSG00000122824	170685	NUDT10	nudix hydrolase 10	-1.35002	-5.34934	-2.00179	0.087623	0.327568	-4.02233
ENSG00000288061	NA			-1.35002	-5.34934	-2.00179	0.087623	0.327568	-4.02233
ENSG00000212789	NA			-1.35002	-5.34934	-2.00179	0.087623	0.327568	-4.02233
ENSG00000241282	NA			-1.35002	-5.34934	-2.00179	0.087623	0.327568	-4.02233
ENSG00000204301	4855	NOTCH4	notch receptor 4	-1.34893	0.206824	-3.63574	0.00913688	0.120854	-2.38946
ENSG00000201183	101954272	RNVU1-3	RNA, variant U1 small nuclear 3	-1.3455	-4.56903	-2.07668	0.0786377	0.312489	-3.95008
ENSG00000140368	9051	PSTPIP1	proline-serine-threonine phosphatase interacting protein 1	-1.34291	0.417301	-4.73721	0.00244184	0.0674019	-1.08511
ENSG00000225850	NA			-1.34242	-3.27032	-3.30769	0.0140208	0.14762	-2.65672
ENSG00000258168	NA			-1.33925	-4.55686	-1.69802	0.13565	0.400677	-4.31578
ENSG00000236394	NA			-1.33919	-1.20135	-4.21354	0.00447034	0.0887557	-1.59925
ENSG00000287166	NA			-1.33794	-3.22614	-4.89537	0.00205013	0.0626855	-1.36701
ENSG00000186642	5138	PDE2A	phosphodiesterase 2A	-1.33772	-0.212195	-4.1716	0.00470038	0.0910269	-1.68876
ENSG00000250056	255167	LINC01018	long intergenic non-protein coding RNA 1018	-1.33565	-4.4277	-2.74716	0.0301697	0.203474	-3.3664
ENSG00000152822	2911	GRM1	glutamate metabotropic receptor 1	-1.33559	-4.40722	-2.76836	0.0292869	0.200965	-3.34934
ENSG00000177234	404216	LINC01561	long intergenic non-protein coding RNA 1561	-1.33411	-5.39126	-2.02105	0.0852197	0.324103	-4.00547
ENSG00000100218	27156	RSPH14	radial spoke head 14 homolog	-1.33411	-5.39126	-2.02105	0.0852197	0.324103	-4.00547
ENSG00000197872	81553	CYRIA	CYFIP related Rac1 interactor A	-1.33261	0.549472	-7.03328	0.000262407	0.0248779	1.05262
ENSG00000113763	90249	UNC5A	unc-5 netrin receptor A	-1.33197	-2.27838	-1.62988	0.149485	0.418876	-4.63451
ENSG00000184564	84189	SLITRK6	SLIT and NTRK like family member 6	-1.33176	0.081603	-3.57277	0.00990748	0.125586	-2.43608
ENSG00000251000	NA			-1.32964	-2.57977	-3.9209	0.00638014	0.10344	-1.97988
ENSG00000231290	149773	APCDD1L-DT	APCDD1L divergent transcript	-1.3293	-0.136549	-5.24431	0.00141109	0.0526778	-0.535658
ENSG00000241537	NA			-1.32689	-5.34934	-1.88709	0.103398	0.355147	-4.12644
ENSG00000184270	317772	H2AC21	H2A clustered histone 21	-1.32689	-5.34934	-1.8763	0.105018	0.357827	-4.13622
ENSG00000120279	80177	MYCT1	MYC target 1	-1.32689	-5.34934	-1.8763	0.105018	0.357827	-4.13622
ENSG00000104804	7288	TULP2	TUB like protein 2	-1.32689	-5.34934	-1.8763	0.105018	0.357827	-4.13622
ENSG00000167757	11012	KLK11	kallikrein related peptidase 11	-1.32547	-2.31106	-2.6247	0.035847	0.218621	-3.41314
ENSG00000261371	5175	PECAM1	platelet and endothelial cell adhesion molecule 1	-1.32349	-0.633731	-2.97932	0.0218576	0.178497	-3.1388
ENSG00000264187	NA			-1.32331	-4.39505	-2.00672	0.0870011	0.326148	-4.02019
ENSG00000277595	NA			-1.32256	-4.27885	-1.56141	0.164717	0.439456	-4.4586
ENSG00000221946	53822	FXYD7	FXYD domain containing ion transport regulator 7	-1.3215	-5.39126	-2.00639	0.0870424	0.326205	-4.0185
ENSG00000214362	643981	RPS3AP36	RPS3A pseudogene 36	-1.3215	-5.39126	-1.99445	0.0885566	0.3291	-4.02928
ENSG00000174600	1240	CMKLR1	chemerin chemokine-like receptor 1	-1.3215	-5.39126	-1.99445	0.0885566	0.3291	-4.02928
ENSG00000234003	107075204	MTATP6P27	MT-ATP6 pseudogene 27	-1.3215	-5.39126	-1.99445	0.0885566	0.3291	-4.02928
ENSG00000183876	340075	ARSI	arylsulfatase family member I	-1.31978	-5.08518	-1.32737	0.228219	0.518337	-4.62699
ENSG00000264699	NA			-1.31926	-4.17346	-1.49707	0.180337	0.460969	-4.53551
ENSG00000224049	NA			-1.3192	-4.41552	-3.30836	0.0140084	0.14762	-2.91019
ENSG00000258454	NA			-1.31432	-3.98204	-2.86358	0.0256467	0.191689	-3.16751
ENSG00000225064	NA			-1.31374	-4.38753	-2.04675	0.082113	0.319633	-3.97917
ENSG00000005381	4353	MPO	myeloperoxidase	-1.31337	-1.63765	-2.048	0.0819653	0.319422	-4.21301
ENSG00000207003	106479836	RNU6-611P	RNA, U6 small nuclear 611, pseudogene	-1.31078	-3.9437	-1.36697	0.216127	0.504565	-4.68455
ENSG00000082126	58538	MPP4	membrane palmitoylated protein 4	-1.30712	-1.97299	-1.96944	0.0918146	0.335146	-4.27453
ENSG00000083067	80036	TRPM3	transient receptor potential cation channel subfamily M member 3	-1.30524	-5.1456	-1.85231	0.108711	0.364377	-4.15852
ENSG00000104415	8840	CCN4	cellular communication network factor 4	-1.30445	-0.786575	-8.32467	9.48534e-05	0.0161854	1.67358
ENSG00000232882	NA			-1.30292	-4.53638	-2.67231	0.0335168	0.211837	-3.45868
ENSG00000225259	NA			-1.30292	-4.53638	-2.67231	0.0335168	0.211837	-3.45868
ENSG00000188523	389799	CFAP77	cilia and flagella associated protein 77	-1.30218	-4.89559	-1.86942	0.106065	0.359737	-4.14495
ENSG00000231340	83	ACTG1P10	actin gamma 1 pseudogene 10	-1.30095	-4.66809	-1.4907	0.181955	0.46359	-4.50405
ENSG00000211978	28387	IGHV5-78	immunoglobulin heavy variable 5-78 (pseudogene)	-1.30014	-5.00427	-1.41064	0.203457	0.490457	-4.55414
ENSG00000213842	728706	SUGT1P2	SUGT1 pseudogene 2	-1.29986	-4.89559	-1.86827	0.10624	0.360051	-4.14602
ENSG00000253958	137075	CLDN23	claudin 23	-1.29817	0.704012	-9.09323	5.5042e-05	0.0135173	2.2375
ENSG00000255000	NA			-1.29683	-5.34934	-2.5266	0.0411998	0.233045	-3.5985
ENSG00000251756	100873640	RNA5SP385	RNA, 5S ribosomal pseudogene 385	-1.29683	-5.34934	-2.5266	0.0411998	0.233045	-3.5985
ENSG00000279175	NA			-1.29683	-5.34934	-2.5266	0.0411998	0.233045	-3.5985
ENSG00000279897	103752586	BIRC6-AS2	BIRC6 antisense RNA 2	-1.29683	-5.47216	-2.60171	0.0370328	0.221317	-3.52302
ENSG00000272784	NA			-1.29683	-5.47216	-2.60171	0.0370328	0.221317	-3.52302
ENSG00000215807	442249	KRT18P65	keratin 18 pseudogene 65	-1.29683	-5.47216	-2.60171	0.0370328	0.221317	-3.52302
ENSG00000272909	NA			-1.29683	-5.47216	-2.60171	0.0370328	0.221317	-3.52302
ENSG00000230801	NA			-1.29683	-5.47216	-2.60171	0.0370328	0.221317	-3.52302
ENSG00000136286	64005	MYO1G	myosin IG	-1.2966	-4.61728	-1.67872	0.13944	0.406315	-4.33185
ENSG00000260100	NA			-1.29317	-4.63143	-1.88774	0.103301	0.35507	-4.13195
ENSG00000176927	374786	EFCAB5	EF-hand calcium binding domain 5	-1.29175	-2.77359	-2.7837	0.0286656	0.199661	-3.20108
ENSG00000214144	NA			-1.29124	-5.34934	-2.5168	0.0417787	0.233637	-3.60609
ENSG00000216921	285095	FAM240C	family with sequence similarity 240 member C	-1.29124	-5.34934	-2.5168	0.0417787	0.233637	-3.60609
ENSG00000255122	NA			-1.29124	-5.34934	-2.5168	0.0417787	0.233637	-3.60609
ENSG00000235641	NA			-1.29124	-5.34934	-2.5168	0.0417787	0.233637	-3.60609
ENSG00000236051	100874212	MYCBP2-AS1	MYCBP2 antisense RNA 1	-1.29124	-5.34934	-2.5168	0.0417787	0.233637	-3.60609
ENSG00000260545	NA			-1.29124	-5.34934	-2.5168	0.0417787	0.233637	-3.60609
ENSG00000230769	NA			-1.29124	-5.34934	-2.5168	0.0417787	0.233637	-3.60609
ENSG00000226977	NA			-1.29124	-5.26843	-2.49135	0.0433214	0.237975	-3.63139
ENSG00000232721	NA			-1.29124	-5.47216	-2.59322	0.0374806	0.222765	-3.52931
ENSG00000228882	NA			-1.29124	-5.47216	-2.59322	0.0374806	0.222765	-3.52931
ENSG00000231313	NA			-1.29124	-5.47216	-2.59322	0.0374806	0.222765	-3.52931
ENSG00000267287	NA			-1.29124	-5.47216	-2.59322	0.0374806	0.222765	-3.52931
ENSG00000236545	NA			-1.29124	-5.47216	-2.59322	0.0374806	0.222765	-3.52931
ENSG00000277734	28755	TRAC	T cell receptor alpha constant	-1.29104	-1.62226	-2.92889	0.0234297	0.18381	-3.09331
ENSG00000071575	28951	TRIB2	tribbles pseudokinase 2	-1.29052	3.89138	-9.57598	3.98968e-05	0.0114532	2.86496
ENSG00000250039	NA			-1.28982	-4.4277	-2.52288	0.0414185	0.233514	-3.57716
ENSG00000174469	26047	CNTNAP2	contactin associated protein 2	-1.28973	-2.29571	-4.37727	0.00368419	0.0807156	-1.69716
ENSG00000069812	54626	HES2	hes family bHLH transcription factor 2	-1.28969	1.65667	-8.17186	0.000106231	0.016832	1.8546
ENSG00000213277	NA			-1.28959	-5.07885	-1.90194	0.101208	0.351141	-4.11268
ENSG00000277873	NA			-1.28526	-4.42244	-1.47012	0.187273	0.470856	-4.54156
ENSG00000254968	101928823	LINC02763	long intergenic non-protein coding RNA 2763	-1.28453	-4.86294	-1.7248	0.130554	0.393922	-4.28004
ENSG00000214525	NA			-1.28346	-5.39126	-1.72197	0.131082	0.394701	-4.27461
ENSG00000245080	105375650	MIR3150BHG	MIR3150B host gene	-1.28346	-5.39126	-1.72197	0.131082	0.394701	-4.27461
ENSG00000204779	653427	FOXD4L5	forkhead box D4 like 5	-1.28346	-5.39126	-1.71244	0.132882	0.397367	-4.28312
ENSG00000274159	NA			-1.28346	-5.39126	-1.71244	0.132882	0.397367	-4.28312
ENSG00000183783	386617	KCTD8	potassium channel tetramerization domain containing 8	-1.28346	-5.39126	-1.71244	0.132882	0.397367	-4.28312
ENSG00000249751	641700	ECSCR	endothelial cell surface expressed chemotaxis and apoptosis regulator	-1.28346	-5.39126	-1.71244	0.132882	0.397367	-4.28312
ENSG00000278740	NA			-1.28346	-5.39126	-1.71244	0.132882	0.397367	-4.28312
ENSG00000131386	117248	GALNT15	polypeptide N-acetylgalactosaminyltransferase 15	-1.28315	-2.25528	-3.09912	0.0185575	0.166112	-2.84699
ENSG00000224259	100505633	LINC01133	long intergenic non-protein coding RNA 1133	-1.28111	-3.02164	-2.78732	0.0285208	0.19958	-3.20025
ENSG00000157782	9478	CABP1	calcium binding protein 1	-1.28096	-5.1456	-1.57897	0.160679	0.435055	-4.40453
ENSG00000251287	644974	ALG1L2	ALG1 chitobiosyldiphosphodolichol beta-mannosyltransferase like 2	-1.27919	-4.40604	-1.65324	0.144598	0.412574	-4.36841
ENSG00000244267	100271498	RPL34P22	ribosomal protein L34 pseudogene 22	-1.27702	-4.45547	-1.20011	0.27117	0.564966	-4.77762
ENSG00000213145	1396	CRIP1	cysteine rich protein 1	-1.27682	-5.22651	-1.73636	0.128411	0.391752	-4.25931
ENSG00000224814	NA			-1.27522	-4.61728	-1.78039	0.120554	0.381188	-4.23518
ENSG00000255959	NA			-1.27451	-4.82102	-2.37736	0.0509913	0.253771	-3.67981
ENSG00000236391	NA			-1.27451	-3.99844	-2.673	0.0334842	0.211837	-3.35268
ENSG00000227036	400619	LINC00511	long intergenic non-protein coding RNA 511	-1.27397	2.69753	-8.90169	6.27975e-05	0.0136484	2.45262
ENSG00000261341	105372440	LOC105372440	uncharacterized LOC105372440	-1.27375	-4.40393	-1.61667	0.152316	0.422684	-4.40379
ENSG00000286133	NA			-1.27048	-4.82102	-2.36649	0.0517926	0.255746	-3.68995
ENSG00000279254	NA			-1.27006	-4.26063	-1.57151	0.162383	0.437188	-4.45715
ENSG00000152583	8404	SPARCL1	SPARC like 1	-1.26999	-4.50284	-2.10162	0.0758556	0.30711	-3.92709
ENSG00000286522	8358	H3C2	H3 clustered histone 2	-1.26954	-3.97045	-1.34635	0.22235	0.511744	-4.69887
ENSG00000255045	NA			-1.26877	-2.98766	-4.40932	0.00354897	0.0794321	-1.64012
ENSG00000259347	NA			-1.26743	-4.11529	-2.81507	0.0274376	0.19692	-3.22191
ENSG00000115525	8869	ST3GAL5	ST3 beta-galactoside alpha-2,3-sialyltransferase 5	-1.2672	2.0457	-11.7807	1.07945e-05	0.00783975	3.6329
ENSG00000287133	NA			-1.26665	-4.47595	-1.20329	0.270018	0.564247	-4.77327
ENSG00000111348	397	ARHGDIB	Rho GDP dissociation inhibitor beta	-1.26632	5.45852	-11.4621	1.28515e-05	0.00783975	3.99935
ENSG00000268460	93429	LOC93429	uncharacterized LOC93429	-1.26428	-3.73035	-1.51354	0.176213	0.455677	-4.56241
ENSG00000287712	NA			-1.26414	-2.32133	-4.93188	0.00197001	0.0613497	-1.11256
ENSG00000236499	150197	LINC00896	long intergenic non-protein coding RNA 896	-1.26355	-1.09423	-6.61565	0.000376607	0.0293043	0.519371
ENSG00000149090	25891	PAMR1	peptidase domain containing associated with muscle regeneration 1	-1.26319	-3.88523	-1.44792	0.193172	0.478392	-4.61131
ENSG00000161896	117283	IP6K3	inositol hexakisphosphate kinase 3	-1.26148	-3.97045	-0.912422	0.393479	0.67322	-5.06715
ENSG00000130762	27237	ARHGEF16	Rho guanine nucleotide exchange factor 16	-1.25783	2.86611	-5.32137	0.00130222	0.0508407	-0.717406
ENSG00000197415	79674	VEPH1	ventricular zone expressed PH domain containing 1	-1.25732	2.62577	-5.1576	0.00154597	0.0547368	-0.840827
ENSG00000196132	4661	MYT1	myelin transcription factor 1	-1.25592	-1.92392	-3.46691	0.0113671	0.134189	-2.42801
ENSG00000146955	401409	RAB19	RAB19, member RAS oncogene family	-1.25551	-1.38205	-4.18345	0.0046341	0.0906327	-1.64438
ENSG00000105808	10156	RASA4	RAS p21 protein activator 4	-1.25544	-5.0647	-1.67366	0.140451	0.407276	-4.31733
ENSG00000229953	NA			-1.254	-1.2106	-2.21425	0.0644742	0.284285	-4.08361
ENSG00000240766	NA			-1.253	-4.61728	-1.45929	0.190131	0.475103	-4.53538
ENSG00000244607	152206	CCDC13	coiled-coil domain containing 13	-1.25293	-4.10311	-3.22	0.015763	0.155157	-2.83817
ENSG00000196104	50859	SPOCK3	SPARC (osteonectin), cwcv and kazal like domains proteoglycan 3	-1.24805	-1.28877	-2.84989	0.0261392	0.192565	-3.22396
ENSG00000172940	9390	SLC22A13	solute carrier family 22 member 13	-1.24751	-3.37346	-4.03145	0.00556941	0.098171	-2.06524
ENSG00000229896	NA			-1.24722	-4.80717	-1.32727	0.22825	0.518337	-4.6263
ENSG00000198542	9358	ITGBL1	integrin subunit beta like 1	-1.24713	-4.09152	-2.8257	0.0270339	0.195395	-3.20995
ENSG00000286655	NA			-1.24653	-4.77276	-1.10077	0.309306	0.601842	-4.82614
ENSG00000165182	254158	CXorf58	chromosome X open reading frame 58	-1.24628	-2.35235	-4.97051	0.00188904	0.0604276	-1.00517
ENSG00000028137	7133	TNFRSF1B	TNF receptor superfamily member 1B	-1.24536	-1.45442	-3.63354	0.00916268	0.120889	-2.24368
ENSG00000163995	84448	ABLIM2	actin binding LIM protein family member 2	-1.24523	-3.60278	-1.80142	0.116967	0.376558	-4.27604
ENSG00000287342	105375118	LOC105375118	uncharacterized LOC105375118	-1.24477	-4.59126	-1.21399	0.266172	0.560328	-4.7513
ENSG00000287369	NA			-1.24391	-4.41552	-1.61742	0.152153	0.422473	-4.39948
ENSG00000087250	4504	MT3	metallothionein 3	-1.24289	-3.02192	-2.17181	0.0685442	0.291428	-3.90417
ENSG00000197142	51703	ACSL5	acyl-CoA synthetase long chain family member 5	-1.23922	1.60859	-5.50581	0.00107791	0.0459031	-0.372432
ENSG00000162460	388595	TMEM82	transmembrane protein 82	-1.23884	-2.15356	-4.10653	0.00508372	0.0947923	-1.7511
ENSG00000285476	NA			-1.23823	-5.02834	-1.36322	0.217246	0.506059	-4.58912
ENSG00000167705	83547	RILP	Rab interacting lysosomal protein	-1.23781	0.193488	-3.53015	0.010469	0.128822	-2.52577
ENSG00000258818	6038	RNASE4	ribonuclease A family member 4	-1.23775	-4.4277	-1.40967	0.20373	0.490644	-4.59529
ENSG00000223811	NA			-1.23715	-4.50628	-1.17556	0.280208	0.574568	-4.79395
ENSG00000224992	NA			-1.23649	-5.06667	-1.59121	0.157917	0.432036	-4.38996
ENSG00000228692	NA			-1.23558	-5.06667	-1.59298	0.157522	0.431245	-4.38838
ENSG00000272892	NA			-1.23381	-3.36769	-2.72553	0.0310991	0.205443	-3.26953
ENSG00000287853	NA			-1.23381	-3.36769	-2.72553	0.0310991	0.205443	-3.26953
ENSG00000218416	100130449	LOC100130449	uncharacterized LOC100130449	-1.23355	-2.45238	-3.30039	0.0141576	0.148266	-2.61799
ENSG00000171916	654346	LGALS9C	galectin 9C	-1.23326	-3.59505	-2.10644	0.0753295	0.306051	-3.94269
ENSG00000274816	102465463	MIR6772	microRNA 6772	-1.22952	-3.76672	-1.88843	0.103199	0.35507	-4.15026
ENSG00000224331	NA			-1.22827	-4.65169	-1.45489	0.191303	0.47637	-4.5374
ENSG00000273179	NA			-1.22648	-4.63143	-1.19614	0.272617	0.566257	-4.76304
ENSG00000108821	1277	COL1A1	collagen type I alpha 1 chain	-1.22605	1.73353	-9.98659	3.06809e-05	0.010225	3.11655
ENSG00000271803	NA			-1.22581	-2.73081	-4.69896	0.00254865	0.0681363	-1.35184
ENSG00000236098	NA			-1.22574	-0.597634	-5.69017	0.000896149	0.0433815	-0.132041
ENSG00000280420	NA			-1.22425	-5.03868	-1.3593	0.218424	0.507113	-4.59328
ENSG00000224459	110806303	SLC25A34-AS1	SLC25A34 and TMEM82 antisense RNA 1	-1.22157	-2.83989	-1.74495	0.126841	0.389558	-4.42273
ENSG00000230593	NA			-1.22111	-4.9838	-1.30192	0.236301	0.527295	-4.64953
ENSG00000223695	NA			-1.22059	-4.45253	-1.45392	0.191562	0.47658	-4.55466
ENSG00000182578	1436	CSF1R	colony stimulating factor 1 receptor	-1.22058	-2.22129	-3.83707	0.00708155	0.108814	-2.04075
ENSG00000262728	NA			-1.21916	-3.76861	-1.69808	0.135638	0.400677	-4.35046
ENSG00000277235	NA			-1.21795	-4.86294	-1.91223	0.0997173	0.349149	-4.10508
ENSG00000148942	159963	SLC5A12	solute carrier family 5 member 12	-1.21758	-3.82912	-1.87891	0.104623	0.357442	-4.1648
ENSG00000274191	NA			-1.21681	-2.45295	-3.77355	0.00766927	0.111737	-2.13077
ENSG00000267919	NA			-1.21635	-1.63784	-4.28025	0.00412956	0.0856848	-1.56563
ENSG00000252835	677763	SCARNA21	small Cajal body-specific RNA 21	-1.21595	-4.09328	-1.60426	0.155023	0.42733	-4.41687
ENSG00000174792	152816	ODAPH	odontogenesis associated phosphoprotein	-1.21428	-3.4035	-4.21241	0.00447635	0.0888028	-1.92787
ENSG00000276505	NA			-1.21323	-3.96237	-1.69449	0.136336	0.401828	-4.3531
ENSG00000230964	NA			-1.21192	-4.86294	-1.51474	0.175917	0.455202	-4.47163
ENSG00000215284	NA			-1.21154	-5.208	-1.49604	0.180598	0.4612	-4.47616
ENSG00000254409	NA			-1.21085	-3.13575	-2.90235	0.0243052	0.187278	-3.07085
ENSG00000165029	19	ABCA1	ATP binding cassette subfamily A member 1	-1.21035	-3.43654	-2.11408	0.074503	0.304616	-3.94279
ENSG00000227834	NA			-1.2096	-4.86294	-1.2974	0.237763	0.52897	-4.66076
ENSG00000229065	NA			-1.20919	-4.69186	-1.45711	0.19071	0.475771	-4.53309
ENSG00000136059	50853	VILL	villin like	-1.2088	-3.49912	-2.21919	0.0640168	0.283557	-3.819
ENSG00000243284	391123	VSIG8	V-set and immunoglobulin domain containing 8	-1.20744	-5.39126	-1.69033	0.137148	0.403146	-4.30269
ENSG00000184454	400746	NCMAP	non-compact myelin associated protein	-1.20744	-5.39126	-1.69033	0.137148	0.403146	-4.30269
ENSG00000155011	27123	DKK2	dickkopf WNT signaling pathway inhibitor 2	-1.20744	-5.39126	-1.69033	0.137148	0.403146	-4.30269
ENSG00000165702	8328	GFI1B	growth factor independent 1B transcriptional repressor	-1.20744	-5.39126	-1.69033	0.137148	0.403146	-4.30269
ENSG00000132932	51761	ATP8A2	ATPase phospholipid transporting 8A2	-1.20564	0.562392	-3.66133	0.00884267	0.1192	-2.40482
ENSG00000255381	100422399	LOC100422399	protein kinase cAMP-dependent type II regulatory subunit beta pseudogene	-1.20326	-4.61728	-1.66723	0.141743	0.408594	-4.34269
ENSG00000129194	6665	SOX15	SRY-box transcription factor 15	-1.20259	4.87732	-7.03947	0.000261038	0.0248779	0.794466
ENSG00000197766	1675	CFD	complement factor D	-1.20238	-1.94145	-4.55669	0.00299419	0.0740987	-1.4435
ENSG00000130635	1289	COL5A1	collagen type V alpha 1 chain	-1.20101	2.78255	-3.94558	0.00618848	0.101923	-2.36888
ENSG00000205111	344387	CDKL4	cyclin dependent kinase like 4	-1.20021	-5.39126	-1.69594	0.136053	0.401284	-4.29752
ENSG00000119865	25927	CNRIP1	cannabinoid receptor interacting protein 1	-1.19882	-0.32843	-2.77501	0.0290158	0.200325	-3.46225
ENSG00000273350	NA			-1.19862	-3.50183	-3.76849	0.00771841	0.112039	-2.29453
ENSG00000268628	NA			-1.19842	-4.15602	-2.70007	0.032232	0.208619	-3.32726
ENSG00000251179	103752589	TMEM92-AS1	TMEM92 antisense RNA 1	-1.19619	-2.26335	-3.08566	0.0189002	0.16746	-2.8642
ENSG00000267375	NA			-1.19556	-5.33083	-1.66303	0.142596	0.409591	-4.32628
ENSG00000258667	105370526	HIF1A-AS3	HIF1A antisense RNA 3	-1.19478	4.17421	-5.24646	0.00140792	0.0526778	-0.934841
ENSG00000225889	NA			-1.19438	-1.20328	-3.82052	0.00722978	0.109604	-2.04041
ENSG00000184995	338376	IFNE	interferon epsilon	-1.19437	-3.38832	-1.39907	0.206746	0.493784	-4.72445
ENSG00000276292	NA			-1.19435	-4.1497	-1.49958	0.179701	0.46026	-4.5353
ENSG00000206344	253018	HCG27	HLA complex group 27	-1.19425	-1.23532	-4.96762	0.00189496	0.0604429	-0.835136
ENSG00000226421	442525	SLC25A5P5	solute carrier family 25 member 5 pseudogene 5	-1.19311	-3.65928	-2.01305	0.0862099	0.324922	-4.03607
ENSG00000105929	50617	ATP6V0A4	ATPase H+ transporting V0 subunit a4	-1.19216	0.0342546	-5.18693	0.0014988	0.0542421	-0.596113
ENSG00000250644	NA			-1.19039	-3.07368	-2.11411	0.074499	0.304616	-3.96794
ENSG00000203814	440689	H2BC18	H2B clustered histone 18	-1.1885	-4.08896	-1.42664	0.198983	0.485392	-4.61181
ENSG00000278876	NA			-1.18772	-3.1093	-2.09873	0.0761725	0.307576	-3.98214
ENSG00000197238	8363	H4C11	H4 clustered histone 11	-1.18715	-3.81096	-1.74293	0.127207	0.390142	-4.29931
ENSG00000272576	NA			-1.18685	-2.09233	-4.67584	0.00261575	0.0691853	-1.41299
ENSG00000234185	NA			-1.18685	-4.61728	-1.42427	0.19964	0.486072	-4.56697
ENSG00000272192	NA			-1.18473	-4.3468	-2.45179	0.0458377	0.242833	-3.73183
ENSG00000048540	55885	LMO3	LIM domain only 3	-1.18054	-3.36203	-3.72646	0.0081396	0.114673	-2.35044
ENSG00000199047	494327	MIR378A	microRNA 378a	-1.17688	-4.35744	-1.69584	0.136073	0.401294	-4.31783
ENSG00000254703	100507392	SENCR	smooth muscle and endothelial cell enriched migration/differentiation-associated lncRNA	-1.17667	-1.97678	-4.40871	0.00355151	0.0794321	-1.43649
ENSG00000151491	2059	EPS8	epidermal growth factor receptor pathway substrate 8	-1.17666	2.7063	-10.1707	2.73577e-05	0.010225	3.2596
ENSG00000272468	NA			-1.17542	-2.55494	-2.06873	0.0795468	0.314132	-4.07495
ENSG00000188747	10811	NOXA1	NADPH oxidase activator 1	-1.17536	0.0794614	-3.87929	0.00671825	0.105657	-2.05055
ENSG00000272205	NA			-1.17237	-3.35643	-1.07969	0.317943	0.609341	-5.02807
ENSG00000212724	730755	KRTAP2-3	keratin associated protein 2-3	-1.17223	-2.70863	-2.89122	0.0246826	0.188411	-3.0801
ENSG00000253030	100313886	MIR2116	microRNA 2116	-1.171	-4.02221	-2.40857	0.0487613	0.250016	-3.61511
ENSG00000124839	64284	RAB17	RAB17, member RAS oncogene family	-1.17081	2.45545	-7.5669	0.000169396	0.0207382	1.45828
ENSG00000270813	NA			-1.1706	-4.44993	-2.89822	0.0244444	0.187509	-3.23995
ENSG00000183911	NA			-1.17043	-4.94384	-2.15417	0.0703118	0.294942	-3.88021
ENSG00000114854	7134	TNNC1	troponin C1, slow skeletal and cardiac type	-1.17033	-4.27478	-1.27588	0.244828	0.537104	-4.73233
ENSG00000276298	NA			-1.16912	-4.92337	-2.36693	0.0517598	0.255718	-3.68743
ENSG00000259378	NA			-1.16884	-4.04704	-3.15692	0.0171601	0.160246	-2.91877
ENSG00000165816	340706	VWA2	von Willebrand factor A domain containing 2	-1.16699	-3.19837	-3.24829	0.0151767	0.152586	-2.72055
ENSG00000224072	100113397	VEZTP1	VEZT pseudogene 1	-1.16646	-5.1271	-1.66729	0.141731	0.408594	-4.31672
ENSG00000213994	NA			-1.16646	-5.1271	-1.66729	0.141731	0.408594	-4.31672
ENSG00000261253	100287036	LOC100287036	uncharacterized LOC100287036	-1.16643	-1.24853	-2.69524	0.0324518	0.209348	-3.43897
ENSG00000197165	6799	SULT1A2	sulfotransferase family 1A member 2	-1.16597	-3.57457	-1.74825	0.126241	0.3884	-4.33536
ENSG00000275714	8350	H3C1	H3 clustered histone 1	-1.16506	-4.11529	-2.1796	0.0677784	0.28987	-3.84874
ENSG00000060718	1301	COL11A1	collagen type XI alpha 1 chain	-1.16418	-3.73787	-2.24391	0.0617755	0.279224	-3.7837
ENSG00000152611	133690	CAPSL	calcyphosine like	-1.16352	-4.94384	-1.82054	0.113797	0.370827	-4.18961
ENSG00000259707	NA			-1.16139	-5.26843	-1.70676	0.133967	0.398998	-4.28589
ENSG00000227337	389101	RPL23AP43	ribosomal protein L23a pseudogene 43	-1.16057	-4.69186	-1.42588	0.199193	0.485455	-4.56107
ENSG00000135577	4829	NMBR	neuromedin B receptor	-1.15991	-4.50628	-1.0846	0.315914	0.607858	-4.86765
ENSG00000150630	7424	VEGFC	vascular endothelial growth factor C	-1.15977	5.973	-19.7766	3.78466e-07	0.00119486	7.1992
ENSG00000271789	NA			-1.15856	-3.57282	-3.30212	0.0141251	0.148244	-2.70916
ENSG00000287033	NA			-1.15798	-5.00427	-1.09967	0.309754	0.602495	-4.80948
ENSG00000168348	84684	INSM2	INSM transcriptional repressor 2	-1.15798	-5.00427	-1.09512	0.311604	0.604216	-4.81294
ENSG00000188886	431705	ASTL	astacin like metalloendopeptidase	-1.15747	-4.53638	-2.46238	0.0451495	0.241666	-3.68661
ENSG00000261460	NA			-1.1558	-5.26843	-1.70022	0.135224	0.400485	-4.29177
ENSG00000086696	3294	HSD17B2	hydroxysteroid 17-beta dehydrogenase 2	-1.15438	0.603016	-4.52686	0.00309823	0.0750743	-1.3478
ENSG00000133321	5920	PLAAT4	phospholipase A and acyltransferase 4	-1.15381	-1.48019	-3.14825	0.0173623	0.160987	-2.82436
ENSG00000159871	284348	LYPD5	LY6/PLAUR domain containing 5	-1.15349	1.31622	-9.94834	3.14281e-05	0.010225	3.04022
ENSG00000286447	NA			-1.15287	-5.47216	-1.7567	0.124722	0.386276	-4.24134
ENSG00000173200	165631	PARP15	poly(ADP-ribose) polymerase family member 15	-1.15287	-5.47216	-1.7567	0.124722	0.386276	-4.24134
ENSG00000145692	635	BHMT	betaine--homocysteine S-methyltransferase	-1.15287	-5.47216	-1.7567	0.124722	0.386276	-4.24134
ENSG00000242020	107080632	RN7SL68P	RNA, 7SL, cytoplasmic 68, pseudogene	-1.15287	-5.47216	-1.7567	0.124722	0.386276	-4.24134
ENSG00000271607	NA			-1.15287	-5.47216	-1.7567	0.124722	0.386276	-4.24134
ENSG00000179066	NA			-1.15287	-5.47216	-1.7567	0.124722	0.386276	-4.24134
ENSG00000227507	4050	LTB	lymphotoxin beta	-1.15257	0.543047	-5.82364	0.000786042	0.0410534	0.0135053
ENSG00000170558	1000	CDH2	cadherin 2	-1.15141	3.84906	-16.0435	1.47927e-06	0.00212659	5.93448
ENSG00000221890	23467	NPTXR	neuronal pentraxin receptor	-1.15102	-2.06972	-3.79928	0.00742497	0.11013	-2.06979
ENSG00000232176	100270865	RPS6P10	ribosomal protein S6 pseudogene 10	-1.15037	-4.67968	-1.22958	0.260652	0.554602	-4.73162
ENSG00000113578	2246	FGF1	fibroblast growth factor 1	-1.15029	-1.87086	-3.88299	0.00668739	0.105639	-1.99157
ENSG00000283445	NA			-1.1495	-0.81962	-4.09162	0.00517632	0.0953263	-1.74141
ENSG00000231827	343052	LOC343052	immunoglobulin superfamily DCC subclass member 3 pseudogene	-1.14702	-4.4277	-3.06615	0.0194088	0.169475	-3.0157
ENSG00000187554	7100	TLR5	toll like receptor 5	-1.14676	-1.3139	-4.2899	0.0040827	0.085147	-1.52299
ENSG00000149488	117532	TMC2	transmembrane channel like 2	-1.14613	-2.98246	-3.9763	0.00595874	0.100966	-2.14317
ENSG00000213185	196792	FAM24B	family with sequence similarity 24 member B	-1.14544	-0.435692	-4.22527	0.00440823	0.0883813	-1.61116
ENSG00000237292	101928973	LINC01732	long intergenic non-protein coding RNA 1732	-1.14524	-3.61912	-2.28177	0.0584984	0.271373	-3.75
ENSG00000237596	644135	LOC644135	uncharacterized LOC644135	-1.14303	-4.94384	-2.09606	0.076467	0.308205	-3.93398
ENSG00000226986	NA			-1.14249	-4.03212	-1.20778	0.268398	0.562451	-4.8227
ENSG00000140285	2252	FGF7	fibroblast growth factor 7	-1.14206	-4.49446	-1.25594	0.251537	0.54528	-4.72878
ENSG00000236830	100506428	CBR3-AS1	CBR3 antisense RNA 1	-1.14123	-2.17262	-2.81418	0.0274713	0.196989	-3.18287
ENSG00000175746	400360	C15orf54	chromosome 15 putative open reading frame 54	-1.14015	-3.46589	-2.8905	0.0247071	0.188428	-3.09604
ENSG00000235602	642559	POU5F1P3	POU class 5 homeobox 1 pseudogene 3	-1.1393	-4.16354	-2.57498	0.0384627	0.225771	-3.45267
ENSG00000130755	9535	GMFG	glia maturation factor gamma	-1.13921	-2.67875	-3.15419	0.0172233	0.160407	-2.78419
ENSG00000270679	NA			-1.13773	-4.96235	-1.54769	0.167938	0.444212	-4.42154
ENSG00000230777	NA			-1.13734	-4.3271	-1.97544	0.0910224	0.333687	-4.04619
ENSG00000142512	89790	SIGLEC10	sialic acid binding Ig like lectin 10	-1.13585	-3.67398	-1.58065	0.160296	0.434828	-4.49328
ENSG00000256955	NA			-1.13483	-5.08518	-1.5454	0.168481	0.444818	-4.42373
ENSG00000256452	NA			-1.13439	-4.16354	-1.62528	0.150465	0.419784	-4.38633
ENSG00000234981	100271037	RPL7AP20	ribosomal protein L7a pseudogene 20	-1.13417	-3.47581	-1.83532	0.111403	0.368088	-4.25042
ENSG00000168356	11280	SCN11A	sodium voltage-gated channel alpha subunit 11	-1.13408	-4.19619	-2.46089	0.045246	0.241904	-3.56985
ENSG00000234281	NA			-1.13384	-1.61926	-2.38424	0.0504913	0.252905	-3.78005
ENSG00000226237	100506834	GAS1RR	GAS1 adjacent regulatory RNA	-1.1338	-1.67274	-2.5974	0.0372595	0.222182	-3.49331
ENSG00000141448	2627	GATA6	GATA binding protein 6	-1.13243	-0.779538	-2.4567	0.0455174	0.242187	-3.82685
ENSG00000277481	342372	PKD1L3	polycystin 1 like 3, transient receptor potential channel interacting	-1.13197	-4.53835	-1.6148	0.152721	0.42352	-4.38745
ENSG00000273336	81352	OR7M1P	olfactory receptor family 7 subfamily M member 1 pseudogene	-1.13172	-4.3653	-1.88485	0.103732	0.355605	-4.14017
ENSG00000249363	NA			-1.12969	-2.99909	-3.1884	0.0164468	0.157813	-2.77231
ENSG00000141293	8631	SKAP1	src kinase associated phosphoprotein 1	-1.12962	-5.1456	-1.54854	0.167737	0.443913	-4.42247
ENSG00000261758	NA			-1.12961	-5.22651	-1.5888	0.158456	0.432548	-4.39304
ENSG00000235978	NA			-1.1296	-4.41552	-2.875	0.0252435	0.190556	-3.24115
ENSG00000261079	NA			-1.12921	-3.42756	-3.90826	0.00648083	0.104381	-2.17074
ENSG00000198074	57016	AKR1B10	aldo-keto reductase family 1 member B10	-1.12882	-2.82662	-1.74268	0.127254	0.390237	-4.4271
ENSG00000270248	NA			-1.12827	-4.89559	-1.09204	0.312861	0.605019	-4.82349
ENSG00000260128	89838	ULK4P1	ULK4 pseudogene 1	-1.12773	-2.98985	-3.20548	0.0160733	0.156694	-2.75093
ENSG00000261000	NA			-1.12691	-4.94384	-1.86698	0.106438	0.36042	-4.1466
ENSG00000257246	NA			-1.12579	-4.65169	-1.07776	0.318743	0.610107	-4.85614
ENSG00000267707	NA			-1.12539	-4.53638	-2.45217	0.0458131	0.242758	-3.68201
ENSG00000173210	22885	ABLIM3	actin binding LIM protein family member 3	-1.12535	3.05829	-8.38078	9.10289e-05	0.0157532	2.06258
ENSG00000197461	5154	PDGFA	platelet derived growth factor subunit A	-1.12514	6.72275	-19.02	4.88358e-07	0.00119486	7.22228
ENSG00000213942	390283	RPL31P10	ribosomal protein L31 pseudogene 10	-1.12487	-4.12162	-1.56227	0.164518	0.43902	-4.46463
ENSG00000287895	NA			-1.12462	-4.8246	-1.21275	0.266617	0.560758	-4.72787
ENSG00000274010	100131832	ZFP91P1	ZFP91 pseudogene 1	-1.12403	-5.22651	-1.58273	0.159826	0.434567	-4.39862
ENSG00000225230	NA			-1.12403	-5.22651	-1.58273	0.159826	0.434567	-4.39862
ENSG00000226954	NA			-1.12403	-5.22651	-1.58273	0.159826	0.434567	-4.39862
ENSG00000273925	NA			-1.12403	-5.1456	-1.54198	0.169298	0.445924	-4.42826
ENSG00000273254	NA			-1.12403	-5.1456	-1.54198	0.169298	0.445924	-4.42826
ENSG00000102575	54	ACP5	acid phosphatase 5, tartrate resistant	-1.12351	2.06342	-4.14693	0.00484182	0.0925179	-2.00049
ENSG00000179348	2624	GATA2	GATA binding protein 2	-1.12084	-2.55536	-4.21745	0.00444951	0.088703	-1.83626
ENSG00000234271	NA			-1.12064	-5.0647	-1.20413	0.269716	0.564051	-4.72112
ENSG00000258646	NA			-1.11952	-3.5008	-2.96277	0.0223609	0.180413	-3.19335
ENSG00000137077	6366	CCL21	C-C motif chemokine ligand 21	-1.11951	-2.89158	-2.94176	0.0230173	0.182175	-3.02708
ENSG00000272810	NA			-1.11904	-3.6277	-2.9233	0.0236113	0.184507	-3.08822
ENSG00000117245	57576	KIF17	kinesin family member 17	-1.11897	0.23803	-7.77203	0.000144122	0.0194059	1.55399
ENSG00000236137	101929099	LOC101929099	uncharacterized LOC101929099	-1.11846	-3.4073	-2.0467	0.0821188	0.319633	-4.02108
ENSG00000233121	100312775	VN1R20P	vomeronasal 1 receptor 20 pseudogene	-1.11779	-5.47216	-1.77515	0.121464	0.38258	-4.22571
ENSG00000254180	NA			-1.11779	-5.47216	-1.77515	0.121464	0.38258	-4.22571
ENSG00000256733	NA			-1.11779	-5.47216	-1.77515	0.121464	0.38258	-4.22571
ENSG00000279423	NA			-1.11779	-5.47216	-1.77515	0.121464	0.38258	-4.22571
ENSG00000279588	NA			-1.11779	-5.47216	-1.77515	0.121464	0.38258	-4.22571
ENSG00000228779	NA			-1.11779	-5.47216	-1.77515	0.121464	0.38258	-4.22571
ENSG00000235121	NA			-1.11779	-5.47216	-1.77515	0.121464	0.38258	-4.22571
ENSG00000162843	128025	WDR64	WD repeat domain 64	-1.11779	-5.47216	-1.77515	0.121464	0.38258	-4.22571
ENSG00000225076	NA			-1.11779	-5.47216	-1.77515	0.121464	0.38258	-4.22571
ENSG00000204010	439996	IFIT1B	interferon induced protein with tetratricopeptide repeats 1B	-1.11779	-5.47216	-1.77515	0.121464	0.38258	-4.22571
ENSG00000236472	NA			-1.11779	-5.47216	-1.77515	0.121464	0.38258	-4.22571
ENSG00000214914	8489	RPL23AP3	ribosomal protein L23a pseudogene 3	-1.11779	-5.47216	-1.77515	0.121464	0.38258	-4.22571
ENSG00000285925	NA			-1.11726	-4.40168	-1.20224	0.270399	0.564361	-4.78547
ENSG00000206647	NA			-1.11632	-5.06667	-1.107	0.306791	0.599653	-4.78325
ENSG00000257569	NA			-1.11576	-5.22651	-1.35713	0.219075	0.507901	-4.59156
ENSG00000267308	NA			-1.11576	-5.22651	-1.35713	0.219075	0.507901	-4.59156
ENSG00000132855	27329	ANGPTL3	angiopoietin like 3	-1.11525	-5.39126	-1.96546	0.0923427	0.335956	-4.06461
ENSG00000256162	100507203	SMLR1	small leucine rich protein 1	-1.11525	-5.39126	-1.96546	0.0923427	0.335956	-4.06461
ENSG00000254023	NA			-1.11513	-5.47216	-1.98107	0.0902855	0.332421	-4.05064
ENSG00000230849	NA			-1.11503	-5.59499	-2.02239	0.0850545	0.323828	-4.01321
ENSG00000132677	57127	RHBG	Rh family B glycoprotein	-1.11503	-5.59499	-2.02239	0.0850545	0.323828	-4.01321
ENSG00000248115	NA			-1.11503	-5.59499	-2.02239	0.0850545	0.323828	-4.01321
ENSG00000165583	6758	SSX5	SSX family member 5	-1.11503	-5.59499	-2.02239	0.0850545	0.323828	-4.01321
ENSG00000279353	NA			-1.11503	-5.59499	-2.02239	0.0850545	0.323828	-4.01321
ENSG00000214264	NA			-1.11503	-5.59499	-2.02239	0.0850545	0.323828	-4.01321
ENSG00000259267	105378349	LINC02622	long intergenic non-protein coding RNA 2622	-1.11503	-5.59499	-2.02239	0.0850545	0.323828	-4.01321
ENSG00000230662	NA			-1.11503	-5.59499	-2.02239	0.0850545	0.323828	-4.01321
ENSG00000286087	NA			-1.11503	-5.59499	-2.02239	0.0850545	0.323828	-4.01321
ENSG00000125510	4987	OPRL1	opioid related nociceptin receptor 1	-1.11503	-5.59499	-2.02239	0.0850545	0.323828	-4.01321
ENSG00000271524	100421704	BNIP3P17	BCL2 interacting protein 3 pseudogene 17	-1.11503	-5.59499	-2.02239	0.0850545	0.323828	-4.01321
ENSG00000235081	NA			-1.11499	-4.04071	-2.14069	0.0716935	0.298123	-3.89126
ENSG00000282951	NA			-1.1144	-4.92337	-1.65095	0.145071	0.413102	-4.34504
ENSG00000175573	83638	C11orf68	chromosome 11 open reading frame 68	-1.11387	6.56013	-5.47053	0.00111722	0.0468407	-0.915972
ENSG00000070388	27006	FGF22	fibroblast growth factor 22	-1.11327	-3.00718	-2.84336	0.0263777	0.193402	-3.14057
ENSG00000189223	654433	PAX8-AS1	PAX8 antisense RNA 1	-1.11285	3.62201	-2.40018	0.0493506	0.251033	-4.67959
ENSG00000197245	79927	FAM110D	family with sequence similarity 110 member D	-1.11157	-4.92337	-1.35019	0.221179	0.510546	-4.61226
ENSG00000178623	2859	GPR35	G protein-coupled receptor 35	-1.10975	-4.74011	-1.59597	0.156857	0.430051	-4.40406
ENSG00000276545	84055	PCDHGB9P	protocadherin gamma subfamily B, 9 pseudogene	-1.10925	-4.92337	-1.34878	0.221608	0.510923	-4.61346
ENSG00000124440	64344	HIF3A	hypoxia inducible factor 3 subunit alpha	-1.10894	-0.809077	-6.09276	0.000607351	0.0362346	-0.0171995
ENSG00000144031	79998	ANKRD53	ankyrin repeat domain 53	-1.1081	-3.4823	-2.08002	0.0782598	0.31198	-3.97869
ENSG00000253641	101929191	LINCR-0001	uncharacterized LINCR-0001	-1.10747	-2.09397	-3.23311	0.0154882	0.15398	-2.69616
ENSG00000254477	NA			-1.10717	-3.67954	-2.36498	0.0519048	0.25602	-3.65794
ENSG00000261342	NA			-1.10714	-2.98407	-3.05428	0.0197256	0.170319	-2.90139
ENSG00000271551	115308161	LOC115308161	uncharacterized LOC115308161	-1.10649	-5.06667	-1.08666	0.315066	0.607069	-4.79874
ENSG00000244242	402778	IFITM10	interferon induced transmembrane protein 10	-1.10647	-2.93757	-3.8672	0.00682016	0.106484	-2.22333
ENSG00000065809	83641	FAM107B	family with sequence similarity 107 member B	-1.10613	3.06343	-7.84595	0.000136087	0.0189752	1.64361
ENSG00000133519	NA			-1.1053	-3.22404	-1.61001	0.153763	0.425154	-4.46973
ENSG00000248774	NA			-1.1026	-0.230771	-4.40638	0.00356116	0.0794567	-1.4084
ENSG00000266088	NA			-1.10244	2.73593	-5.74827	0.000846218	0.0427507	-0.246609
ENSG00000272509	NA			-1.1024	-2.87307	-3.18274	0.0165728	0.158436	-2.75833
ENSG00000259306	NA			-1.10132	-3.12379	-1.93077	0.0970855	0.344644	-4.17765
ENSG00000270000	NA			-1.10122	-3.87596	-3.20094	0.0161718	0.157027	-2.86038
ENSG00000164669	285905	INTS4P1	integrator complex subunit 4 pseudogene 1	-1.10117	-5.47216	-1.66335	0.142529	0.409467	-4.32368
ENSG00000269583	NA			-1.10117	-5.47216	-1.66335	0.142529	0.409467	-4.32368
ENSG00000227113	NA			-1.1009	-4.04071	-1.83756	0.111043	0.367449	-4.20676
ENSG00000273399	NA			-1.09921	-3.99422	-1.86032	0.107464	0.362414	-4.18527
ENSG00000254732	NA			-1.0978	-3.80688	-2.43081	0.0472335	0.246567	-3.5881
ENSG00000186377	260293	CYP4X1	cytochrome P450 family 4 subfamily X member 1	-1.09755	-4.67968	-1.14263	0.292729	0.587215	-4.80269
ENSG00000230585	NA			-1.09707	-4.85135	-1.17868	0.279045	0.573339	-4.75354
ENSG00000149596	57158	JPH2	junctophilin 2	-1.09665	5.05648	-6.72702	0.000341434	0.0280516	0.497666
ENSG00000121577	64091	POPDC2	popeye domain containing 2	-1.0962	-2.25524	-1.85766	0.107877	0.362875	-4.37267
ENSG00000186998	129080	EMID1	EMI domain containing 1	-1.09512	-1.81588	-5.06411	0.00170779	0.0577849	-0.85645
ENSG00000260781	102577425	ARHGAP23P1	Rho GTPase activating protein 23 pseudogene 1	-1.09434	-3.37106	-1.77107	0.122177	0.38349	-4.33127
ENSG00000231156	NA			-1.09373	-3.26041	-3.32536	0.0136957	0.146253	-2.6768
ENSG00000132185	84824	FCRLA	Fc receptor like A	-1.09264	-2.86082	-3.96282	0.00605836	0.101447	-1.99199
ENSG00000232093	NA			-1.09218	-1.59715	-3.94295	0.00620857	0.101923	-1.89518
ENSG00000253166	NA			-1.09197	-4.97825	-0.989731	0.357003	0.644547	-4.89193
ENSG00000273338	NA			-1.09173	-3.2782	-3.59097	0.00967769	0.123896	-2.48707
ENSG00000234155	101928820	LINC02535	long intergenic non-protein coding RNA 2535	-1.09112	1.68355	-10.2609	2.58803e-05	0.010225	3.24871
ENSG00000198879	57713	SFMBT2	Scm like with four mbt domains 2	-1.08819	0.275916	-5.24295	0.00141309	0.0526778	-0.543306
ENSG00000171388	8862	APLN	apelin	-1.088	4.45828	-3.46026	0.0114663	0.134553	-3.26816
ENSG00000079308	7145	TNS1	tensin 1	-1.08792	4.42643	-7.03389	0.000262271	0.0248779	0.826124
ENSG00000187094	885	CCK	cholecystokinin	-1.0878	-4.67968	-1.21924	0.264304	0.558959	-4.74022
ENSG00000087258	2775	GNAO1	G protein subunit alpha o1	-1.08762	-3.63522	-1.85398	0.10845	0.3642	-4.21637
ENSG00000119686	55640	FLVCR2	FLVCR heme transporter 2	-1.08744	-2.18825	-3.67201	0.00872301	0.118844	-2.239
ENSG00000136274	23148	NACAD	NAC alpha domain containing	-1.0865	1.92658	-4.85972	0.00213188	0.0637417	-1.11129
ENSG00000021488	11136	SLC7A9	solute carrier family 7 member 9	-1.08604	-4.69186	-0.951246	0.374822	0.659268	-4.94658
ENSG00000251206	NA			-1.08593	-4.05887	-1.83287	0.111796	0.368589	-4.21077
ENSG00000286277	NA			-1.08553	-4.67771	-1.53108	0.171917	0.449329	-4.46669
ENSG00000228459	NA			-1.08437	0.40179	-5.87497	0.000747823	0.0401571	0.0657538
ENSG00000260615	NA			-1.08219	-2.42394	-4.16342	0.00474677	0.091707	-1.74908
ENSG00000276308	NA			-1.08123	-5.22651	-1.36196	0.217624	0.506268	-4.58956
ENSG00000266677	NA			-1.08123	-5.22651	-1.35477	0.219789	0.508734	-4.59556
ENSG00000272057	NA			-1.08078	-3.76437	-2.51759	0.0417316	0.233637	-3.49948
ENSG00000254951	283299	LOC283299	uncharacterized LOC283299	-1.08071	-3.87772	-2.59264	0.0375113	0.222775	-3.43319
ENSG00000156510	80201	HKDC1	hexokinase domain containing 1	-1.08057	-0.669089	-6.7696	0.00032898	0.0278731	0.649802
ENSG00000286507	NA			-1.07994	-4.01062	-1.75993	0.124146	0.386226	-4.27908
ENSG00000232110	NA			-1.07977	-5.0647	-1.21891	0.264418	0.559056	-4.71194
ENSG00000241794	6700	SPRR2A	small proline rich protein 2A	-1.07901	-3.27927	-2.01403	0.0860877	0.324922	-4.06636
ENSG00000185666	8224	SYN3	synapsin III	-1.07885	-3.04838	-3.43958	0.0117808	0.136265	-2.54069
ENSG00000170703	284076	TTLL6	tubulin tyrosine ligase like 6	-1.07852	-4.01469	-2.01118	0.0864433	0.325159	-4.0185
ENSG00000283122	57061	HYMAI	hydatidiform mole associated and imprinted	-1.07844	-4.38753	-1.56961	0.162819	0.437453	-4.43516
ENSG00000110324	3587	IL10RA	interleukin 10 receptor subunit alpha	-1.07627	-5.47216	-1.6522	0.144812	0.412773	-4.33435
ENSG00000267046	NA			-1.07627	-5.47216	-1.6522	0.144812	0.412773	-4.33435
ENSG00000267283	NA			-1.07627	-5.47216	-1.6522	0.144812	0.412773	-4.33435
ENSG00000251155	NA			-1.07627	-5.47216	-1.64225	0.146878	0.415437	-4.34308
ENSG00000238406	106479089	RNU7-171P	RNA, U7 small nuclear 171 pseudogene	-1.07627	-5.47216	-1.64225	0.146878	0.415437	-4.34308
ENSG00000255966	NA			-1.07627	-5.47216	-1.64225	0.146878	0.415437	-4.34308
ENSG00000196734	353132	LCE1B	late cornified envelope 1B	-1.07558	-2.5858	-3.55493	0.0101384	0.127191	-2.46057
ENSG00000118017	51146	A4GNT	alpha-1,4-N-acetylglucosaminyltransferase	-1.07411	-4.39505	-2.31135	0.0560616	0.265558	-3.77587
ENSG00000272799	NA			-1.07331	-3.41764	-1.83817	0.110946	0.367328	-4.25305
ENSG00000182175	56963	RGMA	repulsive guidance molecule BMP co-receptor a	-1.07304	-3.96614	-2.19894	0.0659136	0.286542	-3.83172
ENSG00000226281	NA			-1.07298	-4.69819	-1.54514	0.168543	0.444818	-4.45277
ENSG00000168490	9796	PHYHIP	phytanoyl-CoA 2-hydroxylase interacting protein	-1.07285	-1.45268	-2.60402	0.0369115	0.221145	-3.53415
ENSG00000007264	4145	MATK	megakaryocyte-associated tyrosine kinase	-1.07224	-4.94384	-1.30294	0.235972	0.527012	-4.65084
ENSG00000168497	8436	CAVIN2	caveolae associated protein 2	-1.07193	-0.551421	-5.56855	0.00101176	0.0449152	-0.251312
ENSG00000266891	NA			-1.07001	-5.208	-1.25211	0.252846	0.546424	-4.68098
ENSG00000183570	54039	PCBP3	poly(rC) binding protein 3	-1.0699	-2.3833	-2.01138	0.0864179	0.325159	-4.16789
ENSG00000153165	653489	RGPD3	RANBP2 like and GRIP domain containing 3	-1.06978	-2.79792	-3.09936	0.0185514	0.166112	-2.85317
ENSG00000204173	652972	LRRC37A5P	leucine rich repeat containing 37 member A5, pseudogene	-1.06818	-3.3772	-3.11412	0.0181833	0.164635	-2.95433
ENSG00000235225	653773	RPL31P17	ribosomal protein L31 pseudogene 17	-1.0669	-4.80717	-0.860149	0.419687	0.69476	-4.99652
ENSG00000273980	NA			-1.06564	-4.91375	-1.23639	0.258272	0.552371	-4.6868
ENSG00000130052	9754	STARD8	StAR related lipid transfer domain containing 8	-1.0656	1.94062	-5.72707	0.000864062	0.0429965	-0.164242
ENSG00000243648	391833	RPS10P11	ribosomal protein S10 pseudogene 11	-1.06534	-4.51036	-1.13947	0.293952	0.588609	-4.82598
ENSG00000283206	100126329	MIR941-1	microRNA 941-1	-1.0646	-5.208	-1.4939	0.181139	0.461991	-4.45962
ENSG00000131620	55107	ANO1	anoctamin 1	-1.06443	-2.87561	-3.16229	0.0170359	0.160064	-2.79468
ENSG00000287331	105374367	LOC105374367	uncharacterized LOC105374367	-1.06377	-4.27222	-2.73412	0.0307266	0.204605	-3.31825
ENSG00000132821	128434	VSTM2L	V-set and transmembrane domain containing 2 like	-1.06281	-1.89003	-2.70835	0.0318587	0.207507	-3.35043
ENSG00000172183	3669	ISG20	interferon stimulated exonuclease gene 20	-1.06069	3.35186	-3.01439	0.0208311	0.174469	-3.74611
ENSG00000272950	NA			-1.06051	-4.57079	-1.11721	0.302708	0.595867	-4.83594
ENSG00000207725	407007	MIR222	microRNA 222	-1.0585	-3.36713	-1.9378	0.096105	0.343052	-4.14314
ENSG00000013619	10046	MAMLD1	mastermind like domain containing 1	-1.05802	1.90601	-6.54203	0.000402106	0.0298231	0.610568
ENSG00000261773	NA			-1.05759	-5.07885	-1.172	0.281542	0.576054	-4.74412
ENSG00000154146	4900	NRGN	neurogranin	-1.05732	3.81605	-5.61131	0.000969303	0.0442921	-0.522733
ENSG00000137198	2766	GMPR	guanosine monophosphate reductase	-1.0563	-0.39207	-2.85825	0.0258376	0.192242	-3.34243
ENSG00000225805	100129216	DEFB131B	defensin beta 131B	-1.05473	-4.0332	-3.12484	0.0179212	0.16336	-2.93135
ENSG00000277157	8360	H4C4	H4 clustered histone 4	-1.05369	-4.24212	-1.08181	0.317067	0.60859	-4.90553
ENSG00000245904	NA			-1.05252	-2.92708	-2.31966	0.0553956	0.264341	-3.74013
ENSG00000272668	107985216	LOC107985216	uncharacterized LOC107985216	-1.05194	-1.38405	-3.32336	0.0137321	0.146458	-2.60675
ENSG00000267289	100996288	LOC100996288	uncharacterized LOC100996288	-1.04843	-4.94384	-1.1897	0.274975	0.568808	-4.74345
ENSG00000119888	4072	EPCAM	epithelial cell adhesion molecule	-1.04731	1.9689	-2.21315	0.0645764	0.284376	-4.66322
ENSG00000259172	NA			-1.04674	-3.44572	-1.75633	0.124788	0.386276	-4.29842
ENSG00000259774	103171574	LOC103171574	uncharacterized LOC103171574	-1.04645	-5.01842	-1.29401	0.238862	0.530537	-4.65336
ENSG00000132164	6538	SLC6A11	solute carrier family 6 member 11	-1.04631	-3.91788	-1.9832	0.0900075	0.332064	-4.0584
ENSG00000167601	558	AXL	AXL receptor tyrosine kinase	-1.04601	9.09161	-4.12766	0.00495555	0.0933027	-2.65419
ENSG00000267115	NA			-1.04531	-5.01842	-1.2139	0.266206	0.560328	-4.7049
ENSG00000229869	101927762	LOC101927762	uncharacterized LOC101927762	-1.04481	-4.59681	-1.98441	0.0898507	0.331796	-4.03761
ENSG00000228873	NA			-1.04469	-3.70979	-1.32687	0.228374	0.51857	-4.72617
ENSG00000250302	152578	LINC01618	long intergenic non-protein coding RNA 1618	-1.04414	-3.09369	-2.3683	0.0516584	0.255445	-3.66654
ENSG00000249715	90342	FER1L5	fer-1 like family member 5	-1.04406	-4.41552	-1.37338	0.214224	0.502479	-4.63168
ENSG00000118898	5493	PPL	periplakin	-1.04348	6.55019	-4.51031	0.00315765	0.0751729	-2.05371
ENSG00000231501	106478909	MTND4LP1	MT-ND4L pseudogene 1	-1.04347	-3.86104	-1.50156	0.179204	0.45942	-4.56611
ENSG00000108691	6347	CCL2	C-C motif chemokine ligand 2	-1.04345	-3.59505	-1.24943	0.253764	0.547472	-4.84534
ENSG00000089847	170961	ANKRD24	ankyrin repeat domain 24	-1.0432	-2.73821	-2.22853	0.0631603	0.28237	-3.84707
ENSG00000259536	NA			-1.04237	-4.47595	-1.08827	0.314405	0.606466	-4.87047
ENSG00000095752	3589	IL11	interleukin 11	-1.04235	3.48401	-5.41408	0.00118352	0.0477339	-0.68363
ENSG00000231544	NA			-1.04187	-5.06667	-1.21647	0.265288	0.559545	-4.70512
ENSG00000287207	NA			-1.0413	-4.35312	-2.85808	0.0258434	0.192242	-3.23378
ENSG00000266667	NA			-1.04114	-4.56903	-1.65507	0.144221	0.41214	-4.35809
ENSG00000280184	NA			-1.0411	-1.51126	-2.17672	0.0680604	0.290271	-4.08564
ENSG00000251314	101929710	LOC101929710	uncharacterized LOC101929710	-1.04085	-3.80421	-1.51438	0.176005	0.455381	-4.52719
ENSG00000277602	NA			-1.03951	-4.08145	-1.88369	0.103906	0.355997	-4.15414
ENSG00000254527	106480230	ENPP7P12	ectonucleotide pyrophosphatase/phosphodiesterase 7 pseudogene 12	-1.03922	-4.56903	-1.65202	0.144848	0.412773	-4.36099
ENSG00000182557	201305	SPNS3	sphingolipid transporter 3 (putative)	-1.039	-4.40168	-1.11803	0.30238	0.59566	-4.85572
ENSG00000223273	106480469	RN7SKP172	RN7SK pseudogene 172	-1.03837	-4.89559	-1.1696	0.282442	0.576677	-4.75728
ENSG00000271366	NA			-1.03791	-3.38584	-1.53	0.172179	0.449823	-4.57678
ENSG00000170409	NA			-1.0378	-5.26843	-1.23816	0.257653	0.551765	-4.68801
ENSG00000263232	645443	ATP5F1AP3	ATP synthase F1 subunit alpha pseudogene 3	-1.0378	-5.26843	-1.23816	0.257653	0.551765	-4.68801
ENSG00000267905	NA			-1.0378	-5.26843	-1.23816	0.257653	0.551765	-4.68801
ENSG00000234776	143678	C11orf94	chromosome 11 open reading frame 94	-1.03642	-4.61096	-1.40316	0.205577	0.49278	-4.58671
ENSG00000173546	1464	CSPG4	chondroitin sulfate proteoglycan 4	-1.0362	2.56656	-3.37748	0.012783	0.141596	-3.10615
ENSG00000202343	NA			-1.03592	-3.10122	-3.68812	0.0085457	0.117224	-2.35822
ENSG00000235290	NA			-1.03437	-4.53638	-1.36722	0.216051	0.504565	-4.62629
ENSG00000246350	NA			-1.03247	-3.83698	-2.20914	0.0649508	0.284961	-3.8236
ENSG00000251257	NA			-1.03232	-2.30415	-1.72683	0.130175	0.393313	-4.51269
ENSG00000146555	221935	SDK1	sidekick cell adhesion molecule 1	-1.03225	-1.22077	-2.51564	0.0418476	0.233666	-3.6807
ENSG00000125618	7849	PAX8	paired box 8	-1.03175	1.7063	-2.587	0.0378126	0.223891	-4.07936
ENSG00000228983	107075108	SLC47A1P1	SLC47A1 pseudogene 1	-1.03112	-5.208	-1.55365	0.166533	0.442338	-4.40963
ENSG00000170439	196410	METTL7B	methyltransferase like 7B	-1.03068	-2.07144	-3.12118	0.0180103	0.163615	-2.8229
ENSG00000165072	256691	MAMDC2	MAM domain containing 2	-1.02932	0.501382	-3.02701	0.0204742	0.173404	-3.24929
ENSG00000255028	NA			-1.02845	-3.21062	-2.93447	0.0232501	0.183011	-3.04984
ENSG00000272715	NA			-1.02816	-4.81469	-2.39301	0.0498601	0.252252	-3.69076
ENSG00000271509	NA			-1.02816	-4.81469	-2.39301	0.0498601	0.252252	-3.69076
ENSG00000103740	23205	ACSBG1	acyl-CoA synthetase bubblegum family member 1	-1.02813	-2.93188	-2.50669	0.0423845	0.23522	-3.52026
ENSG00000240877	106479413	RN7SL521P	RNA, 7SL, cytoplasmic 521, pseudogene	-1.02681	-4.13977	-1.79804	0.117536	0.377486	-4.23315
ENSG00000260657	NA			-1.02648	-3.93379	-1.42032	0.200739	0.487473	-4.63721
ENSG00000198580	NA			-1.02621	-5.34934	-1.58171	0.160056	0.434828	-4.39012
ENSG00000231830	NA			-1.02621	-5.34934	-1.58171	0.160056	0.434828	-4.39012
ENSG00000080166	1638	DCT	dopachrome tautomerase	-1.0262	-5.26843	-1.55158	0.167019	0.442886	-4.41199
ENSG00000257907	401717	EEF1A1P17	eukaryotic translation elongation factor 1 alpha 1 pseudogene 17	-1.0256	-4.61728	-1.84266	0.110231	0.366301	-4.16565
ENSG00000222389	106480670	RNU2-28P	RNA, U2 small nuclear 28, pseudogene	-1.02549	-4.51036	-2.50576	0.0424408	0.235334	-3.57584
ENSG00000225720	NA			-1.02126	-0.953468	-5.8253	0.000784773	0.0410534	-0.175733
ENSG00000213620	NA			-1.02062	-5.34934	-1.57441	0.161718	0.43622	-4.39648
ENSG00000234261	NA			-1.02062	-5.34934	-1.57441	0.161718	0.43622	-4.39648
ENSG00000254057	NA			-1.02062	-5.34934	-1.57441	0.161718	0.43622	-4.39648
ENSG00000091181	3568	IL5RA	interleukin 5 receptor subunit alpha	-1.02061	-5.26843	-1.54396	0.168825	0.445232	-4.41845
ENSG00000286881	NA			-1.02055	-4.3976	-1.38804	0.209928	0.497712	-4.60155
ENSG00000107282	320	APBA1	amyloid beta precursor protein binding family A member 1	-1.02016	0.662643	-4.01281	0.00569775	0.0987434	-1.97602
ENSG00000287496	NA			-1.01988	-4.77276	-1.15903	0.286435	0.580637	-4.78195
ENSG00000244482	79168	LILRA6	leukocyte immunoglobulin like receptor A6	-1.01977	-3.09518	-2.06224	0.080296	0.316067	-4.00203
ENSG00000213901	151295	SLC23A3	solute carrier family 23 member 3	-1.01894	-4.1537	-0.891829	0.403655	0.681679	-5.06101
ENSG00000270427	NA			-1.01867	-3.21165	-3.01051	0.0209421	0.174943	-2.96235
ENSG00000114812	7433	VIPR1	vasoactive intestinal peptide receptor 1	-1.01826	1.47662	-9.50901	4.16824e-05	0.0116907	2.77694
ENSG00000247853	NA			-1.01724	-3.98028	-2.25088	0.0611583	0.277933	-3.7771
ENSG00000244159	NA			-1.01672	-3.38162	-3.36737	0.0129549	0.142304	-2.67049
ENSG00000280109	191585	PLAC4	placenta enriched 4	-1.01649	-4.55686	-0.862707	0.418375	0.694105	-5.02618
ENSG00000272498	NA			-1.01374	-2.5973	-3.393	0.0125242	0.140404	-2.56901
ENSG00000136231	10643	IGF2BP3	insulin like growth factor 2 mRNA binding protein 3	-1.01265	2.75956	-9.00129	5.86196e-05	0.0136226	2.5242
ENSG00000157150	7079	TIMP4	TIMP metallopeptidase inhibitor 4	-1.01251	-1.11121	-3.17165	0.0168222	0.159383	-2.79554
ENSG00000287047	NA			-1.01248	-3.2034	-1.57421	0.161763	0.43622	-4.55597
ENSG00000214842	729475	RAD51AP2	RAD51 associated protein 2	-1.0123	-4.09767	-0.910592	0.394376	0.674105	-5.05744
ENSG00000286214	NA			-1.00988	-4.52711	-1.22699	0.261562	0.555636	-4.75086
ENSG00000248846	NA			-1.00919	-3.70228	-2.08717	0.077455	0.310187	-3.95386
ENSG00000129757	1028	CDKN1C	cyclin dependent kinase inhibitor 1C	-1.00889	1.17742	-2.47284	0.0444805	0.240605	-4.14601
ENSG00000170324	143162	FRMPD2	FERM and PDZ domain containing 2	-1.00872	-2.55239	-2.34773	0.0532065	0.258675	-3.72333
ENSG00000187867	342979	PALM3	paralemmin 3	-1.0082	-3.64769	-1.35319	0.220268	0.509457	-4.73825
ENSG00000127530	26664	OR7C1	olfactory receptor family 7 subfamily C member 1	-1.00732	-3.77022	-0.951985	0.374474	0.658717	-5.07524
ENSG00000237989	101928399	LINC01679	long intergenic non-protein coding RNA 1679	-1.00693	1.9236	-7.05705	0.000257196	0.0248779	1.06558
ENSG00000278487	NA			-1.00537	-4.69819	-1.93362	0.0966867	0.344065	-4.08542
ENSG00000272744	NA			-1.00386	-2.34715	-3.22316	0.0156964	0.154813	-2.70419
ENSG00000204176	83849	SYT15	synaptotagmin 15	-1.00376	-3.17797	-1.23954	0.257176	0.551097	-4.88486
ENSG00000261723	NA			-1.0032	-4.46844	-1.35026	0.221157	0.510544	-4.6486
ENSG00000253302	100128126	STAU2-AS1	STAU2 antisense RNA 1	-1.00306	-4.38753	-2.09592	0.0764829	0.308218	-3.93143
ENSG00000121905	3208	HPCA	hippocalcin	-1.00282	-4.55686	-2.22157	0.0637971	0.283408	-3.824
ENSG00000218472	100271103	RPS25P7	ribosomal protein S25 pseudogene 7	-1.00282	-4.55686	-2.22157	0.0637971	0.283408	-3.824
ENSG00000219693	NA			-1.00275	-3.85113	-2.62064	0.0360534	0.219175	-3.41196
ENSG00000237346	NA			-1.00244	-5.26843	-1.21073	0.267339	0.561379	-4.70731
ENSG00000251333	NA			-1.00121	-4.77276	-1.3441	0.22304	0.512084	-4.62772
ENSG00000248968	NA			-1.00121	-4.77276	-1.3441	0.22304	0.512084	-4.62772
ENSG00000259540	102723335	LOC102723335	uncharacterized LOC102723335	-1.00121	-4.77276	-1.3441	0.22304	0.512084	-4.62772
ENSG00000162009	6755	SSTR5	somatostatin receptor 5	-1.00044	-1.5079	-4.62461	0.00277153	0.0714335	-1.19215
ENSG00000069122	221395	ADGRF5	adhesion G protein-coupled receptor F5	-0.999705	-4.02656	-1.83183	0.111964	0.368877	-4.20794
ENSG00000047597	7504	XK	X-linked Kx blood group	-0.999669	-2.84709	-2.73611	0.0306408	0.204459	-3.25416
ENSG00000226540	NA			-0.999175	-5.33083	-1.84301	0.110176	0.366301	-4.16536
ENSG00000223510	146822	CDRT15	CMT1A duplicated region transcript 15	-0.998854	-3.05703	-2.45862	0.0453928	0.242085	-3.57064
ENSG00000271579	NA			-0.997367	-3.84762	-2.10461	0.0755281	0.306547	-3.93507
ENSG00000168135	3761	KCNJ4	potassium inwardly rectifying channel subfamily J member 4	-0.996408	-2.6393	-3.62841	0.00922312	0.121257	-2.35736
ENSG00000184530	352999	C6orf58	chromosome 6 open reading frame 58	-0.996304	-3.35691	-1.81498	0.11471	0.372626	-4.28634
ENSG00000272374	NA			-0.996164	-1.78079	-5.13847	0.00157763	0.0550725	-0.740227
ENSG00000145040	90226	UCN2	urocortin 2	-0.99596	2.33339	-8.01021	0.00011999	0.0179783	1.81318
ENSG00000105549	51298	THEG	theg spermatid protein	-0.995736	-1.90585	-2.2012	0.0656992	0.286298	-3.99916
ENSG00000006283	8913	CACNA1G	calcium voltage-gated channel subunit alpha1 G	-0.995691	-4.08896	-1.78644	0.119512	0.379627	-4.25087
ENSG00000130508	7837	PXDN	peroxidasin	-0.99531	-0.127543	-4.43416	0.00344798	0.0785016	-1.3967
ENSG00000204792	102724515	LINC01291	long intergenic non-protein coding RNA 1291	-0.994866	-2.1972	-1.44235	0.194677	0.48051	-4.82708
ENSG00000255647	731157	LOC731157	uncharacterized LOC731157	-0.994848	-4.11529	-2.23714	0.0623818	0.280638	-3.80741
ENSG00000270906	107075117	MTND4P35	MT-ND4 pseudogene 35	-0.994791	-5.39126	-1.83297	0.111779	0.368584	-4.17369
ENSG00000214561	727842	RBBP4P4	RBBP4 pseudogene 4	-0.994791	-5.39126	-1.83297	0.111779	0.368584	-4.17369
ENSG00000232433	NA			-0.994791	-5.39126	-1.83297	0.111779	0.368584	-4.17369
ENSG00000264269	100129878	LOC100129878	uncharacterized LOC100129878	-0.994791	-5.39126	-1.83297	0.111779	0.368584	-4.17369
ENSG00000149654	64405	CDH22	cadherin 22	-0.994791	-5.39126	-1.83297	0.111779	0.368584	-4.17369
ENSG00000271204	NA			-0.99479	-5.47216	-1.85246	0.108687	0.364345	-4.15711
ENSG00000273485	NA			-0.99479	-5.47216	-1.85246	0.108687	0.364345	-4.15711
ENSG00000135100	6927	HNF1A	HNF1 homeobox A	-0.99479	-5.47216	-1.85246	0.108687	0.364345	-4.15711
ENSG00000269755	NA			-0.99479	-5.47216	-1.85246	0.108687	0.364345	-4.15711
ENSG00000228643	NA			-0.994789	-5.59499	-1.91083	0.0999183	0.349149	-4.10637
ENSG00000138083	6496	SIX3	SIX homeobox 3	-0.994789	-5.59499	-1.91083	0.0999183	0.349149	-4.10637
ENSG00000196096	NA			-0.994789	-5.59499	-1.91083	0.0999183	0.349149	-4.10637
ENSG00000281491	101926900	DNAJB5-DT	DNAJB5 divergent transcript	-0.994789	-5.59499	-1.91083	0.0999183	0.349149	-4.10637
ENSG00000151631	NA			-0.994789	-5.59499	-1.91083	0.0999183	0.349149	-4.10637
ENSG00000274979	NA			-0.994789	-5.59499	-1.91083	0.0999183	0.349149	-4.10637
ENSG00000224004	645560	ATP5F1CP1	ATP synthase F1 subunit gamma pseudogene 1	-0.994789	-5.59499	-1.91083	0.0999183	0.349149	-4.10637
ENSG00000258737	NA			-0.994789	-5.59499	-1.91083	0.0999183	0.349149	-4.10637
ENSG00000260161	107075134	MTCYBP28	MT-CYB pseudogene 28	-0.994789	-5.59499	-1.91083	0.0999183	0.349149	-4.10637
ENSG00000265091	NA			-0.994789	-5.59499	-1.91083	0.0999183	0.349149	-4.10637
ENSG00000229853	NA			-0.994789	-5.59499	-1.91083	0.0999183	0.349149	-4.10637
ENSG00000202019	NA			-0.994789	-5.59499	-1.91083	0.0999183	0.349149	-4.10637
ENSG00000273212	NA			-0.994789	-5.59499	-1.91083	0.0999183	0.349149	-4.10637
ENSG00000170044	131368	ZPLD1	zona pellucida like domain containing 1	-0.993111	-3.58069	-1.60715	0.154388	0.426253	-4.48777
ENSG00000050165	27122	DKK3	dickkopf WNT signaling pathway inhibitor 3	-0.99147	6.76963	-18.7367	5.38645e-07	0.00119486	7.08021
ENSG00000214366	NA			-0.991262	-5.00427	-1.81142	0.115298	0.37354	-4.19698
ENSG00000251819	107105253	RNU6-322P	RNA, U6 small nuclear 322, pseudogene	-0.990906	-3.58953	-1.79492	0.118064	0.377738	-4.28501
ENSG00000227165	283089	WDR11-AS1	WDR11 antisense RNA 1	-0.990139	-4.19619	-0.975988	0.363289	0.648886	-4.99537
ENSG00000160973	8928	FOXH1	forkhead box H1	-0.989994	-4.51036	-1.55767	0.165589	0.440915	-4.42709
ENSG00000188001	285386	TPRG1	tumor protein p63 regulated 1	-0.989902	-0.513492	-3.32568	0.0136899	0.146253	-2.70686
ENSG00000116981	84618	NT5C1A	5'-nucleotidase, cytosolic IA	-0.989624	-4.27222	-1.06567	0.323797	0.614526	-4.91542
ENSG00000243749	100506144	TMEM35B	transmembrane protein 35B	-0.989419	-5.07885	-1.02622	0.340724	0.630278	-4.8578
ENSG00000227788	107075190	MTCO3P43	MT-CO3 pseudogene 43	-0.989201	-5.39126	-1.82321	0.113359	0.370571	-4.18173
ENSG00000250260	NA			-0.989201	-5.39126	-1.82321	0.113359	0.370571	-4.18173
ENSG00000141437	147407	SLC25A52	solute carrier family 25 member 52	-0.989201	-5.39126	-1.82321	0.113359	0.370571	-4.18173
ENSG00000236434	NA			-0.989201	-5.47216	-1.84289	0.110194	0.366301	-4.16507
ENSG00000237220	NA			-0.989201	-5.47216	-1.84289	0.110194	0.366301	-4.16507
ENSG00000242272	NA			-0.989201	-5.47216	-1.84289	0.110194	0.366301	-4.16507
ENSG00000256658	NA			-0.989201	-5.47216	-1.84289	0.110194	0.366301	-4.16507
ENSG00000276768	NA			-0.989201	-5.47216	-1.84289	0.110194	0.366301	-4.16507
ENSG00000064489	NA			-0.989201	-5.47216	-1.84289	0.110194	0.366301	-4.16507
ENSG00000203995	440590	ZYG11A	zyg-11 family member A, cell cycle regulator	-0.9892	-5.59499	-1.90222	0.101167	0.351141	-4.11368
ENSG00000229992	NA			-0.9892	-5.59499	-1.90222	0.101167	0.351141	-4.11368
ENSG00000172799	NA			-0.9892	-5.59499	-1.90222	0.101167	0.351141	-4.11368
ENSG00000279147	NA			-0.9892	-5.59499	-1.90222	0.101167	0.351141	-4.11368
ENSG00000126838	5858	PZP	PZP alpha-2-macroglobulin like	-0.9892	-5.59499	-1.90222	0.101167	0.351141	-4.11368
ENSG00000262481	NA			-0.9892	-5.59499	-1.90222	0.101167	0.351141	-4.11368
ENSG00000277087	NA			-0.9892	-5.59499	-1.90222	0.101167	0.351141	-4.11368
ENSG00000287001	NA			-0.9892	-5.59499	-1.90222	0.101167	0.351141	-4.11368
ENSG00000212536	100873716	RNA5SP474	RNA, 5S ribosomal pseudogene 474	-0.989058	-4.22397	-1.75993	0.124145	0.386226	-4.26406
ENSG00000283646	105377068	LINC02009	long intergenic non-protein coding RNA 2009	-0.988996	-1.04607	-4.51879	0.00312702	0.0751729	-1.27674
ENSG00000270482	NA			-0.987216	-3.65337	-2.02575	0.0846421	0.323672	-4.00675
ENSG00000266521	NA			-0.986693	-2.29216	-4.03613	0.00553767	0.098171	-1.86903
ENSG00000129038	4016	LOXL1	lysyl oxidase like 1	-0.985979	2.10553	-4.73011	0.00246129	0.0675496	-1.28089
ENSG00000263946	NA			-0.985936	-4.7326	-1.01009	0.347846	0.636648	-4.90014
ENSG00000189143	1364	CLDN4	claudin 4	-0.985468	-1.67703	-2.99801	0.021304	0.176756	-2.9867
ENSG00000158517	653361	NCF1	neutrophil cytosolic factor 1	-0.984739	-4.74011	-1.247	0.254597	0.548299	-4.71253
ENSG00000116106	2043	EPHA4	EPH receptor A4	-0.98425	-2.96359	-2.14291	0.0714648	0.297437	-3.93674
ENSG00000236961	NA			-0.982895	-2.64993	-3.10399	0.0184351	0.165665	-2.83968
ENSG00000163694	54502	RBM47	RNA binding motif protein 47	-0.982484	1.50002	-8.19837	0.00010415	0.0167827	1.95026
ENSG00000276404	102465502	MIR6835	microRNA 6835	-0.982175	-3.97169	-1.52239	0.174033	0.452386	-4.53381
ENSG00000177374	3090	HIC1	HIC ZBTB transcriptional repressor 1	-0.981803	2.29249	-5.71791	0.000871901	0.043063	-0.229024
ENSG00000254398	100419574	LOC100419574	HECT and RLD domain containing E3 ubiquitin protein ligase 2 pseudogene	-0.981499	-4.47595	-2.66971	0.0336398	0.212182	-3.38715
ENSG00000197061	8364	H4C3	H4 clustered histone 3	-0.980571	-3.92378	-1.81221	0.115167	0.373448	-4.2325
ENSG00000160145	8997	KALRN	kalirin RhoGEF kinase	-0.979521	-3.97169	-1.52735	0.172823	0.450732	-4.52888
ENSG00000254535	132430	PABPC4L	poly(A) binding protein cytoplasmic 4 like	-0.979338	-0.0930686	-4.77687	0.00233632	0.0664387	-1.00973
ENSG00000246228	727677	CASC8	cancer susceptibility 8	-0.978901	1.68401	-7.18524	0.000231046	0.0237913	1.18278
ENSG00000125337	3834	KIF25	kinesin family member 25	-0.978627	-3.35722	-1.6628	0.142641	0.409625	-4.45328
ENSG00000133067	59352	LGR6	leucine rich repeat containing G protein-coupled receptor 6	-0.978404	-2.2026	-2.43955	0.0466468	0.244885	-3.61341
ENSG00000256278	NA			-0.978016	-4.2626	-0.983505	0.359841	0.646764	-4.97985
ENSG00000260093	NA			-0.977717	-4.61096	-1.18745	0.275802	0.56992	-4.77532
ENSG00000204767	100131897	INSYN2B	inhibitory synaptic factor family member 2B	-0.97722	-2.09786	-2.26848	0.0596279	0.274427	-3.88393
ENSG00000279356	NA			-0.977097	-3.06673	-2.74	0.0304741	0.203949	-3.24981
ENSG00000137731	486	FXYD2	FXYD domain containing ion transport regulator 2	-0.974574	-0.937148	-2.2853	0.0582013	0.27056	-4.03895
ENSG00000261143	400406	ADAMTS7P3	ADAMTS7 pseudogene 3	-0.97456	-2.51588	-2.76184	0.0295554	0.202135	-3.23922
ENSG00000181649	7262	PHLDA2	pleckstrin homology like domain family A member 2	-0.973891	4.97336	-9.37537	4.55249e-05	0.0123955	2.66208
ENSG00000012171	7869	SEMA3B	semaphorin 3B	-0.973833	3.34461	-2.01836	0.0855513	0.324531	-5.18863
ENSG00000150625	2823	GPM6A	glycoprotein M6A	-0.973381	-4.13555	-1.27275	0.245872	0.538578	-4.75183
ENSG00000143869	151449	GDF7	growth differentiation factor 7	-0.973153	-3.44171	-2.51941	0.0416239	0.233637	-3.50346
ENSG00000227060	100506757	LINC00629	long intergenic non-protein coding RNA 629	-0.971392	-4.34561	-1.30242	0.236138	0.527097	-4.68932
ENSG00000260144	646665	LOC646665	golgin A6 family member A pseudogene	-0.97114	-4.2647	-1.53486	0.171004	0.448032	-4.47489
ENSG00000189058	347	APOD	apolipoprotein D	-0.9701	0.0404802	-3.86401	0.0068473	0.106677	-2.05478
ENSG00000228084	NA			-0.97009	-3.14715	-3.33511	0.0135198	0.145318	-2.6147
ENSG00000261839	NA			-0.968607	-3.11937	-2.22494	0.0634881	0.282792	-3.81087
ENSG00000263393	NA			-0.968058	-3.35277	-1.62229	0.151105	0.420568	-4.49761
ENSG00000118094	11181	TREH	trehalase	-0.967929	-3.38205	-2.15665	0.070061	0.294447	-3.89257
ENSG00000279044	NA			-0.96791	-5.26843	-1.19763	0.272074	0.565761	-4.72001
ENSG00000241631	106479337	RN7SL316P	RNA, 7SL, cytoplasmic 316, pseudogene	-0.967899	-5.00427	-1.2548	0.251927	0.545551	-4.68654
ENSG00000184985	57537	SORCS2	sortilin related VPS10 domain containing receptor 2	-0.966101	-0.155194	-4.2398	0.00433259	0.0877254	-1.58277
ENSG00000287167	NA			-0.964909	-3.35722	-1.24519	0.255221	0.548789	-4.88291
ENSG00000270933	NA			-0.964883	-1.39745	-2.81605	0.0274001	0.196818	-3.2414
ENSG00000203930	286411	LINC00632	long intergenic non-protein coding RNA 632	-0.963789	-3.28307	-2.4009	0.0492997	0.250888	-3.64143
ENSG00000260919	NA			-0.962677	-4.59878	-2.52068	0.0415485	0.233637	-3.53704
ENSG00000227634	102724539	LINC01714	long intergenic non-protein coding RNA 1714	-0.962375	-3.52858	-3.34094	0.0134157	0.144784	-2.67442
ENSG00000227627	NA			-0.961789	-2.44802	-2.91736	0.0238058	0.184996	-3.05694
ENSG00000248388	NA			-0.961436	-2.3634	-2.77557	0.0289931	0.200325	-3.2298
ENSG00000274227	NA			-0.960706	-3.64164	-2.7251	0.0311177	0.205495	-3.27928
ENSG00000237301	NA			-0.960432	-5.03692	-1.15262	0.288883	0.583481	-4.74851
ENSG00000088386	6564	SLC15A1	solute carrier family 15 member 1	-0.959895	-4.63143	-2.25743	0.060584	0.276306	-3.80289
ENSG00000273493	NA			-0.959677	-5.00427	-1.98679	0.0895421	0.331165	-4.03609
ENSG00000277977	NA			-0.95951	-4.4901	-1.30365	0.235744	0.526777	-4.67996
ENSG00000106066	54504	CPVL	carboxypeptidase vitellogenic like	-0.958336	2.19052	-7.27895	0.000213833	0.0229856	1.2532
ENSG00000162552	54361	WNT4	Wnt family member 4	-0.957214	-2.5729	-3.32482	0.0137055	0.146294	-2.59291
ENSG00000003137	56603	CYP26B1	cytochrome P450 family 26 subfamily B member 1	-0.957122	2.16066	-4.80111	0.00227433	0.0656082	-1.18534
ENSG00000158806	10361	NPM2	nucleophosmin/nucleoplasmin 2	-0.956631	-4.37945	-1.08872	0.314218	0.606387	-4.88161
ENSG00000104419	10397	NDRG1	N-myc downstream regulated 1	-0.956363	10.8277	-18.8852	5.11576e-07	0.00119486	7.21341
ENSG00000236853	392132	OR2R1P	olfactory receptor family 2 subfamily R member 1, pseudogene	-0.956174	-4.77276	-1.11851	0.302188	0.595547	-4.81404
ENSG00000227777	100271036	RPL7AP19	ribosomal protein L7a pseudogene 19	-0.956161	-4.47595	-2.34942	0.053077	0.258594	-3.71047
ENSG00000126860	2123	EVI2A	ecotropic viral integration site 2A	-0.955746	-2.18	-1.49167	0.181708	0.463115	-4.82447
ENSG00000187609	54932	EXD3	exonuclease 3'-5' domain containing 3	-0.95564	2.85419	-6.94873	0.000281929	0.0255048	0.897802
ENSG00000286975	NA			-0.955577	-4.53638	-2.39141	0.049975	0.252368	-3.66784
ENSG00000285820	NA			-0.95474	1.55212	-5.44466	0.00114707	0.0473597	-0.391131
ENSG00000263155	100820829	MYZAP	myocardial zonula adherens protein	-0.954038	1.82282	-7.66218	0.000157078	0.0201257	1.561
ENSG00000167641	94274	PPP1R14A	protein phosphatase 1 regulatory inhibitor subunit 14A	-0.953958	-4.63733	-0.625992	0.552228	0.78893	-5.16042
ENSG00000143318	844	CASQ1	calsequestrin 1	-0.952884	-3.31499	-2.54281	0.0402609	0.230868	-3.46825
ENSG00000286938	NA			-0.95249	-4.3468	-1.90556	0.10068	0.350607	-4.11083
ENSG00000158458	9542	NRG2	neuregulin 2	-0.952368	1.63437	-2.63305	0.0354264	0.217633	-4.00258
ENSG00000272432	NA			-0.950967	-2.90536	-3.71009	0.00831037	0.115809	-2.26261
ENSG00000260459	NA			-0.949994	-2.48801	-2.3555	0.0526158	0.25772	-3.73303
ENSG00000277383	NA			-0.949774	-2.18472	-3.35955	0.0130894	0.143162	-2.55128
ENSG00000105784	154661	RUNDC3B	RUN domain containing 3B	-0.948418	-2.26013	-2.47556	0.0443082	0.240366	-3.58718
ENSG00000201176	106479943	RNU6-853P	RNA, U6 small nuclear 853, pseudogene	-0.948033	-4.86294	-2.29753	0.0571864	0.268199	-3.76002
ENSG00000227811	100506343	INKA2-AS1	INKA2 antisense RNA 1	-0.947812	-5.15975	-1.00341	0.350831	0.639648	-4.84949
ENSG00000274317	NA			-0.947782	-4.23285	-2.45714	0.0454893	0.242166	-3.59098
ENSG00000275665	NA			-0.947406	-5.00427	-1.45966	0.190033	0.47496	-4.51332
ENSG00000197614	8076	MFAP5	microfibril associated protein 5	-0.947322	-1.2171	-1.26968	0.246899	0.540354	-5.26854
ENSG00000286747	NA			-0.946656	-4.32303	-1.33644	0.225398	0.514778	-4.65516
ENSG00000107984	22943	DKK1	dickkopf WNT signaling pathway inhibitor 1	-0.945897	6.60814	-6.26777	0.000515862	0.0337988	-0.032437
ENSG00000224361	NA			-0.944809	-2.87073	-2.3314	0.0544685	0.262302	-3.71796
ENSG00000253174	NA			-0.944318	-4.08896	-1.41037	0.203531	0.490457	-4.61565
ENSG00000130592	4046	LSP1	lymphocyte specific protein 1	-0.943986	0.248281	-2.17961	0.0677778	0.28987	-4.39154
ENSG00000117266	5129	CDK18	cyclin dependent kinase 18	-0.943919	4.29111	-7.83609	0.000137128	0.0190118	1.53874
ENSG00000266936	NA			-0.943807	-4.05486	-2.18119	0.0676232	0.28987	-3.85435
ENSG00000286863	NA			-0.943509	-2.52215	-3.47057	0.0113129	0.134042	-2.4326
ENSG00000252916	106479903	RNU6-762P	RNA, U6 small nuclear 762, pseudogene	-0.942823	-3.05865	-2.13797	0.0719757	0.298839	-3.92399
ENSG00000250451	100874363	HOXC-AS1	HOXC cluster antisense RNA 1	-0.941178	-3.39054	-1.21884	0.264444	0.559063	-4.88991
ENSG00000261150	83481	EPPK1	epiplakin 1	-0.941132	-1.5045	-4.54416	0.00303741	0.0745482	-1.26119
ENSG00000185681	254956	MORN5	MORN repeat containing 5	-0.94108	-4.11586	-1.72297	0.130895	0.394446	-4.31685
ENSG00000257539	NA			-0.94018	-5.06667	-1.24059	0.25681	0.550731	-4.69368
ENSG00000263961	440712	RHEX	regulator of hemoglobinization and erythroid cell expansion	-0.938991	-3.59505	-2.68029	0.0331419	0.211203	-3.34742
ENSG00000255197	NA			-0.938592	-1.57659	-3.79765	0.00744024	0.110163	-2.057
ENSG00000248143	105374436	LINC02383	long intergenic non-protein coding RNA 2383	-0.935941	-3.61356	-1.56997	0.162737	0.437453	-4.492
ENSG00000188613	340719	NANOS1	nanos C2HC-type zinc finger 1	-0.935594	3.26031	-6.87596	0.000300057	0.0262535	0.792873
ENSG00000254759	729561	NAP1L1P1	nucleosome assembly protein 1 like 1 pseudogene 1	-0.935458	-3.7283	-2.40088	0.0493017	0.250888	-3.62059
ENSG00000149781	83706	FERMT3	fermitin family member 3	-0.93515	-0.802923	-2.70123	0.0321795	0.20846	-3.48215
ENSG00000106541	10551	AGR2	anterior gradient 2, protein disulphide isomerase family member	-0.933399	-0.283964	-2.09092	0.0770374	0.309278	-4.41663
ENSG00000066248	25791	NGEF	neuronal guanine nucleotide exchange factor	-0.933286	1.00434	-4.70617	0.00252812	0.068014	-1.15143
ENSG00000042781	7399	USH2A	usherin	-0.933024	-3.87139	-2.72548	0.0311015	0.205443	-3.30344
ENSG00000279541	NA			-0.932432	-4.56903	-1.14166	0.293103	0.587664	-4.81812
ENSG00000170476	51237	MZB1	marginal zone B and B1 cell specific protein	-0.932194	-2.88588	-1.9131	0.0995914	0.349149	-4.21289
ENSG00000188501	197021	LCTL	lactase like	-0.932161	-1.90194	-3.75368	0.00786403	0.113143	-2.1117
ENSG00000262454	NA			-0.931836	0.313362	-4.53481	0.00307012	0.0746154	-1.31683
ENSG00000202382	NA			-0.931703	-4.85542	-0.89686	0.401151	0.679858	-4.96817
ENSG00000226148	NA			-0.9314	-4.1838	-1.20752	0.268492	0.5626	-4.79258
ENSG00000041982	3371	TNC	tenascin C	-0.930805	4.39488	-4.74708	0.00241508	0.0671955	-1.54264
ENSG00000255277	730013	ABCC6P2	ATP binding cassette subfamily C member 6 pseudogene 2	-0.930727	-3.39948	-2.39634	0.0496232	0.251746	-3.62528
ENSG00000101850	4935	GPR143	G protein-coupled receptor 143	-0.930194	-0.163442	-3.38898	0.0125907	0.140753	-2.66033
ENSG00000248256	100861517	OCIAD1-AS1	OCIAD1 antisense RNA 1	-0.93005	-3.1637	-1.61434	0.152821	0.423653	-4.52957
ENSG00000131771	84152	PPP1R1B	protein phosphatase 1 regulatory inhibitor subunit 1B	-0.929465	-4.09538	-1.45081	0.192396	0.477572	-4.56432
ENSG00000255587	401258	RAB44	RAB44, member RAS oncogene family	-0.929462	-3.51896	-2.1612	0.0696022	0.293591	-3.8877
ENSG00000113494	5618	PRLR	prolactin receptor	-0.927937	-1.82704	-1.5763	0.161285	0.435737	-4.79844
ENSG00000286121	NA			-0.927706	-4.36727	-2.04751	0.0820231	0.319422	-3.97978
ENSG00000207200	100873759	RNU6-45P	RNA, U6 small nuclear 45, pseudogene	-0.927298	-4.52886	-1.22102	0.263671	0.558008	-4.75578
ENSG00000285051	101928583	SLC7A14-AS1	SLC7A14 antisense RNA 1	-0.926894	-5.15975	-0.992235	0.355867	0.64377	-4.86276
ENSG00000266850	101927571	LOC101927571	uncharacterized LOC101927571	-0.926894	-5.15975	-0.992235	0.355867	0.64377	-4.86276
ENSG00000181819	NA			-0.92604	-3.88523	-1.60178	0.155569	0.42811	-4.46282
ENSG00000197993	3792	KEL	Kell metallo-endopeptidase (Kell blood group)	-0.925228	-2.94829	-2.77247	0.0291193	0.200378	-3.21398
ENSG00000167306	4645	MYO5B	myosin VB	-0.92498	2.63422	-9.15478	5.2786e-05	0.0132728	2.62479
ENSG00000287778	NA			-0.92464	-3.02432	-1.05352	0.328935	0.619604	-5.11798
ENSG00000253955	285593	LOC285593	uncharacterized LOC285593	-0.924412	-3.56423	-1.22004	0.264019	0.5586	-4.8765
ENSG00000183423	345193	LRIT3	leucine rich repeat, Ig-like and transmembrane domains 3	-0.924232	-3.73638	-1.37162	0.214745	0.503211	-4.70878
ENSG00000198099	127	ADH4	alcohol dehydrogenase 4 (class II), pi polypeptide	-0.923891	-5.00427	-1.42343	0.199874	0.486438	-4.54474
ENSG00000149418	6768	ST14	ST14 transmembrane serine protease matriptase	-0.92367	4.61687	-2.96503	0.0222914	0.18017	-3.96481
ENSG00000163364	NA			-0.922336	2.87883	-4.99444	0.00184073	0.0596488	-1.09487
ENSG00000140961	29948	OSGIN1	oxidative stress induced growth inhibitor 1	-0.922051	1.88116	-7.12475	0.000242991	0.0245009	1.1229
ENSG00000164932	115908	CTHRC1	collagen triple helix repeat containing 1	-0.921622	-2.52464	-3.20652	0.0160508	0.1566	-2.72445
ENSG00000270711	NA			-0.920088	-4.16354	-1.48291	0.183951	0.46631	-4.55454
ENSG00000106034	79974	CPED1	cadherin like and PC-esterase domain containing 1	-0.919999	-3.17396	-1.4672	0.18804	0.472124	-4.68904
ENSG00000223321	106480923	RN7SKP293	RN7SK pseudogene 293	-0.919042	-4.75862	-1.33471	0.225931	0.515614	-4.63677
ENSG00000134551	5555	PRH2	proline rich protein HaeIII subfamily 2	-0.918603	-3.99879	-2.64238	0.0349623	0.216306	-3.38621
ENSG00000233547	NA			-0.918473	-3.59971	-2.62059	0.0360558	0.219175	-3.38515
ENSG00000248202	109729164	LINC02234	long intergenic non-protein coding RNA 2234	-0.91738	-3.50445	-1.44877	0.192942	0.478165	-4.66183
ENSG00000258603	NA			-0.917367	-5.06667	-1.43353	0.197084	0.483304	-4.53264
ENSG00000249035	101927096	CLMAT3	colorectal liver metastasis associated transcript 3	-0.917002	-3.82511	-1.57152	0.16238	0.437188	-4.49183
ENSG00000279845	NA			-0.916632	-4.59681	-1.31938	0.23073	0.520594	-4.66421
ENSG00000230400	NA			-0.916552	0.965802	-3.38034	0.012735	0.141441	-2.84295
ENSG00000267666	NA			-0.916423	-4.80054	-1.04098	0.334312	0.625004	-4.87101
ENSG00000154721	58494	JAM2	junctional adhesion molecule 2	-0.914212	-3.32696	-1.74124	0.127516	0.3906	-4.37065
ENSG00000265939	646595	UBE2CP2	ubiquitin conjugating enzyme E2 C pseudogene 2	-0.914037	-3.18759	-3.31521	0.0138814	0.147142	-2.63757
ENSG00000273253	NA			-0.913416	-0.734365	-4.80349	0.00226834	0.0656082	-0.980718
ENSG00000259158	317760	ADAM20P1	ADAM metallopeptidase domain 20 pseudogene 1	-0.913002	-2.45556	-1.47078	0.187103	0.470523	-4.79482
ENSG00000202533	NA			-0.912729	-4.22397	-0.921998	0.388814	0.670017	-5.03115
ENSG00000183837	29944	PNMA3	PNMA family member 3	-0.912449	-4.5086	-1.68063	0.139061	0.405743	-4.3134
ENSG00000250635	111082989	CXXC5-AS1	CXXC5 antisense RNA 1	-0.912382	-4.69186	-1.11401	0.303982	0.596786	-4.82763
ENSG00000116690	10216	PRG4	proteoglycan 4	-0.912185	-3.97396	-1.48396	0.183681	0.465898	-4.57162
ENSG00000162069	146439	BICDL2	BICD family like cargo adaptor 2	-0.912032	-3.32696	-2.26312	0.0600903	0.275251	-3.76388
ENSG00000121101	56155	TEX14	testis expressed 14, intercellular bridge forming factor	-0.911609	-2.07604	-2.83072	0.0268457	0.194785	-3.16876
ENSG00000196684	84941	HSH2D	hematopoietic SH2 domain containing	-0.911567	-0.525223	-4.53515	0.0030689	0.0746154	-1.2573
ENSG00000278107	NA			-0.91086	-2.48973	-3.57521	0.00987626	0.125394	-2.32045
ENSG00000214357	54492	NEURL1B	neuralized E3 ubiquitin protein ligase 1B	-0.909168	4.626	-5.03388	0.00176411	0.0588125	-1.20948
ENSG00000271714	NA			-0.908665	-1.84177	-3.46989	0.0113229	0.134042	-2.42795
ENSG00000240694	10687	PNMA2	PNMA family member 2	-0.908523	-3.64112	-1.34958	0.221366	0.510828	-4.74401
ENSG00000234465	390940	PINLYP	phospholipase A2 inhibitor and LY6/PLAUR domain containing	-0.908232	1.06025	-6.71058	0.000346384	0.0280578	0.745152
ENSG00000179817	117196	MRGPRX4	MAS related GPR family member X4	-0.90766	-3.38956	-1.51517	0.175809	0.455074	-4.60805
ENSG00000250506	1018	CDK3	cyclin dependent kinase 3	-0.907594	-2.38759	-3.89922	0.00655393	0.10473	-1.99144
ENSG00000270147	NA			-0.907138	-3.64112	-1.93392	0.0966447	0.344053	-4.12378
ENSG00000272024	NA			-0.906911	-3.91191	-0.783511	0.460365	0.727126	-5.17812
ENSG00000234473	730190	ZNF101P2	zinc finger protein 101 pseudogene 2	-0.906147	-4.27222	-2.11281	0.0746393	0.304726	-3.91642
ENSG00000251356	NA			-0.906147	-4.27222	-2.11281	0.0746393	0.304726	-3.91642
ENSG00000234345	NA			-0.905127	-4.2647	-1.97559	0.0910019	0.333664	-4.05409
ENSG00000237991	440737	RPL35P1	ribosomal protein L35 pseudogene 1	-0.904751	-3.40772	-2.77373	0.029068	0.200325	-3.22882
ENSG00000252192	NA			-0.904684	-5.11958	-0.995513	0.354384	0.642463	-4.8746
ENSG00000273597	100420114	LOC100420114	SPATA31 subfamily D member 1 pseudogene	-0.904577	-5.1271	-0.999728	0.352484	0.641204	-4.87079
ENSG00000243107	NA			-0.903541	-3.38724	-2.58549	0.0378936	0.224153	-3.4207
ENSG00000215124	NA			-0.903131	-4.88144	-0.748976	0.479566	0.740719	-5.04734
ENSG00000170298	284194	LGALS9B	galectin 9B	-0.90212	-3.22995	-1.44199	0.194775	0.480601	-4.70276
ENSG00000140678	3687	ITGAX	integrin subunit alpha X	-0.901952	0.837663	-2.05567	0.0810617	0.317472	-4.67749
ENSG00000162614	91624	NEXN	nexilin F-actin binding protein	-0.901065	-1.25331	-2.29953	0.0570226	0.267785	-3.96874
ENSG00000207751	NA			-0.901016	-2.51386	-1.56398	0.164121	0.438729	-4.68569
ENSG00000235488	100506681	JARID2-AS1	JARID2 antisense RNA 1	-0.900934	-4.38002	-1.53458	0.171071	0.448127	-4.47315
ENSG00000260742	NA			-0.900292	-2.35818	-2.29242	0.0576084	0.269189	-3.82533
ENSG00000228196	NA			-0.899437	-4.96235	-1.71994	0.131463	0.395262	-4.27499
ENSG00000259026	NA			-0.899437	-4.96235	-1.71994	0.131463	0.395262	-4.27499
ENSG00000261118	NA			-0.89831	-2.16465	-3.0129	0.0208736	0.17461	-2.95586
ENSG00000162068	4917	NTN3	netrin 3	-0.898125	-4.77044	-0.649903	0.537588	0.778465	-5.12929
ENSG00000250990	NA			-0.897942	-3.76796	-1.74502	0.126827	0.389558	-4.32438
ENSG00000285970	NA			-0.897819	-4.2002	-2.0814	0.0781038	0.311713	-3.94956
ENSG00000226054	NA			-0.897359	-2.86251	-2.18749	0.0670112	0.289098	-3.90235
ENSG00000157152	6854	SYN2	synapsin II	-0.89694	-4.30487	-1.33454	0.225986	0.515643	-4.63451
ENSG00000259751	100132824	TUBAP11	tubulin alpha pseudogene 11	-0.896885	-4.14306	-1.27969	0.243563	0.535995	-4.73757
ENSG00000274641	8348	H2BC17	H2B clustered histone 17	-0.896705	-4.24444	-2.30309	0.056731	0.266929	-3.73003
ENSG00000128254	25775	C22orf24	chromosome 22 putative open reading frame 24	-0.896603	-1.15688	-2.23976	0.0621465	0.280012	-4.06553
ENSG00000197380	147906	DACT3	dishevelled binding antagonist of beta catenin 3	-0.896311	-2.91087	-1.30643	0.234852	0.525504	-4.89735
ENSG00000248015	NA			-0.896119	-4.77276	-0.989039	0.357318	0.64489	-4.91182
ENSG00000274346	NA			-0.895917	-3.81096	-1.39101	0.209067	0.496866	-4.68095
ENSG00000260037	NA			-0.895294	-2.71119	-1.88858	0.103176	0.35507	-4.27498
ENSG00000117525	2152	F3	coagulation factor III, tissue factor	-0.894123	8.35135	-17.1434	9.61368e-07	0.00195486	6.58757
ENSG00000138829	2201	FBN2	fibrillin 2	-0.894059	8.36547	-6.2661	0.000516657	0.0337988	-0.158022
ENSG00000287335	NA			-0.893703	-3.33011	-1.58498	0.159317	0.433969	-4.53854
ENSG00000199172	442903	MIR331	microRNA 331	-0.89355	-4.89559	-0.873016	0.41312	0.690203	-4.9799
ENSG00000172296	55304	SPTLC3	serine palmitoyltransferase long chain base subunit 3	-0.893007	2.48587	-4.4868	0.00324428	0.0760636	-1.64423
ENSG00000279455	NA			-0.892813	2.18179	-2.90496	0.0242174	0.187062	-3.70437
ENSG00000207631	693226	MIR641	microRNA 641	-0.892369	-2.55435	-2.95482	0.0226068	0.180496	-3.00858
ENSG00000227725	NA			-0.89227	-4.82102	-1.45809	0.190451	0.475417	-4.52484
ENSG00000235131	NA			-0.891576	-4.30487	-2.18098	0.0676431	0.28987	-3.8473
ENSG00000177994	129852	C2orf73	chromosome 2 open reading frame 73	-0.890869	-4.82102	-0.880984	0.409091	0.686631	-4.98226
ENSG00000280360	NA			-0.890247	-5.06667	-1.05105	0.329988	0.620727	-4.8399
ENSG00000245156	NA			-0.889961	-0.716315	-5.84304	0.000771345	0.0408277	-0.0598101
ENSG00000234336	NA			-0.889309	-3.7283	-2.38084	0.0507379	0.253179	-3.6619
ENSG00000108958	NA			-0.88821	-3.38724	-1.4384	0.195754	0.481511	-4.67764
ENSG00000248569	NA			-0.887927	-5.06667	-1.0494	0.330692	0.621283	-4.84111
ENSG00000255346	79400	NOX5	NADPH oxidase 5	-0.887716	-4.04704	-2.18736	0.0670237	0.289101	-3.84543
ENSG00000269898	NA			-0.885657	-3.90194	-1.27261	0.245919	0.538611	-4.78251
ENSG00000186907	349667	RTN4RL2	reticulon 4 receptor like 2	-0.885575	-2.94749	-1.61581	0.152503	0.423012	-4.55879
ENSG00000270876	NA			-0.884838	-4.21179	-0.950826	0.37502	0.659362	-5.00208
ENSG00000196748	389383	CLPSL2	colipase like 2	-0.884821	-3.62663	-1.59283	0.157555	0.431287	-4.49871
ENSG00000141934	8612	PLPP2	phospholipid phosphatase 2	-0.882957	0.62202	-2.98865	0.0215793	0.177771	-3.31969
ENSG00000260583	282566	LINC00515	long intergenic non-protein coding RNA 515	-0.88213	-3.44227	-1.7934	0.118322	0.378169	-4.26489
ENSG00000250859	389322	HNRNPKP1	heterogeneous nuclear ribonucleoprotein K pseudogene 1	-0.881483	-3.77079	-2.26813	0.0596582	0.274457	-3.76174
ENSG00000089356	5349	FXYD3	FXYD domain containing ion transport regulator 3	-0.881273	-2.75615	-1.6346	0.148484	0.417182	-4.56637
ENSG00000138944	85352	SHISAL1	shisa like 1	-0.881238	0.124958	-2.34014	0.053789	0.260344	-4.14592
ENSG00000216285	NA			-0.881059	-2.51049	-2.81089	0.0275978	0.197447	-3.18043
ENSG00000270395	106480304	MREGP1	melanoregulin pseudogene 1	-0.880519	-4.3936	-0.674705	0.52266	0.769513	-5.16644
ENSG00000232347	NA			-0.879618	-5.208	-1.28029	0.243364	0.535805	-4.64383
ENSG00000232642	NA			-0.879618	-5.208	-1.28029	0.243364	0.535805	-4.64383
ENSG00000182809	1397	CRIP2	cysteine rich protein 2	-0.879207	5.83484	-5.30685	0.00132199	0.0510382	-1.04112
ENSG00000235837	NA			-0.879158	-3.10121	-2.88693	0.0248297	0.18898	-3.095
ENSG00000225883	644632	BMS1P11	BMS1 pseudogene 11	-0.878994	-3.34088	-2.79549	0.0281973	0.198626	-3.20333
ENSG00000176076	23630	KCNE5	potassium voltage-gated channel subfamily E regulatory subunit 5	-0.878991	-3.4844	-2.48824	0.0435141	0.238664	-3.52681
ENSG00000175315	1474	CST6	cystatin E/M	-0.878927	0.330121	-1.84275	0.110218	0.366301	-4.82245
ENSG00000230613	100874042	HM13-AS1	HM13 antisense RNA 1	-0.877839	-4.18169	-1.41277	0.202855	0.489891	-4.62089
ENSG00000182010	219790	RTKN2	rhotekin 2	-0.877693	-0.709028	-3.41098	0.0122315	0.139272	-2.57879
ENSG00000119139	9414	TJP2	tight junction protein 2	-0.877599	1.28895	-4.62445	0.00277202	0.0714335	-1.31721
ENSG00000180389	NA			-0.877119	-4.36727	-1.87382	0.105395	0.35853	-4.15262
ENSG00000233924	3923	RPSAP13	ribosomal protein SA pseudogene 13	-0.877055	-4.65169	-0.829849	0.43545	0.707463	-5.03711
ENSG00000205517	57139	RGL3	ral guanine nucleotide dissociation stimulator like 3	-0.876908	-2.4943	-2.44658	0.0461805	0.243548	-3.60855
ENSG00000187045	164656	TMPRSS6	transmembrane serine protease 6	-0.876774	-2.5603	-2.81504	0.0274386	0.19692	-3.17329
ENSG00000196553	440184	CCDC196	coiled-coil domain containing 196	-0.876753	-4.80054	-0.976059	0.363257	0.648886	-4.91855
ENSG00000235962	401640	RPL7AP53	ribosomal protein L7a pseudogene 53	-0.876677	-4.55686	-0.907665	0.395813	0.675288	-4.9968
ENSG00000255760	105369723	LINC02422	long intergenic non-protein coding RNA 2422	-0.876074	-4.00806	-2.18706	0.0670528	0.289124	-3.8413
ENSG00000235275	391827	KRT18P16	keratin 18 pseudogene 16	-0.875995	-5.18753	-1.0211	0.342973	0.632187	-4.85217
ENSG00000234066	338399	TAS2R62P	taste 2 receptor member 62 pseudogene	-0.875995	-5.18753	-1.0211	0.342973	0.632187	-4.85217
ENSG00000128833	55930	MYO5C	myosin VC	-0.875559	-0.777591	-2.1007	0.0759569	0.307131	-4.31712
ENSG00000223571	NA			-0.875252	-3.24451	-1.2271	0.261522	0.555636	-4.92043
ENSG00000176402	349149	GJC3	gap junction protein gamma 3	-0.874604	-3.68989	-1.88749	0.103338	0.35507	-4.1775
ENSG00000163412	317649	EIF4E3	eukaryotic translation initiation factor 4E family member 3	-0.874228	2.72278	-10.159	2.7556e-05	0.010225	3.25878
ENSG00000007312	974	CD79B	CD79b molecule	-0.872579	-4.75862	-1.62971	0.149521	0.418929	-4.36719
ENSG00000196735	3117	HLA-DQA1	major histocompatibility complex, class II, DQ alpha 1	-0.872298	-2.78034	-2.94573	0.0228917	0.181652	-3.03718
ENSG00000233916	100048907	ZDHHC20P1	zinc finger DHHC-type containing 20 pseudogene 1	-0.872209	-2.94342	-2.48045	0.0439999	0.239314	-3.55124
ENSG00000287315	NA			-0.871984	-0.85031	-1.98693	0.0895242	0.331165	-4.45605
ENSG00000179913	10331	B3GNT3	UDP-GlcNAc:betaGal beta-1,3-N-acetylglucosaminyltransferase 3	-0.871122	4.29742	-8.48322	8.44899e-05	0.0150485	2.08113
ENSG00000132518	3000	GUCY2D	guanylate cyclase 2D, retinal	-0.870997	-2.88706	-1.76985	0.122392	0.383729	-4.39101
ENSG00000216977	100271178	RPL21P65	ribosomal protein L21 pseudogene 65	-0.870975	-4.75862	-1.76502	0.123242	0.384922	-4.23026
ENSG00000213316	4056	LTC4S	leukotriene C4 synthase	-0.869981	-0.690748	-3.48461	0.0111076	0.13245	-2.46423
ENSG00000279653	NA			-0.869527	-4.53894	-0.709054	0.502427	0.756444	-5.12966
ENSG00000188508	388533	KRTDAP	keratinocyte differentiation associated protein	-0.869261	-4.30487	-1.90827	0.100287	0.349937	-4.12281
ENSG00000132692	63827	BCAN	brevican	-0.869154	-1.5165	-1.78283	0.120133	0.380746	-4.60314
ENSG00000201900	106480310	RNY1P13	RNY1 pseudogene 13	-0.868407	-3.86963	-2.43206	0.0471491	0.246251	-3.59793
ENSG00000180155	66004	LYNX1	Ly6/neurotoxin 1	-0.868125	-1.99067	-1.88789	0.103278	0.35507	-4.38579
ENSG00000274286	151	ADRA2B	adrenoceptor alpha 2B	-0.868003	-4.75862	-1.5484	0.167771	0.443913	-4.42912
ENSG00000232871	653677	SEC1P	secretory blood group 1, pseudogene	-0.867989	-3.30494	-1.21578	0.265532	0.559859	-4.90987
ENSG00000250821	644145	EXOC1L	exocyst complex component 1 like	-0.867989	-2.65323	-1.52848	0.172547	0.450254	-4.70093
ENSG00000273198	NA			-0.867435	-5.06667	-1.32242	0.22977	0.519709	-4.62666
ENSG00000286570	NA			-0.867435	-5.06667	-1.32242	0.22977	0.519709	-4.62666
ENSG00000255537	403312	LOC403312	putative uncharacterized protein MGC39545	-0.867435	-5.06667	-1.32242	0.22977	0.519709	-4.62666
ENSG00000233090	NA			-0.867435	-5.06667	-1.32242	0.22977	0.519709	-4.62666
ENSG00000114270	1294	COL7A1	collagen type VII alpha 1 chain	-0.867385	9.59403	-11.4906	1.26502e-05	0.00783975	3.9032
ENSG00000259216	645405	LOC645405	oxidation resistance 1 pseudogene	-0.867307	-4.55053	-0.889063	0.405036	0.682783	-5.01123
ENSG00000183691	9241	NOG	noggin	-0.867028	-1.69975	-1.94413	0.0952307	0.341263	-4.36356
ENSG00000163827	79442	LRRC2	leucine rich repeat containing 2	-0.866709	-2.18028	-2.3212	0.0552733	0.264054	-3.80023
ENSG00000187556	342977	NANOS3	nanos C2HC-type zinc finger 3	-0.866558	-2.43507	-3.56058	0.0100646	0.126656	-2.3366
ENSG00000279236	NA			-0.866166	-4.24803	-0.749623	0.479202	0.74059	-5.1466
ENSG00000263307	105371084	LOC105371084	uncharacterized LOC105371084	-0.865931	-3.4844	-1.69224	0.136775	0.402635	-4.40891
ENSG00000277767	NA			-0.8658	-2.4991	-1.68916	0.137376	0.40332	-4.54181
ENSG00000221930	NA			-0.865166	-3.00025	-2.07228	0.0791391	0.313283	-4.01965
ENSG00000124493	2914	GRM4	glutamate metabotropic receptor 4	-0.865142	-5.34934	-1.03052	0.338845	0.628757	-4.83573
ENSG00000242208	390158	RPL5P29	ribosomal protein L5 pseudogene 29	-0.865142	-5.34934	-1.03052	0.338845	0.628757	-4.83573
ENSG00000138172	51063	CALHM2	calcium homeostasis modulator family member 2	-0.864982	3.20716	-10.4499	2.30715e-05	0.010225	3.37359
ENSG00000214702	NA			-0.864719	-3.98387	-1.38781	0.209993	0.49775	-4.66254
ENSG00000216990	644016	HSPD1P10	heat shock protein family D (Hsp60) member 1 pseudogene 10	-0.864605	-4.82102	-0.860123	0.4197	0.69476	-4.99602
ENSG00000129355	1032	CDKN2D	cyclin dependent kinase inhibitor 2D	-0.864123	2.42854	-5.93507	0.000705709	0.0393151	-0.0212822
ENSG00000047648	395	ARHGAP6	Rho GTPase activating protein 6	-0.864019	-3.91212	-1.83424	0.111576	0.368411	-4.21966
ENSG00000139174	144165	PRICKLE1	prickle planar cell polarity protein 1	-0.863758	2.02863	-3.76265	0.00777545	0.112432	-2.49904
ENSG00000214988	728128	RPL7AP26	ribosomal protein L7a pseudogene 26	-0.863731	-4.82102	-1.26234	0.249368	0.542592	-4.69372
ENSG00000004468	952	CD38	CD38 molecule	-0.863541	-4.36727	-1.84609	0.109688	0.366041	-4.18019
ENSG00000134516	1794	DOCK2	dedicator of cytokinesis 2	-0.863485	-4.57536	-1.07372	0.320426	0.611649	-4.87172
ENSG00000259407	NA			-0.863263	-2.88854	-1.87512	0.105197	0.358118	-4.26964
ENSG00000270951	NA			-0.86305	-3.11746	-2.55514	0.0395617	0.228627	-3.45857
ENSG00000187595	201181	ZNF385C	zinc finger protein 385C	-0.862588	-2.13914	-3.97182	0.00599165	0.101248	-1.88799
ENSG00000239480	NA			-0.862318	-3.58697	-1.83152	0.112013	0.368877	-4.23884
ENSG00000238260	NA			-0.860038	-2.51526	-3.07522	0.0191705	0.168629	-2.91492
ENSG00000265100	NA			-0.85942	-3.37106	-1.59731	0.156559	0.429621	-4.52271
ENSG00000224579	NA			-0.85938	-5.01842	-0.845345	0.427336	0.701569	-4.98535
ENSG00000214248	NA			-0.859253	-3.95019	-1.29917	0.237187	0.528293	-4.75296
ENSG00000277373	NA			-0.85873	-3.91788	-1.80169	0.116921	0.376533	-4.2535
ENSG00000154342	89780	WNT3A	Wnt family member 3A	-0.858147	0.452799	-2.76161	0.0295651	0.202135	-3.61275
ENSG00000268047	NA			-0.855738	-3.00317	-1.14728	0.290932	0.585294	-5.03719
ENSG00000140675	6524	SLC5A2	solute carrier family 5 member 2	-0.855129	-2.99253	-3.3401	0.0134307	0.144832	-2.59659
ENSG00000172927	26579	MYEOV	myeloma overexpressed	-0.855062	-2.00333	-1.12259	0.300571	0.594553	-5.25472
ENSG00000113739	8614	STC2	stanniocalcin 2	-0.854738	3.27637	-1.67359	0.140464	0.407276	-5.65777
ENSG00000003249	79007	DBNDD1	dysbindin domain containing 1	-0.85441	1.39267	-5.00224	0.00182528	0.0593382	-0.811948
ENSG00000259191	NA			-0.853788	-4.22397	-1.79155	0.118637	0.3786	-4.23805
ENSG00000185519	348487	FAM131C	family with sequence similarity 131 member C	-0.85319	-0.534284	-5.35696	0.00125514	0.0497995	-0.428432
ENSG00000197870	5544	PRB3	proline rich protein BstNI subfamily 3	-0.852786	-3.47004	-2.21204	0.0646795	0.28455	-3.81864
ENSG00000180712	728175	LINC02363	long intergenic non-protein coding RNA 2363	-0.852771	-3.36136	-2.35878	0.0523691	0.257184	-3.66602
ENSG00000119411	54836	BSPRY	B-box and SPRY domain containing	-0.852034	-4.35312	-2.03172	0.0839155	0.322675	-3.99562
ENSG00000250659	NA			-0.851576	-3.92971	-1.20691	0.268714	0.562921	-4.82059
ENSG00000202523	NA			-0.851263	-4.69186	-0.872391	0.413437	0.690203	-5.00476
ENSG00000276742	NA			-0.850973	-4.61728	-1.00265	0.351174	0.63991	-4.92017
ENSG00000214019	643167	RBM39P1	RBM39 pseudogene 1	-0.850847	-4.71964	-1.46911	0.187539	0.471329	-4.49242
ENSG00000207186	100873392	RNA5SP122	RNA, 5S ribosomal pseudogene 122	-0.850266	-4.80054	-0.995318	0.354472	0.642463	-4.90466
ENSG00000234469	100288814	CLDN34	claudin 34	-0.850266	-4.80054	-0.995318	0.354472	0.642463	-4.90466
ENSG00000287586	NA			-0.849128	-4.80054	-0.998761	0.352919	0.641588	-4.90216
ENSG00000136688	56300	IL36G	interleukin 36 gamma	-0.848709	-4.94384	-0.880748	0.40921	0.686689	-4.9492
ENSG00000273181	NA			-0.847605	-4.94384	-0.925284	0.387222	0.669165	-4.93688
ENSG00000250337	643401	PURPL	p53 upregulated regulator of p53 levels	-0.847583	-4.07512	-1.1502	0.289809	0.584529	-4.8431
ENSG00000111674	2026	ENO2	enolase 2	-0.847561	4.05616	-3.10693	0.0183617	0.16541	-3.72205
ENSG00000164845	NA			-0.847	-2.29967	-1.62065	0.151457	0.421212	-4.65646
ENSG00000171631	5031	P2RY6	pyrimidinergic receptor P2Y6	-0.846969	-3.76271	-2.15806	0.0699185	0.294051	-3.87448
ENSG00000235159	NA			-0.846779	-3.57945	-2.38426	0.0504895	0.252905	-3.63738
ENSG00000271383	101060226	NBPF19	NBPF member 19	-0.846755	-5.18753	-1.08352	0.31636	0.608023	-4.80102
ENSG00000248265	440101	FLJ12825	uncharacterized LOC440101	-0.846755	-5.18753	-1.08352	0.31636	0.608023	-4.80102
ENSG00000259130	NA			-0.845931	-5.18753	-1.08442	0.315987	0.607858	-4.80026
ENSG00000203616	NA			-0.845897	-4.18169	-1.36131	0.217818	0.506422	-4.66912
ENSG00000131477	10266	RAMP2	receptor activity modifying protein 2	-0.844963	-1.57681	-2.96224	0.0223773	0.180413	-3.06169
ENSG00000234969	NA			-0.844869	-3.85113	-2.36626	0.0518097	0.255757	-3.6672
ENSG00000236256	10824	DIAPH2-AS1	DIAPH2 antisense RNA 1	-0.844822	-2.26736	-2.40942	0.048702	0.249855	-3.68951
ENSG00000260778	106660606	LOC106660606	uncharacterized LOC106660606	-0.844185	-1.62899	-2.36284	0.0520646	0.256342	-3.81322
ENSG00000201579	106479719	RNU6-343P	RNA, U6 small nuclear 343, pseudogene	-0.844095	-3.29767	-1.55367	0.166529	0.442338	-4.56447
ENSG00000137745	4322	MMP13	matrix metallopeptidase 13	-0.843582	-4.89559	-0.865874	0.416756	0.692811	-4.98457
ENSG00000283390	NA			-0.843277	-5.208	-1.22864	0.26098	0.554961	-4.6849
ENSG00000171234	7364	UGT2B7	UDP glucuronosyltransferase family 2 member B7	-0.843277	-5.208	-1.22864	0.26098	0.554961	-4.6849
ENSG00000263120	NA			-0.843277	-5.208	-1.22864	0.26098	0.554961	-4.6849
ENSG00000259755	NA			-0.842893	-4.80054	-1.48168	0.18427	0.466593	-4.48657
ENSG00000265399	NA			-0.84241	-2.38779	-2.48338	0.0438166	0.239052	-3.58652
ENSG00000187688	51393	TRPV2	transient receptor potential cation channel subfamily V member 2	-0.842313	-0.463196	-5.8197	0.000789067	0.0410534	-0.0272689
ENSG00000226377	NA			-0.842097	-2.38893	-2.09957	0.07608	0.307305	-4.0619
ENSG00000101222	25876	SPEF1	sperm flagellar 1	-0.841991	-1.82126	-1.79536	0.117989	0.377604	-4.53183
ENSG00000233978	NA			-0.841908	-4.02853	-0.889295	0.40492	0.682729	-5.0783
ENSG00000182853	284013	VMO1	vitelline membrane outer layer 1 homolog	-0.841818	-3.00258	-1.80262	0.116765	0.376329	-4.34032
ENSG00000141750	342667	STAC2	SH3 and cysteine rich domain 2	-0.841362	-3.92627	-0.759503	0.473656	0.736855	-5.18978
ENSG00000252147	106480686	RNY3P16	RNY3 pseudogene 16	-0.841341	-4.41552	-1.73268	0.129088	0.392411	-4.28318
ENSG00000257242	256021	LINC01619	long intergenic non-protein coding RNA 1619	-0.841193	-3.50488	-1.50593	0.178108	0.458102	-4.6016
ENSG00000246985	144481	SOCS2-AS1	SOCS2 antisense RNA 1	-0.840853	2.40499	-3.02703	0.0204738	0.173404	-3.57618
ENSG00000284830	101928718	LOC101928718	uncharacterized LOC101928718	-0.840448	-4.61096	-1.44531	0.193876	0.479271	-4.51142
ENSG00000130222	10912	GADD45G	growth arrest and DNA damage inducible gamma	-0.839856	-3.46815	-1.94306	0.0953786	0.341602	-4.13069
ENSG00000172460	124221	PRSS30P	serine protease 30, pseudogene	-0.839608	-4.49446	-0.967769	0.367089	0.652203	-4.96373
ENSG00000280445	NA			-0.839013	-4.19619	-0.844532	0.427759	0.701838	-5.09082
ENSG00000256802	100130111	LOC100130111	uncharacterized LOC100130111	-0.838419	-2.57136	-1.45193	0.192095	0.477298	-4.80376
ENSG00000256742	NA			-0.837231	-4.85542	-0.930153	0.384873	0.667281	-4.94551
ENSG00000225913	NA			-0.836151	-4.52711	-1.29085	0.239894	0.531957	-4.67816
ENSG00000189052	93659	CGB5	chorionic gonadotropin subunit beta 5	-0.835288	-3.14998	-2.64685	0.0347423	0.215712	-3.35311
ENSG00000111799	1303	COL12A1	collagen type XII alpha 1 chain	-0.835209	4.03214	-2.70776	0.0318851	0.207507	-4.28058
ENSG00000248734	NA			-0.833698	-1.07102	-4.34564	0.00382325	0.0825633	-1.45917
ENSG00000165548	57156	TMEM63C	transmembrane protein 63C	-0.833244	-1.52886	-1.81028	0.115486	0.373835	-4.56621
ENSG00000270292	100419046	LOC100419046	tubulin alpha 4a pseudogene	-0.833008	-5.08518	-1.18761	0.275741	0.569909	-4.73452
ENSG00000242193	730102	CRYZL2P	crystallin zeta like 2, pseudogene	-0.832438	-5.00427	-1.64706	0.145876	0.414162	-4.33679
ENSG00000184984	1133	CHRM5	cholinergic receptor muscarinic 5	-0.832438	-5.00427	-1.64706	0.145876	0.414162	-4.33679
ENSG00000235162	387882	C12orf75	chromosome 12 open reading frame 75	-0.832206	5.81485	-9.35326	4.61989e-05	0.0123955	2.66349
ENSG00000237232	150142	ZNF295-AS1	ZNF295 antisense RNA 1	-0.831059	-0.93061	-2.04442	0.0823903	0.320065	-4.36708
ENSG00000235770	646324	LINC00607	long intergenic non-protein coding RNA 607	-0.830611	-5.34934	-1.1213	0.301083	0.594576	-4.77229
ENSG00000169194	3596	IL13	interleukin 13	-0.830611	-5.34934	-1.1213	0.301083	0.594576	-4.77229
ENSG00000165120	136263	SSMEM1	serine rich single-pass membrane protein 1	-0.830611	-5.34934	-1.1213	0.301083	0.594576	-4.77229
ENSG00000198610	1109	AKR1C4	aldo-keto reductase family 1 member C4	-0.830611	-5.34934	-1.1213	0.301083	0.594576	-4.77229
ENSG00000143632	58	ACTA1	actin alpha 1, skeletal muscle	-0.830611	-5.34934	-1.11501	0.303583	0.596528	-4.77699
ENSG00000225527	NA			-0.830611	-5.34934	-1.11501	0.303583	0.596528	-4.77699
ENSG00000113721	5159	PDGFRB	platelet derived growth factor receptor beta	-0.829598	-2.86906	-2.31945	0.0554118	0.264341	-3.73622
ENSG00000283312	NA			-0.829193	-2.34314	-3.37786	0.0127767	0.141596	-2.56002
ENSG00000196581	55966	AJAP1	adherens junctions associated protein 1	-0.829063	3.4146	-9.01081	5.82369e-05	0.0136226	2.53179
ENSG00000178401	79962	DNAJC22	DnaJ heat shock protein family (Hsp40) member C22	-0.828743	-1.05516	-1.33374	0.226233	0.51582	-5.23346
ENSG00000198944	134548	SOWAHA	sosondowah ankyrin repeat domain family member A	-0.828618	0.675073	-5.43139	0.00116273	0.0473841	-0.354718
ENSG00000270956	NA			-0.827975	-5.00427	-1.63626	0.148134	0.416958	-4.34597
ENSG00000126218	2159	F10	coagulation factor X	-0.827975	-5.00427	-1.63626	0.148134	0.416958	-4.34597
ENSG00000120664	100507135	SPART-AS1	SPART antisense RNA 1	-0.827933	-2.29736	-2.34835	0.0531588	0.258675	-3.76348
ENSG00000174837	2015	ADGRE1	adhesion G protein-coupled receptor E1	-0.82781	-4.61728	-1.37304	0.214324	0.5026	-4.60248
ENSG00000231890	101928243	DARS1-AS1	DARS1 antisense RNA 1	-0.826542	-1.59076	-2.16451	0.0692706	0.293043	-4.09702
ENSG00000270894	NA			-0.82654	-4.82102	-1.3141	0.232402	0.52289	-4.6392
ENSG00000104490	83988	NCALD	neurocalcin delta	-0.825519	-3.04952	-2.30184	0.0568329	0.267202	-3.73008
ENSG00000271806	NA			-0.825419	-4.4462	-1.01688	0.344833	0.634083	-4.92822
ENSG00000087245	4313	MMP2	matrix metallopeptidase 2	-0.825375	2.14784	-5.3888	0.00121464	0.048508	-0.555584
ENSG00000099812	126353	MISP	mitotic spindle positioning	-0.825362	6.46018	-6.90018	0.000293882	0.0260764	0.596362
ENSG00000166407	4004	LMO1	LIM domain only 1	-0.825036	-3.0628	-1.66664	0.141863	0.408594	-4.48633
ENSG00000158113	254050	LRRC43	leucine rich repeat containing 43	-0.824378	-1.89968	-1.88588	0.103578	0.355421	-4.40489
ENSG00000272691	NA			-0.824163	-2.83325	-1.89535	0.102174	0.353243	-4.24521
ENSG00000203435	NA			-0.823845	-4.82102	-1.30831	0.234249	0.524971	-4.64359
ENSG00000287642	729870	LOC729870	uncharacterized LOC729870	-0.822165	-2.24305	-2.6135	0.0364197	0.219752	-3.43217
ENSG00000116574	58480	RHOU	ras homolog family member U	-0.821813	-0.962932	-2.15022	0.070714	0.295837	-4.21941
ENSG00000279328	NA			-0.821595	-3.38162	-2.06063	0.0804833	0.316447	-3.99888
ENSG00000269514	NA			-0.821321	-2.50693	-1.08821	0.314431	0.606468	-5.18791
ENSG00000176170	8877	SPHK1	sphingosine kinase 1	-0.821236	3.03145	-2.9397	0.0230828	0.182575	-3.80666
ENSG00000270182	NA			-0.82077	-4.3271	-0.611921	0.560955	0.794622	-5.21287
ENSG00000274569	NA			-0.820507	-3.53928	-2.5095	0.0422154	0.2347	-3.51037
ENSG00000273920	NA			-0.819894	-4.60977	-0.755941	0.47565	0.738458	-5.09001
ENSG00000242950	30816	ERVW-1	endogenous retrovirus group W member 1, envelope	-0.819615	-3.93336	-1.06154	0.325535	0.616053	-4.94248
ENSG00000267567	NA			-0.818332	-3.26246	-2.11348	0.0745667	0.304718	-3.92269
ENSG00000091490	23231	SEL1L3	SEL1L family member 3	-0.817274	4.76328	-3.66853	0.00876178	0.118877	-3.0193
ENSG00000270547	401492	LINC01235	long intergenic non-protein coding RNA 1235	-0.816786	-0.955959	-2.98888	0.0215726	0.177771	-3.08178
ENSG00000259921	NA			-0.815462	-4.4277	-1.70895	0.133547	0.398371	-4.27442
ENSG00000213612	NA			-0.815458	-3.22995	-1.92717	0.0975902	0.345516	-4.17205
ENSG00000285747	NA			-0.815364	-4.27222	-2.13103	0.0727009	0.300313	-3.9012
ENSG00000234076	100874043	TPRG1-AS1	TPRG1 antisense RNA 1	-0.815286	-4.64994	-0.66956	0.525735	0.771294	-5.12588
ENSG00000172349	3603	IL16	interleukin 16	-0.815246	0.752001	-2.61912	0.036131	0.219251	-3.86628
ENSG00000225938	NA			-0.814641	-3.39315	-1.41059	0.203471	0.490457	-4.70028
ENSG00000254985	NA			-0.814108	-4.53638	-1.72383	0.130735	0.394272	-4.26275
ENSG00000204882	2843	GPR20	G protein-coupled receptor 20	-0.814066	-4.27222	-2.13744	0.0720314	0.298969	-3.89482
ENSG00000204684	284788	LOC284788	uncharacterized LOC284788	-0.813941	-1.07919	-4.51504	0.00314052	0.0751729	-1.27737
ENSG00000259488	NA			-0.812504	-1.03223	-2.99633	0.021353	0.176862	-3.06618
ENSG00000010319	56920	SEMA3G	semaphorin 3G	-0.812393	-0.74528	-3.87587	0.00674693	0.105804	-1.99681
ENSG00000272341	NA			-0.812289	-1.56731	-2.58811	0.0377532	0.22365	-3.53362
ENSG00000005471	5244	ABCB4	ATP binding cassette subfamily B member 4	-0.811843	-3.55687	-1.51042	0.176988	0.456568	-4.59029
ENSG00000232934	NA			-0.811597	-2.70607	-3.14646	0.0174042	0.16123	-2.79543
ENSG00000229163	NA			-0.811475	-4.74011	-1.1604	0.285914	0.580266	-4.7736
ENSG00000249664	NA			-0.811221	-2.81103	-2.81898	0.0272885	0.196479	-3.16313
ENSG00000287544	NA			-0.810514	-1.35834	-3.07223	0.0192487	0.169135	-2.94415
ENSG00000163053	151473	SLC16A14	solute carrier family 16 member 14	-0.810266	-2.92198	-1.72552	0.130419	0.393611	-4.43772
ENSG00000226194	NA			-0.810195	-5.08518	-1.3627	0.217403	0.506059	-4.59183
ENSG00000229083	NA			-0.810195	-5.08518	-1.3627	0.217403	0.506059	-4.59183
ENSG00000278771	378707	RN7SL3	RNA component of signal recognition particle 7SL3	-0.81003	-4.82102	-0.806245	0.448019	0.71766	-5.03039
ENSG00000269938	NA			-0.809987	-4.77452	-1.7865	0.119502	0.379627	-4.21201
ENSG00000275710	NA			-0.809334	-3.56088	-1.14572	0.291532	0.586164	-4.91453
ENSG00000286294	NA			-0.809326	-5.26843	-1.12913	0.297992	0.591741	-4.74233
ENSG00000143595	89872	AQP10	aquaporin 10	-0.808547	-3.86402	-1.13625	0.295204	0.589611	-4.87024
ENSG00000196274	NA			-0.808433	-4.51036	-1.98502	0.0897713	0.331594	-4.03767
ENSG00000285730	NA			-0.808322	-4.49446	-1.48988	0.182165	0.463697	-4.50551
ENSG00000184922	752	FMNL1	formin like 1	-0.808111	4.18085	-8.35696	9.26302e-05	0.0159174	1.9857
ENSG00000224903	101927858	RNF32-AS1	RNF32 antisense RNA 1	-0.807604	-1.46834	-2.53905	0.0404768	0.231218	-3.6221
ENSG00000278983	NA			-0.807558	-5.08518	-1.08923	0.31401	0.606184	-4.81006
ENSG00000215005	NA			-0.807558	-5.08518	-1.08923	0.31401	0.606184	-4.81006
ENSG00000281741	NA			-0.806492	-4.2303	-1.38937	0.209543	0.49733	-4.61837
ENSG00000269226	286527	TMSB15B	thymosin beta 15B	-0.806492	-2.73244	-2.8588	0.0258176	0.192242	-3.12313
ENSG00000226686	101927667	LINC01535	long intergenic non-protein coding RNA 1535	-0.806438	-4.88144	-1.14932	0.290147	0.584678	-4.78067
ENSG00000248367	NA			-0.806199	-1.0829	-2.2485	0.0613689	0.278339	-4.06533
ENSG00000162913	574407	OBSCN-AS1	OBSCN antisense RNA 1	-0.806147	-0.429544	-4.25642	0.0042479	0.0866664	-1.58082
ENSG00000277548	NA			-0.806083	-3.65337	-1.18411	0.277033	0.570839	-4.8989
ENSG00000154645	140578	CHODL	chondrolectin	-0.805832	-3.54346	-1.69997	0.135271	0.400577	-4.37286
ENSG00000099338	57828	CATSPERG	cation channel sperm associated auxiliary subunit gamma	-0.805796	-1.79763	-3.26317	0.0148778	0.151453	-2.67469
ENSG00000236297	100421815	EEF1A1P23	eukaryotic translation elongation factor 1 alpha 1 pseudogene 23	-0.804492	-5.1271	-1.21278	0.266605	0.560758	-4.71155
ENSG00000222004	285941	LINC02860	long intergenic non-protein coding RNA 2860	-0.804492	-5.1271	-1.21278	0.266605	0.560758	-4.71155
ENSG00000273313	389458	RBAKDN	RBAK downstream neighbor	-0.804492	-5.1271	-1.21278	0.266605	0.560758	-4.71155
ENSG00000173227	91683	SYT12	synaptotagmin 12	-0.804197	4.0704	-2.69173	0.0326122	0.209603	-4.3201
ENSG00000139344	144193	AMDHD1	amidohydrolase domain containing 1	-0.804069	-1.80506	-1.3159	0.231829	0.522035	-5.10174
ENSG00000274667	NA			-0.803981	-2.55178	-2.79726	0.0281275	0.198484	-3.19628
ENSG00000183154	102723701	LOC102723701	uncharacterized LOC102723701	-0.803403	-3.04474	-2.65691	0.0342525	0.213907	-3.34193
ENSG00000261777	100506083	LOC100506083	uncharacterized LOC100506083	-0.803393	-2.42348	-2.27671	0.0589256	0.272459	-3.8393
ENSG00000099834	53841	CDHR5	cadherin related family member 5	-0.80278	-3.52487	-1.44106	0.195028	0.480822	-4.66924
ENSG00000171812	1296	COL8A2	collagen type VIII alpha 2 chain	-0.802281	0.12746	-2.74902	0.0300912	0.203405	-3.57707
ENSG00000225742	NA			-0.802172	-5.1271	-1.20928	0.267859	0.56185	-4.71431
ENSG00000278022	NA			-0.802172	-5.1271	-1.20928	0.267859	0.56185	-4.71431
ENSG00000267325	NA			-0.80185	-3.13455	-2.65145	0.0345174	0.214862	-3.34909
ENSG00000253307	NA			-0.801538	-4.2303	-1.37059	0.21505	0.503352	-4.63583
ENSG00000257058	NA			-0.800692	-2.81504	-2.47312	0.0444625	0.240561	-3.56738
ENSG00000272990	NA			-0.800353	0.679762	-2.18139	0.0676032	0.28987	-4.47076
ENSG00000274997	85235	H2AC12	H2A clustered histone 12	-0.800262	-3.58697	-2.17464	0.0682648	0.290653	-3.86422
ENSG00000145703	10788	IQGAP2	IQ motif containing GTPase activating protein 2	-0.800082	-2.2535	-1.83008	0.112245	0.369283	-4.41508
ENSG00000183287	147372	CCBE1	collagen and calcium binding EGF domains 1	-0.800019	3.87052	-1.90919	0.100155	0.349592	-5.4132
ENSG00000170786	195814	SDR16C5	short chain dehydrogenase/reductase family 16C member 5	-0.799349	1.91442	-7.53431	0.000173858	0.0207956	1.46744
ENSG00000158560	1780	DYNC1I1	dynein cytoplasmic 1 intermediate chain 1	-0.799157	-1.20711	-4.73342	0.0024522	0.067535	-1.07474
ENSG00000272402	NA			-0.799107	-2.54229	-3.21568	0.0158546	0.155848	-2.72899
ENSG00000235204	613206	LOC613206	uncharacterized LOC613206	-0.798447	-2.99968	-1.81377	0.114909	0.372926	-4.29466
ENSG00000250015	NA			-0.79832	-1.76841	-1.04475	0.332687	0.623781	-5.38678
ENSG00000231704	NA			-0.79742	-3.91964	-1.67901	0.139383	0.406244	-4.38102
ENSG00000176692	2303	FOXC2	forkhead box C2	-0.797083	2.32547	-2.92364	0.0236002	0.184507	-3.71104
ENSG00000107518	26033	ATRNL1	attractin like 1	-0.79671	-4.55053	-0.823637	0.438733	0.710245	-5.05509
ENSG00000270031	NA			-0.796437	-3.77655	-0.956157	0.372511	0.6568	-5.07517
ENSG00000175147	200197	TMEM51-AS1	TMEM51 antisense RNA 1	-0.796143	-3.44037	-1.44271	0.19458	0.480366	-4.67692
ENSG00000279739	NA			-0.795493	-4.61728	-1.63944	0.147466	0.416038	-4.33735
ENSG00000126246	79713	IGFLR1	IGF like family receptor 1	-0.795194	-2.41792	-2.31165	0.056037	0.265558	-3.78136
ENSG00000204610	89870	TRIM15	tripartite motif containing 15	-0.794687	-0.770511	-1.97949	0.0904909	0.332891	-4.48173
ENSG00000154646	5651	TMPRSS15	transmembrane serine protease 15	-0.794683	-1.55935	-2.43232	0.0471321	0.246245	-3.6853
ENSG00000106852	26468	LHX6	LIM homeobox 6	-0.794643	2.44798	-8.19591	0.000104341	0.0167827	1.96099
ENSG00000171621	80176	SPSB1	splA/ryanodine receptor domain and SOCS box containing 1	-0.794397	3.91053	-6.11229	0.000596287	0.0358375	-0.0135276
ENSG00000112186	10486	CAP2	cyclase associated actin cytoskeleton regulatory protein 2	-0.794282	2.65961	-5.23524	0.00142456	0.0528279	-0.754659
ENSG00000217624	NA			-0.79403	-3.6982	-1.41791	0.201413	0.48796	-4.66923
ENSG00000130270	148229	ATP8B3	ATPase phospholipid transporting 8B3	-0.794009	2.47417	-8.58291	7.86358e-05	0.0143367	2.23667
ENSG00000187017	83715	ESPN	espin	-0.793763	-2.27673	-1.36425	0.216938	0.505684	-4.95057
ENSG00000285650	NA			-0.793494	-2.83115	-1.97739	0.0907665	0.333266	-4.14481
ENSG00000149575	6327	SCN2B	sodium voltage-gated channel beta subunit 2	-0.793433	-3.69565	-0.791661	0.455912	0.723545	-5.20721
ENSG00000255503	NA			-0.793266	-3.14998	-2.01959	0.0853985	0.324328	-4.0614
ENSG00000182667	50863	NTM	neurotrimin	-0.793256	-2.11326	-1.13233	0.296736	0.590983	-5.22944
ENSG00000259772	283710	LOC283710	uncharacterized LOC283710	-0.791924	-4.23812	-1.41604	0.201936	0.48873	-4.61308
ENSG00000160396	147746	HIPK4	homeodomain interacting protein kinase 4	-0.791924	-4.23812	-1.41604	0.201936	0.48873	-4.61308
ENSG00000222033	440925	LINC01124	long intergenic non-protein coding RNA 1124	-0.791884	-3.00385	-1.79421	0.118185	0.377861	-4.3502
ENSG00000188596	144535	CFAP54	cilia and flagella associated protein 54	-0.791701	-2.52268	-2.19617	0.0661775	0.287	-3.92768
ENSG00000224251	NA			-0.790865	-4.12162	-1.99516	0.0884659	0.329063	-4.04111
ENSG00000232218	NA			-0.790865	-4.12162	-1.99516	0.0884659	0.329063	-4.04111
ENSG00000259818	NA			-0.790854	-4.57536	-0.880296	0.409438	0.686835	-5.01373
ENSG00000230216	NA			-0.790386	-4.61728	-2.01487	0.0859828	0.324922	-4.00917
ENSG00000183921	100288072	SDR42E2	short chain dehydrogenase/reductase family 42E, member 2	-0.790386	-4.61728	-2.01487	0.0859828	0.324922	-4.00917
ENSG00000185955	402573	C7orf61	chromosome 7 open reading frame 61	-0.790231	-4.30487	-1.52188	0.174159	0.452525	-4.48408
ENSG00000261729	105371653	GS1-204I12.4	uncharacterized GS1-204I12.4	-0.789923	-4.95602	-0.658015	0.532677	0.774802	-5.10021
ENSG00000261251	NA			-0.789893	-3.14545	-2.37319	0.0512971	0.254326	-3.66655
ENSG00000264635	NA			-0.788762	-3.47864	-2.64876	0.0346488	0.215434	-3.36069
ENSG00000280331	NA			-0.787991	-3.66766	-2.42682	0.0475042	0.247253	-3.59894
ENSG00000260077	NA			-0.787914	-1.5818	-1.64142	0.147051	0.41571	-4.7653
ENSG00000213999	4207	BORCS8-MEF2B	BORCS8-MEF2B readthrough	-0.787729	-3.07916	-1.08925	0.314001	0.606184	-5.08114
ENSG00000287221	NA			-0.787367	-3.52457	-1.9787	0.0905946	0.333022	-4.09056
ENSG00000279235	NA			-0.787314	-4.34561	-1.72657	0.130222	0.393408	-4.30054
ENSG00000235823	90271	OLMALINC	oligodendrocyte maturation-associated long intergenic non-coding RNA	-0.787083	3.06386	-6.65321	0.000364305	0.0288995	0.605303
ENSG00000284677	NA			-0.787065	-5.08518	-1.25889	0.250536	0.544133	-4.67759
ENSG00000240974	NA			-0.787065	-5.08518	-1.25889	0.250536	0.544133	-4.67759
ENSG00000254084	NA			-0.787065	-5.08518	-1.25889	0.250536	0.544133	-4.67759
ENSG00000185432	25840	METTL7A	methyltransferase like 7A	-0.786686	4.27235	-8.26625	9.90306e-05	0.0165625	1.90844
ENSG00000268601	NA			-0.785249	-2.6073	-1.96383	0.0925609	0.336321	-4.19944
ENSG00000123901	10888	GPR83	G protein-coupled receptor 83	-0.785124	-3.53414	-2.4623	0.0451551	0.241666	-3.55446
ENSG00000267219	NA			-0.785004	-2.82214	-2.78629	0.0285621	0.199641	-3.21463
ENSG00000233825	NA			-0.784802	-3.68813	-2.28118	0.0585473	0.271445	-3.74987
ENSG00000238164	NA			-0.78316	-4.08896	-1.44219	0.194722	0.480523	-4.60203
ENSG00000087589	57091	CASS4	Cas scaffold protein family member 4	-0.783085	-4.19619	-1.37754	0.212996	0.501091	-4.63838
ENSG00000136944	4010	LMX1B	LIM homeobox transcription factor 1 beta	-0.782559	-1.9441	-1.60888	0.154011	0.425549	-4.73756
ENSG00000226243	NA			-0.781893	-4.1838	-1.34387	0.22311	0.512146	-4.68513
ENSG00000237286	NA			-0.78168	-5.1271	-1.33977	0.224367	0.513486	-4.60842
ENSG00000258045	NA			-0.78168	-5.1271	-1.33977	0.224367	0.513486	-4.60842
ENSG00000264107	NA			-0.781589	-1.71857	-2.58006	0.0381864	0.225082	-3.53868
ENSG00000287646	NA			-0.781354	-4.11529	-1.77775	0.121011	0.382139	-4.21941
ENSG00000123146	976	ADGRE5	adhesion G protein-coupled receptor E5	-0.78105	3.56387	-8.00101	0.000120833	0.0179783	1.72466
ENSG00000258210	NA			-0.781033	-3.71636	-0.972054	0.365105	0.650394	-5.06964
ENSG00000267778	NA			-0.780791	-4.95602	-0.77683	0.464037	0.729605	-5.03374
ENSG00000124126	57580	PREX1	phosphatidylinositol-3,4,5-trisphosphate dependent Rac exchange factor 1	-0.780135	1.41193	-4.78312	0.00232014	0.0661671	-1.14063
ENSG00000243089	NA			-0.780077	-3.8248	-1.37121	0.214866	0.503259	-4.70025
ENSG00000281186	100652997	LINC00706	long intergenic non-protein coding RNA 706	-0.780055	-2.30656	-2.90034	0.0243727	0.187278	-3.08495
ENSG00000188375	440093	H3-5	H3.5 histone	-0.779464	-2.45707	-3.42726	0.0119727	0.137546	-2.48654
ENSG00000058335	5923	RASGRF1	Ras protein specific guanine nucleotide releasing factor 1	-0.778968	1.13079	-1.8088	0.115733	0.374041	-5.07645
ENSG00000272622	NA			-0.778737	1.19007	-4.14313	0.00486406	0.0925179	-1.88434
ENSG00000185634	399694	SHC4	SHC adaptor protein 4	-0.778524	-2.84783	-2.57955	0.0382143	0.225082	-3.42727
ENSG00000158077	338323	NLRP14	NLR family pyrin domain containing 14	-0.778458	-3.42953	-2.29829	0.0571241	0.268055	-3.73069
ENSG00000180806	3225	HOXC9	homeobox C9	-0.777788	-1.4452	-3.56654	0.00998738	0.12614	-2.32492
ENSG00000150722	151242	PPP1R1C	protein phosphatase 1 regulatory inhibitor subunit 1C	-0.777633	-1.67365	-2.82338	0.0271215	0.195775	-3.19246
ENSG00000270503	NA			-0.777114	-3.87772	-1.12727	0.298724	0.592614	-4.89266
ENSG00000244471	NA			-0.77673	-3.75237	-0.681275	0.51875	0.76753	-5.26999
ENSG00000227992	NA			-0.775987	-0.204139	-3.9545	0.00612081	0.101615	-1.95059
ENSG00000127129	1907	EDN2	endothelin 2	-0.775785	1.08098	-1.35866	0.218615	0.507442	-5.64316
ENSG00000008056	6853	SYN1	synapsin I	-0.775701	-4.14306	-0.571063	0.586761	0.810734	-5.26507
ENSG00000270332	101928550	SMC2-AS1	SMC2 antisense RNA 1 (head to head)	-0.775145	-0.797537	-3.62039	0.00931857	0.121769	-2.30553
ENSG00000287125	NA			-0.774996	2.11899	-7.28284	0.000213151	0.0229856	1.27003
ENSG00000205639	388931	MFSD2B	major facilitator superfamily domain containing 2B	-0.774984	-2.3377	-2.53718	0.0405847	0.231218	-3.52589
ENSG00000229212	NA			-0.774823	-2.75235	-1.53856	0.170116	0.446955	-4.67783
ENSG00000260277	NA			-0.774253	-3.5468	-0.803558	0.449466	0.718828	-5.22737
ENSG00000115598	8808	IL1RL2	interleukin 1 receptor like 2	-0.773725	-3.46589	-1.34164	0.223793	0.512797	-4.7707
ENSG00000196154	6275	S100A4	S100 calcium binding protein A4	-0.773344	2.0839	-7.78525	0.000142646	0.0193373	1.65827
ENSG00000117586	7292	TNFSF4	TNF superfamily member 4	-0.770887	1.06509	-2.90186	0.0243217	0.187278	-3.5222
ENSG00000266559	100616163	MIR4530	microRNA 4530	-0.77083	-4.61728	-1.38976	0.209428	0.49733	-4.56897
ENSG00000110375	7379	UPK2	uroplakin 2	-0.769921	-4.65921	-2.01313	0.0862	0.324922	-4.01076
ENSG00000082497	56256	SERTAD4	SERTA domain containing 4	-0.769178	2.30434	-7.61794	0.000162666	0.020355	1.52885
ENSG00000166073	11245	GPR176	G protein-coupled receptor 176	-0.768822	4.63041	-6.24195	0.000528326	0.0338365	0.0939595
ENSG00000287031	NA			-0.768765	-4.3112	-0.74134	0.483884	0.743864	-5.1414
ENSG00000100342	8542	APOL1	apolipoprotein L1	-0.768599	3.86424	-4.02064	0.00564346	0.0983152	-2.43741
ENSG00000175567	7351	UCP2	uncoupling protein 2	-0.768518	0.181007	-2.19678	0.066119	0.286888	-4.35855
ENSG00000148344	9536	PTGES	prostaglandin E synthase	-0.768337	-0.285141	-3.04297	0.0200324	0.171587	-3.0713
ENSG00000286885	NA			-0.768224	-3.79681	-2.46478	0.0449954	0.241569	-3.55823
ENSG00000111057	3875	KRT18	keratin 18	-0.768072	7.90728	-11.6318	1.1705e-05	0.00783975	3.99694
ENSG00000100583	161394	SAMD15	sterile alpha motif domain containing 15	-0.768025	-0.622643	-4.33272	0.00388172	0.0831992	-1.47359
ENSG00000244219	100289187	TMEM225B	transmembrane protein 225B	-0.767765	-2.90572	-1.44348	0.194373	0.479916	-4.71437
ENSG00000286168	NA			-0.76731	-4.88144	-1.09159	0.313043	0.605087	-4.82459
ENSG00000261115	100507421	TMEM178B	transmembrane protein 178B	-0.767096	-3.95981	-2.03722	0.083251	0.321986	-3.98946
ENSG00000164047	820	CAMP	cathelicidin antimicrobial peptide	-0.767029	-4.4277	-2.03206	0.0838744	0.322675	-3.99287
ENSG00000113140	6678	SPARC	secreted protein acidic and cysteine rich	-0.766603	8.79577	-16.3843	1.29055e-06	0.00212659	6.27636
ENSG00000233846	NA			-0.766448	-5.1271	-0.975985	0.363291	0.648886	-4.88813
ENSG00000263293	102724508	THCAT158	thyroid cancer-associated transcript 158	-0.766448	-5.1271	-0.975985	0.363291	0.648886	-4.88813
ENSG00000268598	100312825	VN1R80P	vomeronasal 1 receptor 80 pseudogene	-0.766448	-5.1271	-0.975985	0.363291	0.648886	-4.88813
ENSG00000267319	NA			-0.766367	-4.53638	-2.02971	0.0841593	0.323089	-3.99511
ENSG00000279141	401561	LINC01451	long intergenic non-protein coding RNA 1451	-0.766321	0.840061	-5.10102	0.00164175	0.0565646	-0.681608
ENSG00000005844	3683	ITGAL	integrin subunit alpha L	-0.76592	-3.75468	-1.10642	0.307025	0.599813	-4.95391
ENSG00000111077	23371	TNS2	tensin 2	-0.765753	5.95948	-4.26457	0.00420701	0.0864101	-2.33064
ENSG00000226864	100130887	ATE1-AS1	ATE1 antisense RNA 1	-0.765363	-4.30255	-0.907398	0.395944	0.675364	-5.03266
ENSG00000255227	NA			-0.764296	-3.10071	-0.989731	0.357003	0.644547	-5.15063
ENSG00000047617	57101	ANO2	anoctamin 2	-0.764128	-5.1271	-0.97411	0.364155	0.649899	-4.88943
ENSG00000164604	54329	GPR85	G protein-coupled receptor 85	-0.762981	-4.64994	-1.02953	0.339277	0.62908	-4.89072
ENSG00000220785	NA			-0.762691	-1.47755	-2.46199	0.0451747	0.241681	-3.7246
ENSG00000171246	4884	NPTX1	neuronal pentraxin 1	-0.762667	6.10536	-6.06372	0.000624241	0.0369711	-0.203656
ENSG00000232150	NA			-0.762582	-4.88144	-0.839132	0.430576	0.7033	-5.0033
ENSG00000136514	64108	RTP4	receptor transporter protein 4	-0.762344	-2.39959	-1.73537	0.128593	0.391752	-4.49561
ENSG00000229334	NA			-0.762043	0.729439	-4.91864	0.00199866	0.06189	-0.912141
ENSG00000252391	106481383	RNU6-638P	RNA, U6 small nuclear 638, pseudogene	-0.762006	-4.24444	-2.0887	0.0772848	0.309812	-3.93896
ENSG00000136541	57471	ERMN	ermin	-0.761342	-4.93	-0.658995	0.532085	0.774666	-5.10227
ENSG00000238199	NA			-0.760582	-4.77452	-0.682172	0.518218	0.767363	-5.11149
ENSG00000142583	6518	SLC2A5	solute carrier family 2 member 5	-0.760403	-2.49638	-1.51474	0.175916	0.455202	-4.74726
ENSG00000134802	29015	SLC43A3	solute carrier family 43 member 3	-0.760368	2.35819	-4.20184	0.00453325	0.0895676	-1.98247
ENSG00000279518	NA			-0.760099	-1.78294	-1.21784	0.264799	0.559376	-5.2099
ENSG00000026751	57823	SLAMF7	SLAM family member 7	-0.760049	0.122003	-2.76623	0.0293744	0.201225	-3.55445
ENSG00000109255	10874	NMU	neuromedin U	-0.759823	2.16127	-3.71162	0.00829425	0.115809	-2.51739
ENSG00000182621	23236	PLCB1	phospholipase C beta 1	-0.759737	-1.92665	-2.28368	0.0583377	0.270936	-3.85434
ENSG00000245750	145837	DRAIC	downregulated RNA in cancer, inhibitor of cell invasion and migration	-0.759497	-3.85746	-1.20313	0.270076	0.564309	-4.78622
ENSG00000234999	NA			-0.759164	-4.46844	-0.81435	0.443675	0.714833	-5.07446
ENSG00000279464	NA			-0.758858	-0.190088	-3.49376	0.010976	0.131738	-2.5149
ENSG00000108479	2584	GALK1	galactokinase 1	-0.758404	2.33302	-6.25195	0.00052346	0.0338365	0.319925
ENSG00000233707	NA			-0.758233	-4.61728	-1.17633	0.279921	0.57439	-4.78209
ENSG00000271784	NA			-0.758009	-3.95981	-1.50524	0.178279	0.458218	-4.55399
ENSG00000197506	64078	SLC28A3	solute carrier family 28 member 3	-0.757621	-1.50609	-2.46479	0.0449949	0.241569	-3.71648
ENSG00000164707	26266	SLC13A4	solute carrier family 13 member 4	-0.757561	-0.85188	-2.14869	0.0708709	0.296303	-4.24196
ENSG00000261204	NA			-0.756991	-4.67771	-1.3843	0.211015	0.498751	-4.57848
ENSG00000136928	9568	GABBR2	gamma-aminobutyric acid type B receptor subunit 2	-0.756003	-0.224778	-1.60888	0.154011	0.425549	-5.07308
ENSG00000283691	NA			-0.755791	-4.93225	-0.624485	0.553159	0.789751	-5.11194
ENSG00000206712	100873741	RNU6-26P	RNA, U6 small nuclear 26, pseudogene	-0.75579	-2.61832	-1.74936	0.126042	0.388072	-4.44252
ENSG00000171658	344887	NMRAL2P	NmrA like redox sensor 2, pseudogene	-0.755428	3.14827	-5.13916	0.00157648	0.0550725	-0.938984
ENSG00000264937	NA			-0.754878	-3.23277	-1.49665	0.180442	0.460996	-4.64987
ENSG00000171116	100506164	HSFX1	heat shock transcription factor family, X-linked 1	-0.754481	-3.91788	-1.06702	0.323228	0.614164	-4.96248
ENSG00000125508	6725	SRMS	src-related kinase lacking C-terminal regulatory tyrosine and N-terminal myristylation sites	-0.753859	-1.79175	-2.17778	0.0679569	0.29005	-4.05097
ENSG00000187186	730098	LOC730098	uncharacterized LOC730098	-0.75378	-1.33298	-2.52002	0.0415873	0.233637	-3.59892
ENSG00000259248	100130855	USP3-AS1	USP3 antisense RNA 1	-0.753595	-2.07285	-2.28827	0.0579536	0.27009	-3.86781
ENSG00000223855	441307	HRAT92	heart tissue-associated transcript 92	-0.752794	0.48925	-4.03481	0.00554657	0.098171	-1.91383
ENSG00000230882	NA			-0.752784	-2.2989	-1.6986	0.135538	0.400636	-4.5686
ENSG00000248240	NA			-0.7525	-3.53696	-1.43908	0.195566	0.48126	-4.64978
ENSG00000277775	8968	H3C7	H3 clustered histone 7	-0.752398	-4.7326	-0.679301	0.519923	0.767856	-5.11959
ENSG00000245667	NA			-0.752398	-4.7326	-0.679301	0.519923	0.767856	-5.11959
ENSG00000252942	100873543	RNA5SP290	RNA, 5S ribosomal pseudogene 290	-0.752163	-4.75862	-1.35653	0.219256	0.507983	-4.59711
ENSG00000241818	105370757	SCG5-AS1	SCG5 antisense RNA 1	-0.751407	-2.58128	-1.5802	0.160399	0.434828	-4.65815
ENSG00000255036	57653	SUGT1P4-STRA6LP-CCDC180	SUGT1P4-STRA6LP-CCDC180 readthrough	-0.751134	-4.04071	-1.5071	0.177815	0.457638	-4.53614
ENSG00000187244	4059	BCAM	basal cell adhesion molecule (Lutheran blood group)	-0.751091	7.88295	-4.85867	0.00213435	0.0637417	-1.67582
ENSG00000275342	157285	PRAG1	PEAK1 related, kinase-activating pseudokinase 1	-0.750585	5.00171	-4.6086	0.00282229	0.071811	-1.8174
ENSG00000184956	4588	MUC6	mucin 6, oligomeric mucus/gel-forming	-0.750119	-3.30114	-1.76806	0.122705	0.384001	-4.34514
ENSG00000250362	NA			-0.749843	-5.06667	-0.958176	0.371564	0.656187	-4.9026
ENSG00000111252	10019	SH2B3	SH2B adaptor protein 3	-0.74981	6.44916	-8.87016	6.41904e-05	0.0136484	2.25163
ENSG00000167105	162461	TMEM92	transmembrane protein 92	-0.749551	3.79653	-7.90538	0.000129995	0.018686	1.66911
ENSG00000164304	285782	CAGE1	cancer antigen 1	-0.749072	-2.78183	-2.00901	0.0867147	0.325701	-4.11441
ENSG00000249846	105374104	LINC02021	long intergenic non-protein coding RNA 2021	-0.748993	-3.01511	-1.48013	0.18467	0.467145	-4.66044
ENSG00000227189	NA			-0.748434	-4.20428	-1.23426	0.259012	0.553282	-4.76949
ENSG00000284773	NA			-0.748412	-1.01727	-2.98226	0.0217696	0.178375	-3.09828
ENSG00000242085	100271564	RPS20P33	ribosomal protein S20 pseudogene 33	-0.747935	-2.00406	-3.403	0.0123604	0.139503	-2.50014
ENSG00000237643	NA			-0.747876	-4.48813	-0.925088	0.387317	0.66917	-4.98805
ENSG00000260095	NA			-0.74734	-1.86555	-2.21652	0.0642633	0.283984	-3.98972
ENSG00000160785	9673	SLC25A44	solute carrier family 25 member 44	-0.746859	5.24457	-9.80643	3.43873e-05	0.0107855	2.98548
ENSG00000134007	8748	ADAM20	ADAM metallopeptidase domain 20	-0.746664	-4.89559	-0.87261	0.413326	0.690203	-4.98016
ENSG00000273156	NA			-0.746089	-0.260885	-4.41688	0.0035179	0.0793357	-1.38278
ENSG00000183578	388121	TNFAIP8L3	TNF alpha induced protein 8 like 3	-0.745795	0.200609	-5.00331	0.00182318	0.0593382	-0.773812
ENSG00000262877	NA			-0.744872	0.665913	-4.95311	0.00192504	0.0606971	-0.882125
ENSG00000183049	57118	CAMK1D	calcium/calmodulin dependent protein kinase ID	-0.744809	0.437391	-3.69325	0.00849018	0.116995	-2.3454
ENSG00000275393	NA			-0.744629	1.11881	-5.91815	0.00071729	0.0397426	0.0755525
ENSG00000258790	9692	PRORP	protein only RNase P catalytic subunit	-0.743215	-3.58377	-0.990395	0.356702	0.644445	-5.03045
ENSG00000261170	107984827	LOC107984827	uncharacterized LOC107984827	-0.743029	-1.3317	-3.67631	0.00867525	0.118326	-2.19707
ENSG00000168955	79853	TM4SF20	transmembrane 4 L six family member 20	-0.742749	-4.71964	-1.33681	0.225282	0.514758	-4.6176
ENSG00000170835	1056	CEL	carboxyl ester lipase	-0.742671	1.1763	-4.06841	0.00532419	0.0964108	-1.97856
ENSG00000267662	NA			-0.742363	-3.76904	-1.16062	0.28583	0.580148	-4.90454
ENSG00000276533	NA			-0.742111	-3.93203	-1.60107	0.155725	0.428351	-4.4501
ENSG00000224626	NA			-0.741513	-4.88144	-0.722198	0.494822	0.751134	-5.0738
ENSG00000225339	NA			-0.741423	-3.18548	-1.43906	0.195572	0.48126	-4.66374
ENSG00000233626	NA			-0.74135	-3.61356	-1.57643	0.161256	0.435737	-4.50511
ENSG00000246763	503569	RGMB-AS1	RGMB antisense RNA 1	-0.740835	-0.984138	-4.03341	0.0055561	0.098171	-1.79914
ENSG00000100302	23551	RASD2	RASD family member 2	-0.740758	-2.73246	-1.03939	0.334997	0.625373	-5.19226
ENSG00000158859	9507	ADAMTS4	ADAM metallopeptidase with thrombospondin type 1 motif 4	-0.74024	-4.80054	-1.31399	0.232436	0.52289	-4.63144
ENSG00000260618	NA			-0.739783	-2.85373	-1.06332	0.324784	0.615682	-5.14601
ENSG00000231092	NA			-0.739189	-3.47478	-2.18369	0.0673792	0.289799	-3.84467
ENSG00000213729	402069	RPS16P2	ribosomal protein S16 pseudogene 2	-0.73863	-5.208	-0.806892	0.447671	0.717338	-4.98982
ENSG00000248795	NA			-0.73863	-5.208	-0.806892	0.447671	0.717338	-4.98982
ENSG00000170925	56156	TEX13B	testis expressed 13B	-0.73863	-5.208	-0.806892	0.447671	0.717338	-4.98982
ENSG00000272677	101928963	HNRNPD-DT	HNRNPD divergent transcript	-0.738478	-2.55715	-2.22664	0.0633326	0.282572	-3.88239
ENSG00000168487	649	BMP1	bone morphogenetic protein 1	-0.738051	5.81682	-13.092	5.49681e-06	0.00483303	4.85745
ENSG00000073150	56666	PANX2	pannexin 2	-0.738004	2.50243	-6.30574	0.000498131	0.0331769	0.384246
ENSG00000175344	1139	CHRNA7	cholinergic receptor nicotinic alpha 7 subunit	-0.737984	-2.8979	-1.43448	0.196823	0.48303	-4.76902
ENSG00000287848	NA			-0.737203	-4.60977	-0.674203	0.52296	0.769693	-5.13726
ENSG00000252274	NA			-0.737008	-4.80054	-1.30683	0.234721	0.525504	-4.63693
ENSG00000110723	23086	EXPH5	exophilin 5	-0.736917	1.55349	-3.25	0.0151421	0.15253	-3.11967
ENSG00000258896	NA			-0.736742	-4.96235	-0.788033	0.45789	0.724953	-5.02479
ENSG00000178660	NA			-0.736742	-3.40772	-0.941284	0.379544	0.66311	-5.14666
ENSG00000131459	9945	GFPT2	glutamine-fructose-6-phosphate transaminase 2	-0.736709	2.09108	-3.54907	0.0102155	0.127569	-2.73127
ENSG00000167711	5345	SERPINF2	serpin family F member 2	-0.736246	0.287914	-2.4653	0.0449622	0.241569	-4.00258
ENSG00000127084	89846	FGD3	FYVE, RhoGEF and PH domain containing 3	-0.735954	-1.75495	-1.7549	0.125044	0.38662	-4.5841
ENSG00000112299	8876	VNN1	vanin 1	-0.735865	-0.90814	-1.82077	0.113758	0.370827	-4.66796
ENSG00000280145	NA			-0.735401	-4.27885	-0.704676	0.504978	0.758411	-5.16992
ENSG00000276410	3018	H2BC3	H2B clustered histone 3	-0.735084	-5.01842	-0.938434	0.380903	0.664326	-4.9154
ENSG00000023608	6617	SNAPC1	small nuclear RNA activating complex polypeptide 1	-0.734998	4.86243	-5.72311	0.000867439	0.0430211	-0.517586
ENSG00000231666	646268	LINC01704	long intergenic non-protein coding RNA 1704	-0.734567	2.77431	-2.62539	0.0358122	0.218612	-4.2205
ENSG00000214407	152225	LINC02085	long intergenic non-protein coding RNA 2085	-0.734399	-4.27222	-1.07743	0.318882	0.610182	-4.88799
ENSG00000219642	100421515	BMPR1AP1	bone morphogenetic protein receptor type 1A pseudogene 1	-0.733902	-4.61728	-1.05759	0.327208	0.618068	-4.86498
ENSG00000279065	NA			-0.733822	-3.13963	-1.75174	0.125612	0.387345	-4.37226
ENSG00000271185	NA			-0.73299	-4.35312	-1.33402	0.226145	0.515811	-4.67666
ENSG00000237436	NA			-0.732632	-2.36942	-2.75821	0.0297063	0.202477	-3.24758
ENSG00000281103	100506776	TRG-AS1	T cell receptor gamma locus antisense RNA 1	-0.732542	-4.94384	-0.889781	0.404677	0.682461	-4.96387
ENSG00000188042	10123	ARL4C	ADP ribosylation factor like GTPase 4C	-0.731318	4.61669	-4.51349	0.00314615	0.0751729	-1.8971
ENSG00000248278	105371814	LOC105371814	uncharacterized LOC105371814	-0.731264	-2.17887	-2.53833	0.0405178	0.231218	-3.52417
ENSG00000231989	153743	PPP1R2B	PPP1R2 family member B	-0.731086	-3.48485	-1.10606	0.30717	0.599957	-4.99408
ENSG00000235448	101929467	LURAP1L-AS1	LURAP1L antisense RNA 1	-0.730838	0.418911	-1.93708	0.0962051	0.343242	-4.76284
ENSG00000125775	27111	SDCBP2	syndecan binding protein 2	-0.730284	4.81188	-3.32208	0.0137555	0.146507	-3.50885
ENSG00000229236	246119	TTTY10	testis-specific transcript, Y-linked 10	-0.730104	-3.81455	-1.29516	0.238489	0.529948	-4.73719
ENSG00000255308	NA			-0.729733	-4.65921	-1.29583	0.238271	0.529561	-4.64653
ENSG00000200816	677820	SNORA38	small nucleolar RNA, H/ACA box 38	-0.729335	-4.81469	-0.631009	0.549136	0.786862	-5.1337
ENSG00000229771	NA			-0.729265	-4.71964	-1.31375	0.232513	0.52289	-4.63724
ENSG00000273786	NA			-0.727911	-2.77662	-2.4476	0.0461135	0.243374	-3.57121
ENSG00000250303	283140	LINC02762	long intergenic non-protein coding RNA 2762	-0.727875	1.45864	-5.22064	0.00144655	0.0532389	-0.623747
ENSG00000162520	81493	SYNC	syncoilin, intermediate filament protein	-0.727643	0.975633	-3.43033	0.0119245	0.13725	-2.74541
ENSG00000226149	NA			-0.727608	-3.81321	-0.90659	0.396341	0.675706	-5.10743
ENSG00000130005	2593	GAMT	guanidinoacetate N-methyltransferase	-0.727251	1.17973	-2.73402	0.0307309	0.204605	-3.7806
ENSG00000141524	11322	TMC6	transmembrane channel like 6	-0.727041	4.95394	-8.68194	7.32735e-05	0.0136484	2.16356
ENSG00000272501	NA			-0.726718	-1.02415	-2.84015	0.0264956	0.193548	-3.28485
ENSG00000134668	90853	SPOCD1	SPOC domain containing 1	-0.726683	-1.10658	-2.8793	0.0250936	0.189746	-3.19209
ENSG00000284747	NA			-0.726575	-0.29913	-1.58776	0.158691	0.432839	-5.08357
ENSG00000275329	NA			-0.726182	-4.97825	-0.926544	0.386613	0.668444	-4.92399
ENSG00000163380	56203	LMOD3	leiomodin 3	-0.726117	-3.38529	-1.27795	0.244142	0.536391	-4.85107
ENSG00000256258	NA			-0.725831	1.87704	-2.22955	0.0630677	0.282163	-4.58062
ENSG00000270006	101928659	LOC101928659	uncharacterized LOC101928659	-0.725495	-1.49601	-1.70179	0.134922	0.400028	-4.70903
ENSG00000170425	136	ADORA2B	adenosine A2b receptor	-0.725202	4.62568	-5.43763	0.00115534	0.0473805	-0.807912
ENSG00000223751	NA			-0.725165	-4.63143	-0.754068	0.476701	0.739227	-5.08939
ENSG00000259065	NA			-0.725026	-1.17791	-1.88455	0.103776	0.35562	-4.53469
ENSG00000140937	1009	CDH11	cadherin 11	-0.724895	-4.4462	-1.72991	0.129602	0.392945	-4.27502
ENSG00000238961	677828	SNORA47	small nucleolar RNA, H/ACA box 47	-0.723551	-5.26843	-1.02272	0.342261	0.631734	-4.82327
ENSG00000269846	NA			-0.723507	-3.7283	-1.26877	0.247204	0.540689	-4.81031
ENSG00000137285	347733	TUBB2B	tubulin beta 2B class IIb	-0.723377	0.0961642	-4.41419	0.00352894	0.0793639	-1.43537
ENSG00000175841	NA			-0.723351	0.0869638	-3.52724	0.0105087	0.129105	-2.51452
ENSG00000276757	106480974	RN7SL192P	RNA, 7SL, cytoplasmic 192, pseudogene	-0.723261	-3.99246	-1.58108	0.160198	0.434828	-4.47547
ENSG00000112053	116369	SLC26A8	solute carrier family 26 member 8	-0.723082	-3.84288	-1.00705	0.349204	0.638033	-5.02468
ENSG00000284657	NA			-0.722309	-4.11529	-0.737092	0.486297	0.745501	-5.17559
ENSG00000229980	400604	TOB1-AS1	TOB1 antisense RNA 1	-0.72227	-2.50938	-1.91191	0.0997633	0.349149	-4.27839
ENSG00000254604	NA			-0.722068	-3.23499	-0.645236	0.540426	0.780708	-5.38319
ENSG00000106823	1842	ECM2	extracellular matrix protein 2	-0.721997	-3.52632	-1.07201	0.32114	0.612293	-5.01913
ENSG00000147642	55638	SYBU	syntabulin	-0.721931	-5.208	-0.756729	0.475209	0.738101	-5.01141
ENSG00000181577	221416	C6orf223	chromosome 6 open reading frame 223	-0.721875	-2.25017	-2.68683	0.0328381	0.210252	-3.30896
ENSG00000236751	NA			-0.721535	0.0290273	-3.21246	0.0159234	0.156035	-2.93065
ENSG00000273492	NA			-0.720288	-4.02656	-1.744	0.127012	0.38978	-4.28887
ENSG00000272405	NA			-0.720037	1.22302	-1.16479	0.284252	0.578387	-5.89644
ENSG00000241318	NA			-0.719788	-5.208	-0.859414	0.420064	0.694962	-4.94302
ENSG00000179580	146310	RNF151	ring finger protein 151	-0.719788	-5.208	-0.859414	0.420064	0.694962	-4.94302
ENSG00000139192	55080	TAPBPL	TAP binding protein like	-0.719785	2.8246	-3.23177	0.0155161	0.15398	-3.35854
ENSG00000197670	NA			-0.719677	-1.26042	-1.81309	0.115021	0.373124	-4.61294
ENSG00000257261	NA			-0.719565	0.67972	-4.40662	0.00356016	0.0794567	-1.49449
ENSG00000214578	NA			-0.718893	-2.71008	-1.45347	0.191683	0.476785	-4.77854
ENSG00000287620	NA			-0.718538	-4.08263	-1.52245	0.174019	0.452386	-4.50577
ENSG00000255606	NA			-0.718293	-3.7283	-1.74829	0.126234	0.3884	-4.28904
ENSG00000183186	126567	C2CD4C	C2 calcium dependent domain containing 4C	-0.718192	0.825229	-6.29622	0.000502514	0.0333202	0.443963
ENSG00000271869	NA			-0.716951	-1.87891	-2.75233	0.0299519	0.202965	-3.28577
ENSG00000227289	442479	HSFY3P	heat shock transcription factor Y-linked 3, pseudogene	-0.716609	-4.1193	-1.38081	0.212036	0.500183	-4.63845
ENSG00000198353	3221	HOXC4	homeobox C4	-0.716296	-0.661992	-3.1974	0.0162488	0.157391	-2.84734
ENSG00000120833	8835	SOCS2	suppressor of cytokine signaling 2	-0.716272	5.66345	-5.51847	0.00106417	0.0459031	-0.806527
ENSG00000267871	105372476	ZNF460-AS1	ZNF460 antisense RNA 1	-0.716068	-1.43552	-1.91873	0.0987862	0.3478	-4.44267
ENSG00000188549	388115	CCDC9B	coiled-coil domain containing 9B	-0.715488	5.92765	-3.39073	0.0125617	0.140662	-3.51146
ENSG00000232759	100506178	LOC100506178	uncharacterized LOC100506178	-0.71465	-5.208	-0.743008	0.482938	0.743294	-5.01976
ENSG00000203706	NA			-0.71461	1.19629	-6.59295	0.000384268	0.0293043	0.701132
ENSG00000149926	83723	TLCD3B	TLC domain containing 3B	-0.714442	-0.876905	-3.7938	0.00747629	0.110563	-2.06151
ENSG00000204060	100132074	FOXO6	forkhead box O6	-0.713745	-0.665151	-2.47029	0.0446426	0.240846	-3.83589
ENSG00000214700	728858	C12orf71	chromosome 12 open reading frame 71	-0.713684	-3.61474	-1.91237	0.0996963	0.349149	-4.1191
ENSG00000285646	NA			-0.713636	-2.26153	-1.64204	0.14692	0.415476	-4.64131
ENSG00000235802	NA			-0.713103	-4.88144	-1.0163	0.345091	0.634221	-4.8818
ENSG00000272459	NA			-0.712825	-2.68444	-1.5158	0.175654	0.454858	-4.70263
ENSG00000258301	100506603	VASH1-AS1	VASH1 antisense RNA 1	-0.712771	-2.98852	-2.77444	0.0290389	0.200325	-3.21357
ENSG00000281501	NA			-0.712148	-1.24853	-2.97169	0.0220883	0.179464	-3.08637
ENSG00000255248	399959	MIR100HG	mir-100-let-7a-2-mir-125b-1 cluster host gene	-0.711907	3.25674	-5.44898	0.00114203	0.0472316	-0.636609
ENSG00000227908	441072	FLJ31104	uncharacterized LOC441072	-0.711694	-1.88416	-3.34301	0.013379	0.14458	-2.56802
ENSG00000220920	100131761	RPS12P12	ribosomal protein S12 pseudogene 12	-0.710453	-3.90374	-1.83148	0.112019	0.368877	-4.18378
ENSG00000135905	55619	DOCK10	dedicator of cytokinesis 10	-0.710396	-1.52851	-3.51754	0.0106418	0.13003	-2.37125
ENSG00000201441	106481386	RNU6-646P	RNA, U6 small nuclear 646, pseudogene	-0.710341	-5.208	-0.775033	0.465029	0.730503	-5.00864
ENSG00000239556	NA			-0.710305	-2.72518	-1.02686	0.340445	0.630127	-5.20024
ENSG00000266189	100422944	MIR3186	microRNA 3186	-0.710185	-4.08263	-1.50565	0.178177	0.458134	-4.52212
ENSG00000259570	NA			-0.710138	-2.39591	-1.30901	0.234023	0.524804	-4.99305
ENSG00000253133	NA			-0.709742	-3.54272	-2.17278	0.0684488	0.291081	-3.85581
ENSG00000232901	NA			-0.709419	-2.1741	-2.79835	0.0280848	0.198484	-3.18661
ENSG00000159842	29	ABR	ABR activator of RhoGEF and GTPase	-0.709307	6.31468	-4.07595	0.00527565	0.0964108	-2.60166
ENSG00000276916	NA			-0.709013	-1.98322	-1.69841	0.135574	0.400677	-4.62496
ENSG00000227375	100507086	DLG1-AS1	DLG1 antisense RNA 1	-0.70807	-0.447533	-4.85762	0.00213683	0.0637417	-0.922646
ENSG00000185839	NA			-0.70767	-3.21221	-1.58756	0.158735	0.432839	-4.556
ENSG00000243795	101929717	LINC02044	long intergenic non-protein coding RNA 2044	-0.707371	-2.89909	-1.21756	0.264901	0.5595	-4.97194
ENSG00000130598	7136	TNNI2	troponin I2, fast skeletal type	-0.706979	5.18	-4.13916	0.00488732	0.0925179	-2.43124
ENSG00000270076	NA			-0.706894	-2.89662	-0.85965	0.419943	0.69495	-5.30768
ENSG00000184838	51334	PRR16	proline rich 16	-0.706817	-3.33935	-0.827354	0.436766	0.708849	-5.24576
ENSG00000269054	NA			-0.706393	-1.23387	-3.45015	0.0116189	0.135137	-2.44889
ENSG00000168077	51435	SCARA3	scavenger receptor class A member 3	-0.705885	5.98873	-11.3133	1.39641e-05	0.00827802	3.91479
ENSG00000115718	5624	PROC	protein C, inactivator of coagulation factors Va and VIIIa	-0.705289	-0.684398	-3.08977	0.0187948	0.167133	-2.99887
ENSG00000162591	1953	MEGF6	multiple EGF like domains 6	-0.704595	4.56526	-7.07974	0.000252332	0.0248422	0.972143
ENSG00000233111	NA			-0.704436	-3.99647	-1.37841	0.21274	0.500797	-4.65113
ENSG00000112137	221692	PHACTR1	phosphatase and actin regulator 1	-0.703927	-1.27719	-3.46545	0.0113888	0.134256	-2.46249
ENSG00000115756	3241	HPCAL1	hippocalcin like 1	-0.703719	6.1198	-7.85455	0.000135186	0.0189579	1.54884
ENSG00000156265	56911	MAP3K7CL	MAP3K7 C-terminal like	-0.703087	5.11435	-7.70956	0.000151334	0.0197471	1.48588
ENSG00000212402	677841	SNORA74B	small nucleolar RNA, H/ACA box 74B	-0.702819	-4.83952	-1.30937	0.23391	0.524648	-4.61727
ENSG00000125931	4435	CITED1	Cbp/p300 interacting transactivator with Glu/Asp rich carboxy-terminal domain 1	-0.702819	-4.83952	-1.30937	0.23391	0.524648	-4.61727
ENSG00000253669	NA			-0.702568	2.2313	-1.84085	0.110518	0.36669	-5.2465
ENSG00000232587	100421865	EEF1A1P3	eukaryotic translation elongation factor 1 alpha 1 pseudogene 3	-0.702535	-3.7283	-1.50668	0.17792	0.457764	-4.56411
ENSG00000264448	NA			-0.702077	-4.75862	-1.28736	0.241035	0.532889	-4.62924
ENSG00000249867	105376603	LINC02742	long intergenic non-protein coding RNA 2742	-0.702077	0.975345	-3.22908	0.0155723	0.15415	-3.05379
ENSG00000164512	79722	ANKRD55	ankyrin repeat domain 55	-0.701781	-4.94384	-0.852417	0.423669	0.698039	-4.98823
ENSG00000285758	NA			-0.701781	-4.94384	-0.852417	0.423669	0.698039	-4.98823
ENSG00000260326	NA			-0.701781	-4.94384	-0.852417	0.423669	0.698039	-4.98823
ENSG00000233966	NA			-0.701669	-1.29541	-3.822	0.0072164	0.109604	-2.03183
ENSG00000105711	6324	SCN1B	sodium voltage-gated channel beta subunit 1	-0.70046	-0.956591	-3.49493	0.0109592	0.131657	-2.43417
ENSG00000121764	3061	HCRTR1	hypocretin receptor 1	-0.70013	-4.99676	-0.6375	0.545152	0.783633	-5.10595
ENSG00000271013	NA			-0.699092	-3.69565	-1.30521	0.235242	0.526087	-4.75177
ENSG00000152784	56978	PRDM8	PR/SET domain 8	-0.698604	2.04582	-4.16262	0.00475135	0.0917229	-1.97088
ENSG00000231249	NA			-0.698591	-3.09917	-1.80187	0.116891	0.376485	-4.28421
ENSG00000183914	146754	DNAH2	dynein axonemal heavy chain 2	-0.698271	2.70661	-4.84897	0.00215726	0.064116	-1.24444
ENSG00000275441	NA			-0.698084	-4.60344	-0.647245	0.539204	0.779896	-5.15586
ENSG00000270110	NA			-0.698018	-1.85374	-3.70299	0.00838562	0.116392	-2.16432
ENSG00000140527	56964	WDR93	WD repeat domain 93	-0.697892	-2.90028	-1.38277	0.211462	0.499264	-4.82312
ENSG00000232186	NA			-0.697508	-2.4685	-2.72286	0.0312157	0.20573	-3.27733
ENSG00000272663	NA			-0.69624	-2.8947	-2.29087	0.0577372	0.269507	-3.76333
ENSG00000256124	102606463	LINC01152	long intergenic non-protein coding RNA 1152	-0.69612	-4.1838	-1.10213	0.308758	0.601276	-4.85979
ENSG00000201134	NA			-0.695972	-4.74011	-1.02168	0.342717	0.632101	-4.894
ENSG00000257740	NA			-0.695968	-1.92919	-1.56865	0.163041	0.437688	-4.78989
ENSG00000260589	102723166	STAM-AS1	STAM antisense RNA 1 (head to head)	-0.695865	-0.322051	-3.19512	0.0162989	0.157402	-2.89829
ENSG00000287534	NA			-0.695315	-4.74011	-1.25208	0.252856	0.546424	-4.67706
ENSG00000251365	109729133	LINC02236	long intergenic non-protein coding RNA 2236	-0.695281	-2.16757	-2.62935	0.0356123	0.218059	-3.41434
ENSG00000173702	56667	MUC13	mucin 13, cell surface associated	-0.695079	-2.97437	-0.917393	0.391052	0.671824	-5.24704
ENSG00000137880	2644	GCHFR	GTP cyclohydrolase I feedback regulator	-0.694735	-1.22192	-2.02967	0.0841649	0.323089	-4.33234
ENSG00000168917	80723	SLC35G2	solute carrier family 35 member G2	-0.694435	2.22522	-3.08926	0.0188079	0.167187	-3.44906
ENSG00000266975	106144598	FARSA-AS1	FARSA antisense RNA 1	-0.694234	-5.1271	-0.924342	0.387678	0.66918	-4.92333
ENSG00000286401	NA			-0.694138	-3.83122	-1.66689	0.141813	0.408594	-4.40232
ENSG00000266941	NA			-0.694053	-4.74011	-1.01887	0.343958	0.633094	-4.89609
ENSG00000081052	1286	COL4A4	collagen type IV alpha 4 chain	-0.693931	1.46379	-2.96133	0.0224051	0.180413	-3.50921
ENSG00000162551	249	ALPL	alkaline phosphatase, biomineralization associated	-0.693919	-0.838547	-1.38013	0.212235	0.50028	-5.11949
ENSG00000204644	346171	ZFP57	ZFP57 zinc finger protein	-0.693909	-1.11359	-1.13214	0.296811	0.591031	-5.44653
ENSG00000232906	100533634	LOC100533634	zinc finger protein 737 pseudogene	-0.693623	-4.81469	-0.725485	0.492932	0.749605	-5.08245
ENSG00000121797	9034	CCRL2	C-C motif chemokine receptor like 2	-0.693604	-0.373988	-2.1506	0.0706751	0.295794	-4.32424
ENSG00000176723	283933	ZNF843	zinc finger protein 843	-0.693484	-3.22024	-1.85036	0.109016	0.364798	-4.26276
ENSG00000156711	5603	MAPK13	mitogen-activated protein kinase 13	-0.693195	3.80852	-3.45049	0.0116138	0.135137	-3.17377
ENSG00000230092	NA			-0.692528	-3.40802	-1.40558	0.204889	0.492213	-4.69654
ENSG00000172139	285335	SLC9C1	solute carrier family 9 member C1	-0.692397	-3.12564	-1.31735	0.23137	0.521442	-4.85256
ENSG00000150907	2308	FOXO1	forkhead box O1	-0.692257	2.43701	-7.76027	0.000145449	0.0194059	1.63767
ENSG00000240231	NA			-0.691962	-4.67771	-0.78243	0.460958	0.72747	-5.06595
ENSG00000207609	574444	MIR491	microRNA 491	-0.691732	-4.67968	-1.3617	0.217703	0.506312	-4.60373
ENSG00000270016	NA			-0.691705	-4.42018	-0.719283	0.496502	0.752634	-5.13953
ENSG00000078114	10529	NEBL	nebulette	-0.691296	-1.97018	-2.66653	0.0337908	0.212562	-3.38489
ENSG00000264148	NA			-0.690895	-3.23439	-1.8332	0.111742	0.368584	-4.27
ENSG00000156006	10	NAT2	N-acetyltransferase 2	-0.690814	-4.35568	-0.546132	0.602837	0.820266	-5.24388
ENSG00000229780	100874097	UBE2Q1-AS1	UBE2Q1 antisense RNA 1	-0.690611	-1.80921	-2.89574	0.0245285	0.187859	-3.10187
ENSG00000250073	101929340	LOC101929340	uncharacterized LOC101929340	-0.690462	-2.44757	-2.44418	0.0463392	0.243848	-3.61023
ENSG00000176092	55057	CRYBG2	crystallin beta-gamma domain containing 2	-0.690455	0.665622	-5.07182	0.00169376	0.0574745	-0.705309
ENSG00000239713	60489	APOBEC3G	apolipoprotein B mRNA editing enzyme catalytic subunit 3G	-0.690124	2.94784	-5.23321	0.0014276	0.0528601	-0.785011
ENSG00000145147	9353	SLIT2	slit guidance ligand 2	-0.689887	-0.185291	-1.26796	0.247474	0.540884	-5.49086
ENSG00000224763	401981	FDPSP8	farnesyl diphosphate synthase pseudogene 8	-0.689868	-4.22278	-0.680256	0.519356	0.767593	-5.19341
ENSG00000187653	NA			-0.689739	1.56824	-3.75652	0.00783588	0.112938	-2.4386
ENSG00000280422	NA			-0.689601	-3.73997	-0.862366	0.41855	0.694151	-5.10971
ENSG00000275120	NA			-0.688794	-3.91964	-1.42898	0.198336	0.48492	-4.62733
ENSG00000177459	203111	ERICH5	glutamate rich 5	-0.688533	-0.0162874	-2.72726	0.0310234	0.205332	-3.56211
ENSG00000010932	2326	FMO1	flavin containing dimethylaniline monoxygenase 1	-0.688497	-4.19619	-1.26228	0.249387	0.542592	-4.75906
ENSG00000105509	3036	HAS1	hyaluronan synthase 1	-0.68785	-3.89362	-1.03431	0.337199	0.626894	-4.99365
ENSG00000261513	NA			-0.68779	-4.59126	-0.478902	0.64738	0.845423	-5.23782
ENSG00000255362	NA			-0.687619	-3.65804	-0.964224	0.368738	0.653392	-5.08867
ENSG00000235904	NA			-0.687177	-0.275313	-3.19821	0.0162312	0.157353	-2.90916
ENSG00000131759	5914	RARA	retinoic acid receptor alpha	-0.686213	4.95491	-6.88865	0.000296803	0.0262402	0.642294
ENSG00000281406	NA			-0.685851	0.211591	-2.94994	0.0227595	0.180956	-3.31531
ENSG00000281780	NA			-0.685668	-4.21179	-1.09738	0.310683	0.603536	-4.89859
ENSG00000172081	126308	MOB3A	MOB kinase activator 3A	-0.6854	6.9457	-3.96931	0.00601013	0.101298	-2.77
ENSG00000208037	407037	MIR320A	microRNA 320a	-0.684769	-4.46844	-1.19819	0.27187	0.56555	-4.77609
ENSG00000235065	140760	RPL24P2	RPL24 pseudogene 2	-0.68466	-2.28791	-3.00705	0.0210416	0.175351	-2.95371
ENSG00000163806	245711	SPDYA	speedy/RINGO cell cycle regulator family member A	-0.684466	-2.03288	-1.74571	0.126702	0.389328	-4.55747
ENSG00000128656	1123	CHN1	chimerin 1	-0.684381	-0.799325	-2.92197	0.0236548	0.184569	-3.20689
ENSG00000287078	NA			-0.684212	-3.08955	-2.3159	0.0556958	0.264911	-3.71956
ENSG00000198431	7296	TXNRD1	thioredoxin reductase 1	-0.684115	7.95588	-3.27238	0.014696	0.150621	-3.80271
ENSG00000155530	136332	LRGUK	leucine rich repeats and guanylate kinase domain containing	-0.683772	-2.49391	-2.43422	0.0470039	0.245967	-3.6295
ENSG00000011426	54443	ANLN	anillin actin binding protein	-0.683758	7.86514	-7.42903	0.000189211	0.0212762	1.04147
ENSG00000131094	10882	C1QL1	complement C1q like 1	-0.683555	2.39344	-3.98503	0.00589514	0.100382	-2.20714
ENSG00000229585	NA			-0.683482	-3.33272	-1.79796	0.11755	0.377486	-4.26147
ENSG00000276926	102465478	MIR6797	microRNA 6797	-0.683422	-4.41355	-1.52459	0.173497	0.451762	-4.45879
ENSG00000236778	100507398	INTS6-AS1	INTS6 antisense RNA 1	-0.683022	-1.04912	-1.96937	0.0918232	0.335146	-4.44706
ENSG00000142156	1291	COL6A1	collagen type VI alpha 1 chain	-0.682359	4.70251	-4.75997	0.00238065	0.0668734	-1.60371
ENSG00000236756	414245	DNAJC9-AS1	DNAJC9 antisense RNA 1	-0.681806	-1.43971	-3.01724	0.0207498	0.174051	-2.98708
ENSG00000224292	101927635	LOC101927635	uncharacterized LOC101927635	-0.681141	-2.8313	-2.42343	0.0477348	0.247617	-3.61968
ENSG00000237714	100861518	P4HA2-AS1	P4HA2 antisense RNA 1	-0.680982	-3.07489	-1.2459	0.254977	0.548572	-4.93244
ENSG00000250222	NA			-0.680599	-2.69304	-2.1146	0.0744465	0.304538	-3.99144
ENSG00000140853	84166	NLRC5	NLR family CARD domain containing 5	-0.680233	2.30531	-8.41977	8.84745e-05	0.0154205	2.12441
ENSG00000286579	NA			-0.680233	-3.91964	-1.17396	0.280807	0.575312	-4.86737
ENSG00000287467	NA			-0.680175	-2.76278	-1.41321	0.202732	0.48969	-4.80338
ENSG00000237852	NA			-0.679118	-4.59681	-1.4278	0.198662	0.484941	-4.48992
ENSG00000214049	652995	UCA1	urothelial cancer associated 1	-0.678963	-4.22397	-1.76485	0.123273	0.384922	-4.24093
ENSG00000279461	NA			-0.678856	-4.64994	-1.08416	0.316094	0.607858	-4.84914
ENSG00000124216	6615	SNAI1	snail family transcriptional repressor 1	-0.678757	-3.28854	-1.6883	0.137546	0.403597	-4.41746
ENSG00000257283	105369911	LOC105369911	uncharacterized LOC105369911	-0.6782	-2.67144	-1.48226	0.184119	0.466382	-4.75377
ENSG00000232453	105378753	LINC02777	long intergenic non-protein coding RNA 2777	-0.678072	-0.662058	-1.60671	0.154486	0.426377	-4.99142
ENSG00000047457	1356	CP	ceruloplasmin	-0.677772	-4.53638	-1.4125	0.202931	0.489916	-4.49971
ENSG00000279730	NA			-0.677707	-4.33265	-1.76472	0.123296	0.384922	-4.2413
ENSG00000279432	NA			-0.677707	-4.33265	-1.76472	0.123296	0.384922	-4.2413
ENSG00000243694	728290	LINC02027	long intergenic non-protein coding RNA 2027	-0.677701	-4.1193	-1.79472	0.118098	0.377782	-4.21578
ENSG00000258344	NA			-0.677302	-2.73427	-1.33151	0.226926	0.516458	-4.90389
ENSG00000261437	100288748	LOC100288748	uncharacterized LOC100288748	-0.677189	-2.7235	-1.1392	0.294057	0.588717	-5.10004
ENSG00000231047	100421581	GCNT1P3	glucosaminyl (N-acetyl) transferase 1 pseudogene 3	-0.676388	-4.7326	-0.724948	0.493241	0.749919	-5.09387
ENSG00000125735	8740	TNFSF14	TNF superfamily member 14	-0.676324	-1.9541	-1.03214	0.338143	0.628075	-5.36109
ENSG00000157653	257169	C9orf43	chromosome 9 open reading frame 43	-0.676254	-1.11835	-2.98329	0.0217388	0.178354	-3.05481
ENSG00000120885	1191	CLU	clusterin	-0.676244	3.48944	-2.36981	0.051547	0.255053	-4.71235
ENSG00000232671	100507670	ZNF687-AS1	ZNF687 antisense RNA 1	-0.676105	-3.0986	-2.31674	0.0556282	0.264855	-3.72574
ENSG00000211454	246181	AKR7L	aldo-keto reductase family 7 like (gene/pseudogene)	-0.676039	-1.97634	-3.41318	0.0121962	0.13906	-2.48901
ENSG00000224939	100302691	LINC00184	long intergenic non-protein coding RNA 184	-0.675387	-4.05887	-0.923094	0.388282	0.669486	-5.05869
ENSG00000272551	NA			-0.675298	-2.99253	-1.17248	0.281362	0.575918	-5.01796
ENSG00000227678	NA			-0.674638	-3.21062	-2.06314	0.0801922	0.315863	-3.97968
ENSG00000158887	4359	MPZ	myelin protein zero	-0.674391	0.637023	-4.19661	0.00456167	0.0900304	-1.75176
ENSG00000254593	NA			-0.673114	-3.93203	-1.62017	0.151562	0.421358	-4.40828
ENSG00000231069	NA			-0.673017	-4.08145	-1.21621	0.265381	0.559637	-4.74884
ENSG00000231861	402135	OR5K2	olfactory receptor family 5 subfamily K member 2	-0.672962	-4.88144	-0.886437	0.406351	0.684098	-4.97249
ENSG00000091106	58484	NLRC4	NLR family CARD domain containing 4	-0.672914	-0.558991	-3.45856	0.0114918	0.134553	-2.53654
ENSG00000172901	206338	LVRN	laeverin	-0.672704	-2.16787	-1.67836	0.139511	0.406356	-4.61458
ENSG00000169891	9185	REPS2	RALBP1 associated Eps domain containing 2	-0.672563	2.38214	-3.73256	0.00807693	0.114252	-2.58117
ENSG00000221676	100151684	RNU6ATAC	RNA, U6atac small nuclear (U12-dependent splicing)	-0.672162	-3.7624	-1.88665	0.103464	0.355147	-4.17512
ENSG00000275445	NA			-0.672015	-3.91964	-1.81813	0.114191	0.371763	-4.21766
ENSG00000214289	NA			-0.671783	-3.95981	-1.18863	0.275368	0.56938	-4.83101
ENSG00000228686	NA			-0.671436	-3.75053	-1.01648	0.345011	0.634181	-5.03025
ENSG00000016391	55349	CHDH	choline dehydrogenase	-0.671367	-2.56106	-1.48537	0.18332	0.465522	-4.76919
ENSG00000256029	NA			-0.67126	-3.95405	-1.79246	0.118483	0.378169	-4.2231
ENSG00000247950	100533182	SEC24B-AS1	SEC24B antisense RNA 1	-0.671102	-0.658873	-3.61639	0.00936644	0.122016	-2.26237
ENSG00000233436	643376	BTBD18	BTB domain containing 18	-0.670833	-4.00054	-1.3705	0.215075	0.503352	-4.67588
ENSG00000229635	100421273	LOC100421273	F-box and WD repeat domain containing 11 pseudogene	-0.670585	-2.97775	-1.40192	0.20593	0.493083	-4.7897
ENSG00000265480	284085	KRT18P55	keratin 18 pseudogene 55	-0.670551	-3.7624	-1.6294	0.149587	0.419015	-4.44807
ENSG00000230415	NA			-0.670236	-2.25654	-1.39444	0.208076	0.4959	-4.92851
ENSG00000246331	645485	LOC645485	uncharacterized LOC645485	-0.669015	-4.88144	-1.1679	0.28308	0.577111	-4.7383
ENSG00000164746	136288	C7orf57	chromosome 7 open reading frame 57	-0.668902	-1.57378	-2.87079	0.0253916	0.191051	-3.12336
ENSG00000283196	645166	LSP1P5	LSP1 pseudogene 5	-0.66877	3.59169	-6.96749	0.00027746	0.0253569	0.840087
ENSG00000205108	259308	FAM205A	family with sequence similarity 205 member A	-0.668123	-4.80054	-1.14555	0.291599	0.586238	-4.7475
ENSG00000197355	91373	UAP1L1	UDP-N-acetylglucosamine pyrophosphorylase 1 like 1	-0.667661	3.86889	-7.25612	0.000217888	0.023203	1.09759
ENSG00000108602	218	ALDH3A1	aldehyde dehydrogenase 3 family member A1	-0.667391	1.53482	-4.80878	0.0022551	0.0654847	-1.11952
ENSG00000197536	NA			-0.667319	0.494466	-2.68591	0.0328806	0.210252	-3.72982
ENSG00000242169	152663	RPL7AP27	ribosomal protein L7a pseudogene 27	-0.66714	-4.80054	-0.945422	0.377577	0.661634	-4.92918
ENSG00000257918	NA			-0.666922	-4.88144	-1.21495	0.265831	0.56015	-4.71984
ENSG00000226310	NA			-0.666773	-4.48813	-0.585803	0.577373	0.80499	-5.20234
ENSG00000188985	NA			-0.666707	-2.47674	-2.45914	0.045359	0.242084	-3.60756
ENSG00000187013	388407	LINC02875	long intergenic non-protein coding RNA 2875	-0.666706	-1.29695	-3.12967	0.0178041	0.162711	-2.8572
ENSG00000214198	253724	TTC41P	tetratricopeptide repeat domain 41, pseudogene	-0.666231	-1.78215	-2.98172	0.0217858	0.178447	-3.01587
ENSG00000272764	NA			-0.665945	-3.07112	-2.36541	0.0518731	0.255915	-3.66688
ENSG00000123080	1031	CDKN2C	cyclin dependent kinase inhibitor 2C	-0.665513	4.69771	-4.5084	0.00316458	0.0752621	-1.91291
[truncated: 22,402 more rows]
