# Supplementary material for: Multidimensional OMICs reveal ARID1A orchestrated control of DNA damage, splicing, and cell cycle in normal‐like and malignant urothelial cells
Source: Mol Oncol. 2025 Apr 1;19(12):3784–805. doi: 10.1002/1878-0261.70019 (PMC12688176; doi:10.1002/1878-0261.70019)
Supplement: Supplementary file 11 — File S6. diffSplice_UROtsa_ARID1A_KO_vs_NTC.xlsx. [file MOL2-19-3784-s008.xlsx]

## Sheet: Sheet 1
chr	start	end	transcripts	exonID	ensembl	exon	entrez	symbol	gene.name	logFC	t	P.Value	FDR
chr5	179837256	179838078	ENST00000389805	ENSG00000161011_041	ENSG00000161011	041	8878	SQSTM1	sequestosome 1	-1.32086	-7.6731	3.71054e-13	2.91471e-08
chr7	26184073	26185198	ENST00000676749	ENSG00000122566_011	ENSG00000122566	011	3181	HNRNPA2B1	heterogeneous nuclear ribonucleoprotein A2/B1	1.37819	7.52279	5.09582e-13	2.91471e-08
chr22	23834541	23838009	ENST00000644036	ENSG00000099956_054	ENSG00000099956	054	6598	SMARCB1	SWI/SNF related, matrix associated, actin dependent regulator of chromatin, subfamily b, member 1	-1.49685	-7.01684	4.50468e-11	1.71773e-06
chr15	75355210	75355372	ENST00000563660+ENST00000631426	ENSG00000140400_002	ENSG00000140400	002	4123	MAN2C1	mannosidase alpha class 2C member 1	2.95736	6.80266	7.47661e-11	2.13824e-06
chr15	75355207	75355209	ENST00000631426	ENSG00000140400_001	ENSG00000140400	001	4123	MAN2C1	mannosidase alpha class 2C member 1	2.92587	6.70875	1.29337e-10	2.95913e-06
chr19	27777177	27777633	ENST00000667678+ENST00000663492+ENST00000656708+ENST00000586954	ENSG00000261824_084	ENSG00000261824	084	148189	LINC00662	long intergenic non-protein coding RNA 662	3.05371	6.55566	1.66369e-10	3.17199e-06
chr17	7251416	7251573	ENST00000573699	ENSG00000170291_001	ENSG00000170291	001	23587	ELP5	elongator acetyltransferase complex subunit 5	-1.27865	-6.60423	3.69885e-10	6.04477e-06
chr2	177551363	177551582	ENST00000642466	ENSG00000018510_062	ENSG00000018510	062	8540	AGPS	alkylglycerone phosphate synthase	-1.59946	-6.621	4.42127e-10	6.3222e-06
chr12	52949173	52949590	ENST00000550600+ENST00000388835+ENST00000388837+ENST00000549078	ENSG00000111057_005	ENSG00000111057	005	3875	KRT18	keratin 18	-1.38178	-6.52083	6.89736e-10	8.767e-06
chr11	114400030	114400606	ENST00000540163	ENSG00000076053+ENSG00000076043+ENSG00000255663_001	ENSG00000076053+ENSG00000076043+ENSG00000255663	001	NA			-1.45159	-6.42024	8.83843e-10	1.01108e-05
chr15	66505328	66505748	ENST00000568588+ENST00000564517	ENSG00000174444+ENSG00000199673+ENSG00000202529+ENSG00000280554+ENSG00000200623+ENSG00000199574_052	ENSG00000174444+ENSG00000199673+ENSG00000202529+ENSG00000280554+ENSG00000200623+ENSG00000199574	052	NA			-1.42056	-6.33313	1.27198e-09	1.28647e-05
chr16	87868885	87869507	ENST00000261622	ENSG00000103257_013	ENSG00000103257	013	8140	SLC7A5	solute carrier family 7 member 5	-2.40128	-6.55787	1.34949e-09	1.28647e-05
chr5	181247124	181247576	ENST00000510199	ENSG00000204628+ENSG00000264549+ENSG00000272296_081	ENSG00000204628+ENSG00000264549+ENSG00000272296	081	NA			-1.82324	-6.2076	1.6559e-09	1.45714e-05
chr16	75648468	75648643	ENST00000566560	ENSG00000065427_039	ENSG00000065427	039	3735	KARS1	lysyl-tRNA synthetase 1	-1.281	-6.22352	2.1123e-09	1.7177e-05
chr8	116766682	116766925	ENST00000520813	ENSG00000147677_034	ENSG00000147677	034	8667	EIF3H	eukaryotic translation initiation factor 3 subunit H	-1.53945	-6.28468	2.25231e-09	1.7177e-05
chr10	74120170	74121363	ENST00000372755	ENSG00000035403_036	ENSG00000035403	036	7414	VCL	vinculin	-1.64936	-6.13842	3.51369e-09	2.5122e-05
chr8	93728155	93730632	ENST00000517700+ENST00000520560+ENST00000399300+ENST00000519109+ENST00000518597	ENSG00000183808_001	ENSG00000183808	001	389677	RBM12B	RNA binding motif protein 12B	-1.7624	-6.29016	5.90243e-09	3.97185e-05
chr2	169811668	169812064	ENST00000409333+ENST00000260956	ENSG00000138385_033	ENSG00000138385	033	6741	SSB	small RNA binding exonuclease protection factor La	-1.31362	-6.03685	8.272e-09	5.25713e-05
chr3	149845996	149846117	ENST00000473672+ENST00000481585	ENSG00000070087+ENSG00000206199+ENSG00000251854_027	ENSG00000070087+ENSG00000206199+ENSG00000251854	027	NA			-1.17322	-5.96634	1.0637e-08	5.89958e-05
chr10	63465495	63465977	ENST00000399262	ENSG00000171988_051	ENSG00000171988	051	221037	JMJD1C	jumonji domain containing 1C	-2.272	-6.16411	1.077e-08	5.89958e-05
chr3	100355352	100361635	ENST00000394140	ENSG00000114021_024	ENSG00000114021	024	56954	NIT2	nitrilase family member 2	-1.6606	-6.10548	1.083e-08	5.89958e-05
chr3	100709613	100709721	ENST00000675591+ENST00000675692+ENST00000675011+ENST00000675246+ENST00000675890+ENST00000676010+ENST00000676395+ENST00000674758+ENST00000675243+ENST00000674615+ENST00000676111+ENST00000675420+ENST00000674645+ENST00000675586+ENST00000479672+ENST00000463568+ENST00000240851+ENST00000675958+ENST00000476228+ENST00000676276+ENST00000620299+ENST00000676054+ENST00000674798	ENSG00000114354_018	ENSG00000114354	018	10342	TFG	trafficking from ER to golgi regulator	-3.24379	-5.9905	1.29474e-08	6.73242e-05
chr17	7582025	7582111	ENST00000250092+ENST00000380498	ENSG00000209582+ENSG00000264772+ENSG00000277957+ENSG00000238917+ENSG00000161956+ENSG00000277985+ENSG00000129226+ENSG00000161960_142	ENSG00000209582+ENSG00000264772+ENSG00000277957+ENSG00000238917+ENSG00000161956+ENSG00000277985+ENSG00000129226+ENSG00000161960	142	NA			-1.53332	-5.72926	1.6028e-08	7.97191e-05
chr5	179825146	179825226	ENST00000510187+ENST00000514093+ENST00000389805+ENST00000360718+ENST00000466342	ENSG00000161011_033	ENSG00000161011	033	8878	SQSTM1	sequestosome 1	2.77411	5.78671	2.12994e-08	0.000101524
chr14	39265968	39266527	ENST00000396165	ENSG00000150527_020	ENSG00000150527	020	4253	MIA2	MIA SH3 domain ER export factor 2	-1.90949	-5.88525	2.5793e-08	0.000118025
chr1	111449195	111449463	ENST00000493119	ENSG00000116459_002	ENSG00000116459	002	515	ATP5PB	ATP synthase peripheral stalk-membrane subunit b	-1.53679	-5.86989	3.3752e-08	0.000148504
chr7	76397518	76397797	ENST00000336517	ENSG00000188372_001	ENSG00000188372	001	7784	ZP3	zona pellucida glycoprotein 3	3.30482	5.96522	4.5923e-08	0.000194571
chr1	167935783	167936112	ENST00000450548	ENSG00000143164_001	ENSG00000143164	001	55827	DCAF6	DDB1 and CUL4 associated factor 6	-1.07727	-5.68381	5.56823e-08	0.000227494
chr10	73910605	73910749	ENST00000496926	ENSG00000122861_002	ENSG00000122861	002	5328	PLAU	plasminogen activator, urokinase	-2.23322	-5.5387	1.02143e-07	0.000402923
chr1	111774567	111775602	ENST00000680627	ENSG00000064703_052	ENSG00000064703	052	11218	DDX20	DEAD-box helicase 20	3.53891	5.72078	1.33525e-07	0.000509156
chr15	41308842	41309737	ENST00000501665	ENSG00000285920+ENSG00000247556+ENSG00000137804_028	ENSG00000285920+ENSG00000247556+ENSG00000137804	028	NA			-0.759439	-5.36695	1.46746e-07	0.000537082
chr8	103414714	103415364	ENST00000616836+ENST00000297579	ENSG00000164934_001	ENSG00000164934	001	25879	DCAF13	DDB1 and CUL4 associated factor 13	-1.17565	-5.51843	1.50238e-07	0.000537082
chr5	179836471	179837218	ENST00000389805+ENST00000360718+ENST00000510187	ENSG00000161011_039	ENSG00000161011	039	8878	SQSTM1	sequestosome 1	-1.25653	-5.3633	1.85378e-07	0.000642621
chr10	89338661	89340968	ENST00000371811+ENST00000679583+ENST00000679781+ENST00000681277+ENST00000680779+ENST00000680037+ENST00000681178+ENST00000371818+ENST00000681207+ENST00000679897+ENST00000679536+ENST00000681376	ENSG00000119917_017	ENSG00000119917	017	3437	IFIT3	interferon induced protein with tetratricopeptide repeats 3	3.81123	5.87187	2.09271e-07	0.000696969
chr3	161104696	161104821	ENST00000468606	ENSG00000169251_001	ENSG00000169251	001	51068	NMD3	NMD3 ribosome export adaptor	3.05396	5.36384	2.13241e-07	0.000696969
chr8	98045715	98046469	ENST00000521726	ENSG00000156482_028	ENSG00000156482	028	6156	RPL30	ribosomal protein L30	-2.19491	-5.46206	2.30388e-07	0.000732096
chr15	43771546	43773278	ENST00000300289	ENSG00000167004_023	ENSG00000167004	023	2923	PDIA3	protein disulfide isomerase family A member 3	-1.49606	-5.3487	2.49109e-07	0.000770191
chr19	27778469	27778710	ENST00000658654+ENST00000659364	ENSG00000261824_087	ENSG00000261824	087	148189	LINC00662	long intergenic non-protein coding RNA 662	2.55862	5.23518	2.63511e-07	0.000793279
chr3	161104822	161104881	ENST00000460503+ENST00000468606	ENSG00000169251_002	ENSG00000169251	002	51068	NMD3	NMD3 ribosome export adaptor	2.92279	5.27289	3.313e-07	0.000960219
chr14	95533503	95533803	ENST00000553672	ENSG00000182512_001	ENSG00000182512	001	51218	GLRX5	glutaredoxin 5	-2.16017	-5.6636	3.35753e-07	0.000960219
chr15	66505243	66505327	ENST00000564517	ENSG00000174444+ENSG00000199673+ENSG00000202529+ENSG00000280554+ENSG00000200623+ENSG00000199574_051	ENSG00000174444+ENSG00000199673+ENSG00000202529+ENSG00000280554+ENSG00000200623+ENSG00000199574	051	NA			-1.71304	-5.24379	3.59624e-07	0.0010034
chr14	95543947	95544557	ENST00000331334+ENST00000553672+ENST00000557731	ENSG00000182512_005	ENSG00000182512	005	51218	GLRX5	glutaredoxin 5	2.97183	5.62626	3.88955e-07	0.0010594
chr7	26201482	26201529	ENST00000490912	ENSG00000122566_066	ENSG00000122566	066	3181	HNRNPA2B1	heterogeneous nuclear ribonucleoprotein A2/B1	-1.19109	-5.16652	4.12874e-07	0.00106481
chr3	123799833	123800188	ENST00000506361	ENSG00000065534_059	ENSG00000065534	059	4638	MYLK	myosin light chain kinase	-2.78608	-5.18209	4.17678e-07	0.00106481
chr2	190964352	190964694	ENST00000415035	ENSG00000115415_003	ENSG00000115415	003	6772	STAT1	signal transducer and activator of transcription 1	-1.31685	-5.193	4.18865e-07	0.00106481
chr14	67360064	67360265	ENST00000555012	ENSG00000100554_041	ENSG00000100554	041	51382	ATP6V1D	ATPase H+ transporting V1 subunit D	-1.98776	-5.27686	4.35778e-07	0.00108372
chr14	74494031	74494177	ENST00000556009	ENSG00000283944+ENSG00000119655_026	ENSG00000283944+ENSG00000119655	026	NA			-1.77672	-5.50446	4.92633e-07	0.00119905
chr14	55559072	55559150	ENST00000557267	ENSG00000126777_001	ENSG00000126777	001	3895	KTN1	kinectin 1	-2.30882	-5.0705	5.61751e-07	0.00133879
chr5	179833228	179833246	ENST00000466342+ENST00000389805+ENST00000360718	ENSG00000161011_035	ENSG00000161011	035	8878	SQSTM1	sequestosome 1	2.45245	5.12353	5.98173e-07	0.0013965
chr17	74209897	74210655	ENST00000311111	ENSG00000172809_022	ENSG00000172809	022	6169	RPL38	ribosomal protein L38	-3.59552	-5.21938	7.3832e-07	0.00168922
chr14	103701545	103714249	ENST00000348520	ENSG00000256500+ENSG00000126214+ENSG00000256053_101	ENSG00000256500+ENSG00000126214+ENSG00000256053	101	NA			-0.608856	-5.02963	7.53353e-07	0.00168982
chr5	179824315	179824323	ENST00000510187+ENST00000514093+ENST00000422245+ENST00000389805+ENST00000360718+ENST00000466342	ENSG00000161011_032	ENSG00000161011	032	8878	SQSTM1	sequestosome 1	2.48328	5.06365	7.96493e-07	0.00175222
chr5	126777698	126777867	ENST00000395354+ENST00000460265+ENST00000492190+ENST00000463908+ENST00000261366	ENSG00000113368_011	ENSG00000113368	011	4001	LMNB1	lamin B1	-2.98279	-5.06514	1.00894e-06	0.00216934
chr11	123062750	123063230	ENST00000525624	ENSG00000202252+ENSG00000207118+ENSG00000109971_069	ENSG00000202252+ENSG00000207118+ENSG00000109971	069	NA			-1.98585	-4.97592	1.02402e-06	0.00216934
chr19	27778711	27779043	ENST00000664204+ENST00000659364+ENST00000658654+ENST00000591338+ENST00000670305	ENSG00000261824_088	ENSG00000261824	088	148189	LINC00662	long intergenic non-protein coding RNA 662	2.45593	4.95489	1.05942e-06	0.00220351
chr16	30761745	30762051	ENST00000563909	ENSG00000103549_001	ENSG00000103549	001	9810	RNF40	ring finger protein 40	-1.57511	-4.98308	1.09107e-06	0.00222882
chr5	36194993	36196468	ENST00000677886+ENST00000678537+ENST00000678270+ENST00000676559+ENST00000677984	ENSG00000145604_063	ENSG00000145604	063	6502	SKP2	S-phase kinase associated protein 2	-0.869047	-4.98735	1.27589e-06	0.00256064
chr5	134004895	134004975	ENST00000265333	ENSG00000213585_020	ENSG00000213585	020	7416	VDAC1	voltage dependent anion channel 1	-3.68506	-5.12784	1.3495e-06	0.00263915
chr5	176388763	176388927	ENST00000618911	ENSG00000048162_027	ENSG00000048162	027	51491	NOP16	NOP16 nucleolar protein	-0.783944	-4.96306	1.36115e-06	0.00263915
chr14	103126565	103126575	ENST00000560562+ENST00000560869+ENST00000559195+ENST00000558056+ENST00000333007	ENSG00000185215_009	ENSG00000185215	009	7127	TNFAIP2	TNF alpha induced protein 2	2.15656	5.0123	1.38863e-06	0.00264757
chr11	64307168	64307504	ENST00000000442+ENST00000406310+ENST00000405666+ENST00000677967+ENST00000468670	ENSG00000173153_007	ENSG00000173153	007	2101	ESRRA	estrogen related receptor alpha	2.66227	5.13061	1.43693e-06	0.00269474
chr1	20648315	20651766	ENST00000451424	ENSG00000117242+ENSG00000244038_003	ENSG00000117242+ENSG00000244038	003	NA			-0.890514	-4.99713	1.4867e-06	0.0027431
chr3	184299257	184299401	ENST00000459910+ENST00000417952+ENST00000492191+ENST00000310118+ENST00000476461+ENST00000433010+ENST00000487475	ENSG00000175166_007	ENSG00000175166	007	5708	PSMD2	proteasome 26S subunit ubiquitin receptor, non-ATPase 2	-1.19228	-4.86938	1.55129e-06	0.00281685
chr11	8685678	8685845	ENST00000314138+ENST00000525981+ENST00000526562+ENST00000530913+ENST00000524496+ENST00000534599+ENST00000532359+ENST00000530022	ENSG00000200983+ENSG00000166441_022	ENSG00000200983+ENSG00000166441	022	NA			2.08582	4.98788	1.61886e-06	0.00289361
chr15	79889093	79889354	ENST00000494999+ENST00000559722+ENST00000258874+ENST00000479961+ENST00000615374+ENST00000560919	ENSG00000180953+ENSG00000259332+ENSG00000288604+ENSG00000261229+ENSG00000136371+ENSG00000288592_013	ENSG00000180953+ENSG00000259332+ENSG00000288604+ENSG00000261229+ENSG00000136371+ENSG00000288592	013	NA			2.79086	5.00487	1.76302e-06	0.0031028
chr17	64502926	64502964	ENST00000676785+ENST00000678757+ENST00000577922+ENST00000676969+ENST00000676601+ENST00000581230+ENST00000678890+ENST00000585111+ENST00000580026+ENST00000225792+ENST00000583212+ENST00000579996+ENST00000581551+ENST00000677726+ENST00000584549+ENST00000540698+ENST00000578491+ENST00000582326+ENST00000678810+ENST00000583201+ENST00000450599+ENST00000581693+ENST00000585317+ENST00000678110+ENST00000577787…	ENSG00000284564+ENSG00000108654+ENSG00000284368_037	ENSG00000284564+ENSG00000108654+ENSG00000284368	037	NA			2.64369	4.83933	1.8017e-06	0.00312283
chr11	61342368	61342596	ENST00000540166	ENSG00000167986_115	ENSG00000167986	115	1642	DDB1	damage specific DNA binding protein 1	-1.03252	-4.83788	1.97685e-06	0.00337528
chr5	140647058	140647309	ENST00000513256	ENSG00000284325+ENSG00000113141_001	ENSG00000284325+ENSG00000113141	001	NA			-0.71039	-4.8007	2.47333e-06	0.00416087
chr9	2621182	2621303	ENST00000382096	ENSG00000147852_001	ENSG00000147852	001	7436	VLDLR	very low density lipoprotein receptor	2.6919	4.80159	2.55348e-06	0.00423344
chr2	99400266	99401326	ENST00000289371	ENSG00000158417_035	ENSG00000158417	035	9669	EIF5B	eukaryotic translation initiation factor 5B	-0.935463	-4.79192	2.7056e-06	0.00442158
chr19	12939428	12939631	ENST00000680816+ENST00000587486+ENST00000586967+ENST00000316448+ENST00000586760+ENST00000590325	ENSG00000179218_008	ENSG00000179218	008	811	CALR	calreticulin	2.69166	4.8458	2.81149e-06	0.00452991
chr15	78934978	78935082	ENST00000678415+ENST00000679172+ENST00000530929+ENST00000678727+ENST00000677810+ENST00000649928+ENST00000677448+ENST00000534038+ENST00000677254+ENST00000678283+ENST00000676671+ENST00000678841+ENST00000676639+ENST00000678281+ENST00000678886+ENST00000677874+ENST00000677011+ENST00000678644+ENST00000678799+ENST00000676808+ENST00000528741+ENST00000677367+ENST00000529612+ENST00000676763+ENST00000677238…	ENSG00000103811_081	ENSG00000103811	081	1512	CTSH	cathepsin H	2.67188	4.72916	2.90353e-06	0.00461322
chr9	128161251	128162947	ENST00000651955	ENSG00000148337_001	ENSG00000148337	001	25792	CIZ1	CDKN1A interacting zinc finger protein 1	-0.897402	-4.7561	3.0402e-06	0.0047642
chr11	64185272	64185974	ENST00000358794	ENSG00000168439_001	ENSG00000168439	001	10963	STIP1	stress induced phosphoprotein 1	-1.62068	-4.77212	3.40076e-06	0.00525721
chr10	125830562	125830651	ENST00000368759+ENST00000278100+ENST00000478798+ENST00000299130	ENSG00000107949_006	ENSG00000107949	006	56647	BCCIP	BRCA2 and CDKN1A interacting protein	2.81471	4.81101	4.30256e-06	0.0065626
chr2	241315570	241315672	ENST00000428482+ENST00000413241+ENST00000423693+ENST00000496569+ENST00000417540+ENST00000310931+ENST00000462130+ENST00000420451	ENSG00000115677_133	ENSG00000115677	133	3069	HDLBP	high density lipoprotein binding protein	-1.32025	-4.62351	4.54506e-06	0.00675968
chr1	151762969	151763167	ENST00000635322+ENST00000321531	ENSG00000232937+ENSG00000143450_002	ENSG00000232937+ENSG00000143450	002	NA			-0.703478	-4.69803	4.54995e-06	0.00675968
chr19	10252268	10252827	ENST00000592893	ENSG00000266978_001	ENSG00000266978	001	NA			-2.5601	-6.69136	5.01318e-06	0.00724508
chr19	10284968	10285108	ENST00000592893	ENSG00000266978_003	ENSG00000266978	003	NA			2.5601	6.69136	5.01318e-06	0.00724508
chr3	131016152	131016669	ENST00000533801+ENST00000359644+ENST00000504381+ENST00000328560+ENST00000422190+ENST00000504612+ENST00000513801+ENST00000507488	ENSG00000017260_067	ENSG00000017260	067	27032	ATP2C1	ATPase secretory pathway Ca2+ transporting 1	-1.55049	-4.6254	5.10536e-06	0.00724508
chr19	27793686	27793694	ENST00000654151+ENST00000665996+ENST00000669191+ENST00000665874+ENST00000666658+ENST00000659922+ENST00000655465+ENST00000666734+ENST00000667678+ENST00000656708+ENST00000656221+ENST00000657659+ENST00000658654+ENST00000659422+ENST00000658794+ENST00000664720+ENST00000654098+ENST00000664921+ENST00000653317+ENST00000654892+ENST00000656647+ENST00000654565+ENST00000656728+ENST00000659734+ENST00000653459…	ENSG00000261824_113	ENSG00000261824	113	148189	LINC00662	long intergenic non-protein coding RNA 662	-2.69001	-4.61805	5.18827e-06	0.00724508
chr5	181248009	181248096	ENST00000507000	ENSG00000204628+ENSG00000264549+ENSG00000272296_082	ENSG00000204628+ENSG00000264549+ENSG00000272296	082	NA			-1.80465	-4.63497	5.19333e-06	0.00724508
chr3	149027669	149031775	ENST00000345003	ENSG00000163754_040	ENSG00000163754	040	2992	GYG1	glycogenin 1	-0.94185	-4.74336	5.40729e-06	0.00740676
chr5	38932872	38935641	ENST00000274276	ENSG00000145623_024	ENSG00000145623	024	9180	OSMR	oncostatin M receptor	2.51699	4.68838	5.43872e-06	0.00740676
chr3	129440036	129440179	ENST00000393278	ENSG00000129071_030	ENSG00000129071	030	8930	MBD4	methyl-CpG binding domain 4, DNA glycosylase	-2.14458	-4.78435	5.51199e-06	0.00741823
chr3	100709606	100709612	ENST00000675591+ENST00000675692+ENST00000675011+ENST00000675246+ENST00000675890+ENST00000676010+ENST00000674758+ENST00000675243+ENST00000674615+ENST00000676111+ENST00000675420+ENST00000674645+ENST00000675586+ENST00000479672+ENST00000240851+ENST00000675958+ENST00000476228+ENST00000676276+ENST00000620299+ENST00000676054+ENST00000674798	ENSG00000114354_017	ENSG00000114354	017	10342	TFG	trafficking from ER to golgi regulator	-2.64058	-4.66214	6.47332e-06	0.00861072
chr1	42842529	42844983	ENST00000487556+ENST00000372514+ENST00000372517+ENST00000328249	ENSG00000164010_030	ENSG00000164010	030	114625	ERMAP	erythroblast membrane associated protein (Scianna blood group)	-1.41844	-4.62235	6.73849e-06	0.00877778
chr1	43171479	43171609	ENST00000491223+ENST00000431635+ENST00000483082+ENST00000472982+ENST00000236051	ENSG00000117395+ENSG00000284410_014	ENSG00000117395+ENSG00000284410	014	NA			2.79815	4.61289	6.75237e-06	0.00877778
chr6	73492025	73492339	ENST00000676547+ENST00000423099	ENSG00000156508_002	ENSG00000156508	002	1915	EEF1A1	eukaryotic translation elongation factor 1 alpha 1	-1.21879	-4.62337	6.94383e-06	0.00892524
chr3	143001168	143001265	ENST00000488497+ENST00000595248+ENST00000595774	ENSG00000163714+ENSG00000241570_027	ENSG00000163714+ENSG00000241570	027	NA			-1.64241	-4.55459	7.12914e-06	0.00906162
chr8	90003112	90003228	ENST00000396252	ENSG00000104320_039	ENSG00000104320	039	4683	NBN	nibrin	-2.75992	-4.62486	7.36343e-06	0.00925656
chr9	128916740	128918034	ENST00000372600+ENST00000259324+ENST00000372599	ENSG00000136802_010	ENSG00000136802	010	56262	LRRC8A	leucine rich repeat containing 8 VRAC subunit A	2.66626	4.71704	7.84729e-06	0.00966548
chr11	72109330	72110777	ENST00000544409+ENST00000427369+ENST00000307198	ENSG00000284844+ENSG00000284922+ENSG00000184154_061	ENSG00000284844+ENSG00000284922+ENSG00000184154	061	NA			-0.505502	-4.52448	7.85771e-06	0.00966548
chr21	33575778	33575893	ENST00000356577+ENST00000457208+ENST00000484294+ENST00000470533+ENST00000465834+ENST00000477419+ENST00000473102+ENST00000455528+ENST00000467616+ENST00000478183+ENST00000436227+ENST00000381692+ENST00000491794	ENSG00000159140+ENSG00000284448_039	ENSG00000159140+ENSG00000284448	039	NA			-2.53593	-4.58055	8.08117e-06	0.0098173
chr10	73916389	73917494	ENST00000446342+ENST00000372764	ENSG00000122861_019	ENSG00000122861	019	5328	PLAU	plasminogen activator, urokinase	2.37535	4.58708	8.21347e-06	0.0098173
chr7	6402316	6402365	ENST00000473564+ENST00000488373+ENST00000348035+ENST00000495499+ENST00000497741+ENST00000356142	ENSG00000136238_013	ENSG00000136238	013	5879	RAC1	Rac family small GTPase 1	2.42568	4.65514	8.23858e-06	0.0098173
chr2	227325227	227325474	ENST00000657158+ENST00000665988+ENST00000671563	ENSG00000236432_051	ENSG00000236432	051	654841	MFF-DT	MFF divergent transcript	-1.19551	-4.65545	8.71932e-06	0.010283
chr3	150572496	150572529	ENST00000465535+ENST00000482471+ENST00000460851+ENST00000273435+ENST00000406576+ENST00000477551+ENST00000487799	ENSG00000144895_039	ENSG00000144895	039	83939	EIF2A	eukaryotic translation initiation factor 2A	2.47454	4.51534	9.02126e-06	0.0105306
chr6	136550423	136550819	ENST00000618822+ENST00000616617	ENSG00000135525_034	ENSG00000135525	034	9053	MAP7	microtubule associated protein 7	-2.11114	-4.59795	9.1189e-06	0.010537
chr20	35274272	35276998	ENST00000246186	ENSG00000125966_009	ENSG00000125966	009	10893	MMP24	matrix metallopeptidase 24	-1.26536	-4.69856	9.23854e-06	0.0105685
chr1	45515654	45515807	ENST00000319248+ENST00000676549+ENST00000424390+ENST00000447184+ENST00000262746	ENSG00000117450_007	ENSG00000117450	007	5052	PRDX1	peroxiredoxin 1	2.65255	4.61409	9.754e-06	0.0109229
chr17	64506927	64507314	ENST00000585111+ENST00000676785+ENST00000676601+ENST00000678890+ENST00000584500	ENSG00000284564+ENSG00000108654+ENSG00000284368_093	ENSG00000284564+ENSG00000108654+ENSG00000284368	093	NA			-0.982418	-4.47359	9.78851e-06	0.0109229
chr19	38387083	38387280	ENST00000334928+ENST00000587676	ENSG00000179168_009	ENSG00000179168	009	199720	GGN	gametogenetin	2.7524	4.57991	9.83481e-06	0.0109229
chr16	68645310	68645318	ENST00000264012+ENST00000542274+ENST00000429102+ENST00000565453	ENSG00000062038_005	ENSG00000062038	005	1001	CDH3	cadherin 3	-2.8272	-4.50361	9.99128e-06	0.0109556
chr7	26185199	26185279	ENST00000677631+ENST00000676749	ENSG00000122566_012	ENSG00000122566	012	3181	HNRNPA2B1	heterogeneous nuclear ribonucleoprotein A2/B1	1.16958	4.48526	1.00558e-05	0.0109556
chr16	71808439	71809202	ENST00000683775	ENSG00000224470+ENSG00000182149_001	ENSG00000224470+ENSG00000182149	001	NA			-0.832588	-4.48926	1.03089e-05	0.0110223
chr9	32552434	32552553	ENST00000360538+ENST00000681750+ENST00000680198+ENST00000379858	ENSG00000197579+ENSG00000107201+ENSG00000288684_038	ENSG00000197579+ENSG00000107201+ENSG00000288684	038	NA			-1.43944	-4.57801	1.03097e-05	0.0110223
chr7	66739996	66740732	ENST00000607882	ENSG00000284461+ENSG00000154710+ENSG00000243335_035	ENSG00000284461+ENSG00000154710+ENSG00000243335	035	NA			-1.40366	-4.64363	1.14619e-05	0.0121407
chr5	179833032	179833227	ENST00000466342+ENST00000389805+ENST00000360718+ENST00000510187	ENSG00000161011_034	ENSG00000161011	034	8878	SQSTM1	sequestosome 1	2.25518	4.47069	1.18108e-05	0.0123703
chr6	30717435	30717639	ENST00000681435	ENSG00000196230_001	ENSG00000196230	001	203068	TUBB	tubulin beta class I	-3.33002	-4.71525	1.1895e-05	0.0123703
chr17	82273698	82273731	ENST00000314028	ENSG00000141551_070	ENSG00000141551	070	1453	CSNK1D	casein kinase 1 delta	-3.50184	-4.41973	1.20096e-05	0.0123771
chr2	65088369	65088690	ENST00000649427+ENST00000409751+ENST00000409892+ENST00000398529+ENST00000409784	ENSG00000138069_007	ENSG00000138069	007	5861	RAB1A	RAB1A, member RAS oncogene family	2.52745	4.52487	1.33925e-05	0.0136111
chr6	159679299	159682138	ENST00000538183+ENST00000546260	ENSG00000112096+ENSG00000285427_005	ENSG00000112096+ENSG00000285427	005	NA			2.53119	4.45346	1.34639e-05	0.0136111
chr5	180810729	180810920	ENST00000512080+ENST00000510962	ENSG00000131446_055	ENSG00000131446	055	4245	MGAT1	alpha-1,3-mannosyl-glycoprotein 2-beta-N-acetylglucosaminyltransferase	-2.70829	-4.51961	1.36833e-05	0.0136111
chr3	100736576	100736704	ENST00000675591+ENST00000487505+ENST00000674699+ENST00000676308+ENST00000675047+ENST00000676455+ENST00000675692+ENST00000675011+ENST00000675246+ENST00000675890+ENST00000675499+ENST00000676010+ENST00000676395+ENST00000490574+ENST00000674758+ENST00000615993+ENST00000675243+ENST00000674615+ENST00000418917+ENST00000676111+ENST00000675420+ENST00000676431+ENST00000674645+ENST00000675586+ENST00000675543…	ENSG00000114354_031	ENSG00000114354	031	10342	TFG	trafficking from ER to golgi regulator	2.27032	4.48521	1.36836e-05	0.0136111
chr19	38289151	38289167	ENST00000587090+ENST00000587519+ENST00000590738+ENST00000454580+ENST00000301244+ENST00000589749+ENST00000587516+ENST00000585357	ENSG00000167642+ENSG00000167644+ENSG00000267748_015	ENSG00000167642+ENSG00000167644+ENSG00000267748	015	NA			2.36289	4.4346	1.3802e-05	0.0136111
chr3	196471760	196472772	ENST00000437070+ENST00000318037	ENSG00000163961_002	ENSG00000163961	002	165918	RNF168	ring finger protein 168	2.7929	4.61599	1.40842e-05	0.0137508
chr17	43536412	43536498	ENST00000589898+ENST00000650571	ENSG00000067596_038	ENSG00000067596	038	1659	DHX8	DEAH-box helicase 8	-1.14067	-4.49937	1.42638e-05	0.0137508
chr17	7581067	7581377	ENST00000584180	ENSG00000209582+ENSG00000264772+ENSG00000277957+ENSG00000238917+ENSG00000161956+ENSG00000277985+ENSG00000129226+ENSG00000161960_139	ENSG00000209582+ENSG00000264772+ENSG00000277957+ENSG00000238917+ENSG00000161956+ENSG00000277985+ENSG00000129226+ENSG00000161960	139	NA			-2.80592	-4.37555	1.43042e-05	0.0137508
chr4	75724549	75724589	ENST00000676666	ENSG00000201644+ENSG00000138757_129	ENSG00000201644+ENSG00000138757	129	NA			-2.53102	-4.4598	1.44481e-05	0.0137734
chr15	41332156	41332693	ENST00000668273+ENST00000661438	ENSG00000285920+ENSG00000247556+ENSG00000137804_030	ENSG00000285920+ENSG00000247556+ENSG00000137804	030	NA			-0.665373	-4.38897	1.51325e-05	0.0143066
chr2	55531011	55531267	ENST00000490934	ENSG00000163001_010	ENSG00000163001	010	112942	CFAP36	cilia and flagella associated protein 36	-2.68004	-4.46471	1.53508e-05	0.014394
chr6	116279143	116279731	ENST00000607094	ENSG00000188820+ENSG00000285446+ENSG00000111817_010	ENSG00000188820+ENSG00000285446+ENSG00000111817	010	NA			-0.70036	-4.42787	1.55323e-05	0.0144251
chr19	19515736	19516224	ENST00000502506	ENSG00000250067+ENSG00000186010+ENSG00000258674_001	ENSG00000250067+ENSG00000186010+ENSG00000258674	001	NA			-1.71162	-4.48503	1.57534e-05	0.0144251
chr13	31161476	31161904	ENST00000380405+ENST00000602786+ENST00000320027	ENSG00000120694_031	ENSG00000120694	031	10808	HSPH1	heat shock protein family H (Hsp110) member 1	-1.46125	-4.42439	1.57623e-05	0.0144251
chr20	17968812	17968980	ENST00000377768	ENSG00000125850+ENSG00000089006_054	ENSG00000125850+ENSG00000089006	054	NA			-1.33476	-4.39791	1.59696e-05	0.0144989
chr6	17628655	17629539	ENST00000537253+ENST00000613258+ENST00000262077	ENSG00000124789_006	ENSG00000124789	006	9972	NUP153	nucleoporin 153	2.18299	4.53038	1.64485e-05	0.0148161
chr17	4948263	4948530	ENST00000225655+ENST00000572383	ENSG00000108518_006	ENSG00000108518	006	5216	PFN1	profilin 1	-1.9609	-4.6192	1.72592e-05	0.0153229
chr9	113275550	113275572	ENST00000374206	ENSG00000176386_007	ENSG00000176386	007	246184	CDC26	cell division cycle 26	-2.67091	-4.56246	1.7279e-05	0.0153229
chr19	27793695	27793699	ENST00000654151+ENST00000665996+ENST00000669191+ENST00000665874+ENST00000666658+ENST00000659922+ENST00000655465+ENST00000666734+ENST00000667678+ENST00000656708+ENST00000656221+ENST00000657659+ENST00000658654+ENST00000659422+ENST00000658794+ENST00000664720+ENST00000654098+ENST00000664921+ENST00000654892+ENST00000656647+ENST00000654565+ENST00000656728+ENST00000659734+ENST00000653459+ENST00000658434…	ENSG00000261824_114	ENSG00000261824	114	148189	LINC00662	long intergenic non-protein coding RNA 662	-2.54054	-4.32218	1.94015e-05	0.0169424
chr19	27793700	27793703	ENST00000654151+ENST00000665996+ENST00000669191+ENST00000665874+ENST00000666658+ENST00000667678+ENST00000655465+ENST00000666734+ENST00000656708+ENST00000656221+ENST00000657659+ENST00000658654+ENST00000659422+ENST00000658794+ENST00000664720+ENST00000654098+ENST00000664921+ENST00000654892+ENST00000656647+ENST00000654565+ENST00000656728+ENST00000659734+ENST00000653459+ENST00000658434+ENST00000655567…	ENSG00000261824_115	ENSG00000261824	115	148189	LINC00662	long intergenic non-protein coding RNA 662	-2.54054	-4.32218	1.94015e-05	0.0169424
chr15	82988441	82988828	ENST00000514272	ENSG00000169609_001	ENSG00000169609	001	123207	C15orf40	chromosome 15 open reading frame 40	-2.37554	-4.45137	1.98351e-05	0.0171899
chr17	35243089	35243143	ENST00000592325+ENST00000299977+ENST00000542451	ENSG00000166750_003	ENSG00000166750	003	162394	SLFN5	schlafen family member 5	-2.78646	-4.57947	2.076e-05	0.0178388
chr11	11942335	11942949	ENST00000525078+ENST00000527733+ENST00000339865+ENST00000399455	ENSG00000170242_029	ENSG00000170242	029	55031	USP47	ubiquitin specific peptidase 47	2.5717	4.40568	2.08958e-05	0.0178388
chr8	144515326	144515457	ENST00000621189+ENST00000532846+ENST00000617875	ENSG00000160957_026	ENSG00000160957	026	9401	RECQL4	RecQ like helicase 4	-2.51375	-4.31342	2.15341e-05	0.018229
chr17	7581378	7581622	ENST00000250092+ENST00000380498+ENST00000581621+ENST00000584180	ENSG00000209582+ENSG00000264772+ENSG00000277957+ENSG00000238917+ENSG00000161956+ENSG00000277985+ENSG00000129226+ENSG00000161960_140	ENSG00000209582+ENSG00000264772+ENSG00000277957+ENSG00000238917+ENSG00000161956+ENSG00000277985+ENSG00000129226+ENSG00000161960	140	NA			-2.79377	-4.28114	2.16716e-05	0.018229
chr22	36227342	36228031	ENST00000451256+ENST00000358502+ENST00000249066	ENSG00000128335_003	ENSG00000128335	003	23780	APOL2	apolipoprotein L2	2.33565	4.45068	2.24429e-05	0.01874
chr14	32076114	32076217	ENST00000555814	ENSG00000100852_001	ENSG00000100852	001	394	ARHGAP5	Rho GTPase activating protein 5	-1.33145	-4.35496	2.28633e-05	0.0189527
chr1	31413813	31414064	ENST00000536384+ENST00000491976	ENSG00000168528_006	ENSG00000168528	006	347735	SERINC2	serine incorporator 2	-2.87574	-4.48463	2.32071e-05	0.0190196
chr3	143001091	143001167	ENST00000595248+ENST00000595774	ENSG00000163714+ENSG00000241570_026	ENSG00000163714+ENSG00000241570	026	NA			-1.64737	-4.28537	2.32765e-05	0.0190196
chr22	50529301	50529338	ENST00000651196+ENST00000476284+ENST00000651906+ENST00000252029+ENST00000652237+ENST00000650719+ENST00000487162+ENST00000487577+ENST00000395681+ENST00000395680+ENST00000651095+ENST00000425169+ENST00000395678	ENSG00000177989+ENSG00000025708+ENSG00000284194_039	ENSG00000177989+ENSG00000025708+ENSG00000284194	039	NA			2.29025	4.26059	2.37945e-05	0.019305
chr2	63588609	63588957	ENST00000544381+ENST00000485781	ENSG00000014641_001	ENSG00000014641	001	4190	MDH1	malate dehydrogenase 1	-2.51312	-4.39626	2.46665e-05	0.0198129
chr17	4538944	4538975	ENST00000571368+ENST00000573723+ENST00000574934+ENST00000573116+ENST00000254718+ENST00000381556	ENSG00000132382_005	ENSG00000132382	005	10514	MYBBP1A	MYB binding protein 1a	-2.64636	-4.28058	2.47669e-05	0.0198129
chr17	81648430	81648465	ENST00000570300	ENSG00000182446_068	ENSG00000182446	068	55666	NPLOC4	NPL4 homolog, ubiquitin recognition factor	-2.17037	-4.34496	2.50765e-05	0.0199143
chr11	123062353	123062669	ENST00000532780	ENSG00000202252+ENSG00000207118+ENSG00000109971_068	ENSG00000202252+ENSG00000207118+ENSG00000109971	068	NA			-3.08421	-4.27018	2.5242e-05	0.0199143
chr14	103126389	103126564	ENST00000560562+ENST00000560869+ENST00000559195+ENST00000558056+ENST00000333007+ENST00000559406	ENSG00000185215_008	ENSG00000185215	008	7127	TNFAIP2	TNF alpha induced protein 2	1.86149	4.33495	2.54295e-05	0.0199249
chr1	145936391	145936588	ENST00000601726	ENSG00000280778+ENSG00000234222+ENSG00000121851_017	ENSG00000280778+ENSG00000234222+ENSG00000121851	017	NA			1.18455	4.3024	2.62452e-05	0.0204242
chr1	17438230	17438522	ENST00000375436+ENST00000375433	ENSG00000179051_017	ENSG00000179051	017	55920	RCC2	regulator of chromosome condensation 2	-2.29819	-4.31672	2.67388e-05	0.0204287
chr1	236538960	236539063	ENST00000366584+ENST00000481485+ENST00000454943+ENST00000341872+ENST00000430527+ENST00000526634+ENST00000406509+ENST00000416919+ENST00000366583+ENST00000442397+ENST00000528782+ENST00000526589+ENST00000238181+ENST00000525042+ENST00000323938+ENST00000450372+ENST00000532826+ENST00000434231+ENST00000352231+ENST00000527974	ENSG00000116977_030	ENSG00000116977	030	3964	LGALS8	galectin 8	2.43739	4.24104	2.67502e-05	0.0204287
chr12	6520986	6521110	ENST00000382457+ENST00000539084+ENST00000315579+ENST00000542472	ENSG00000010292_033	ENSG00000010292	033	9918	NCAPD2	non-SMC condensin I complex subunit D2	2.47044	4.2605	2.67868e-05	0.0204287
chr18	12328944	12329783	ENST00000269143	ENSG00000141385_001	ENSG00000141385	001	10939	AFG3L2	AFG3 like matrix AAA peptidase subunit 2	-0.914673	-4.33147	2.72717e-05	0.0206607
chr12	65963411	65966291	ENST00000403681	ENSG00000149948_023	ENSG00000149948	023	8091	HMGA2	high mobility group AT-hook 2	2.42591	4.39085	2.82789e-05	0.0210986
chr2	197500222	197500274	ENST00000345042	ENSG00000144381_052	ENSG00000144381	052	3329	HSPD1	heat shock protein family D (Hsp60) member 1	-1.59922	-4.27681	2.83106e-05	0.0210986
chr15	78937318	78937423	ENST00000678415+ENST00000679172+ENST00000530929+ENST00000678727+ENST00000677810+ENST00000649928+ENST00000677448+ENST00000534038+ENST00000677254+ENST00000678283+ENST00000676671+ENST00000678841+ENST00000676639+ENST00000678281+ENST00000678886+ENST00000677874+ENST00000677011+ENST00000678644+ENST00000678799+ENST00000676808+ENST00000528741+ENST00000677367+ENST00000529612+ENST00000677238+ENST00000678031…	ENSG00000103811_087	ENSG00000103811	087	1512	CTSH	cathepsin H	2.52684	4.22325	2.8403e-05	0.0210986
chr8	23020133	23022310	ENST00000523752+ENST00000276431	ENSG00000120889_001	ENSG00000120889	001	8795	TNFRSF10B	TNF receptor superfamily member 10b	2.46007	4.3632	2.96093e-05	0.0217246
chr17	63830386	63830501	ENST00000584880+ENST00000585242+ENST00000579031+ENST00000581842+ENST00000582130+ENST00000581764+ENST00000579147+ENST00000578570+ENST00000375812+ENST00000584536+ENST00000310144+ENST00000585123+ENST00000579708+ENST00000584320+ENST00000580864+ENST00000581882	ENSG00000087191_038	ENSG00000087191	038	5705	PSMC5	proteasome 26S subunit, ATPase 5	2.43315	4.21342	2.96254e-05	0.0217246
chr12	49762873	49762948	ENST00000547798+ENST00000549471+ENST00000552370+ENST00000267115+ENST00000549385+ENST00000395006+ENST00000552699+ENST00000423828	ENSG00000139644_062	ENSG00000139644	062	7009	TMBIM6	transmembrane BAX inhibitor motif containing 6	2.24505	4.27389	3.00165e-05	0.0218711
chr14	50912156	50912303	ENST00000532462+ENST00000216392+ENST00000544180	ENSG00000100504_010	ENSG00000100504	010	5836	PYGL	glycogen phosphorylase L	2.00846	4.24693	3.12294e-05	0.0224825
chr1	45510914	45511035	ENST00000424390+ENST00000447184+ENST00000676549	ENSG00000117450_001	ENSG00000117450	001	5052	PRDX1	peroxiredoxin 1	-1.3073	-4.32444	3.12486e-05	0.0224825
chr16	70523373	70523518	ENST00000530160+ENST00000482252+ENST00000524584+ENST00000564415+ENST00000530314+ENST00000323786+ENST00000393612+ENST00000674443+ENST00000562200+ENST00000564653	ENSG00000103051_045	ENSG00000103051	045	25839	COG4	component of oligomeric golgi complex 4	-2.67041	-4.32657	3.24174e-05	0.0231776
chr10	3145167	3148622	ENST00000430356	ENSG00000067057+ENSG00000237399+ENSG00000278419_064	ENSG00000067057+ENSG00000237399+ENSG00000278419	064	NA			-0.557612	-4.19978	3.30458e-05	0.0234802
chr2	86720982	86721122	ENST00000604011	ENSG00000115561+ENSG00000249884+ENSG00000239305_047	ENSG00000115561+ENSG00000249884+ENSG00000239305	047	NA			-2.64755	-4.25028	3.36492e-05	0.0237613
chr17	1829702	1829900	ENST00000571058	ENSG00000132383_001	ENSG00000132383	001	6117	RPA1	replication protein A1	-1.23239	-4.23462	3.46812e-05	0.0243398
chr1	222628474	222630389	ENST00000470521+ENST00000344922+ENST00000354906	ENSG00000154305_006	ENSG00000154305	006	375056	MIA3	MIA SH3 domain ER export factor 3	2.33841	4.19941	3.5605e-05	0.0248358
chr1	244856097	244856158	ENST00000649899+ENST00000640306+ENST00000638716+ENST00000639064+ENST00000283179+ENST00000639880+ENST00000476241+ENST00000440865+ENST00000640119+ENST00000366525+ENST00000639628+ENST00000468690+ENST00000638475+ENST00000639824+ENST00000444376+ENST00000640056+ENST00000640001+ENST00000638230+ENST00000638952+ENST00000640218	ENSG00000153187_046	ENSG00000153187	046	3192	HNRNPU	heterogeneous nuclear ribonucleoprotein U	2.41564	4.16606	3.62535e-05	0.0249377
chr1	227733148	227733413	ENST00000485807+ENST00000480590	ENSG00000081692_007	ENSG00000081692	007	65094	JMJD4	jumonji domain containing 4	-2.1374	-4.2525	3.63959e-05	0.0249377
chr19	8321158	8321494	ENST00000449223	ENSG00000233927_001	ENSG00000233927	001	6234	RPS28	ribosomal protein S28	-0.982494	-4.32378	3.65627e-05	0.0249377
chr6	56954407	56954628	ENST00000650917+ENST00000680361+ENST00000449297	ENSG00000151914_185	ENSG00000151914	185	667	DST	dystonin	-2.62744	-4.16208	3.66231e-05	0.0249377
chr4	57031008	57031158	ENST00000478188+ENST00000381227+ENST00000314595+ENST00000431623	ENSG00000047315_049	ENSG00000047315	049	5431	POLR2B	RNA polymerase II subunit B	1.92294	4.24115	3.71477e-05	0.0251452
chr8	124552918	124554406	ENST00000678753	ENSG00000147684_029	ENSG00000147684	029	4715	NDUFB9	NADH:ubiquinone oxidoreductase subunit B9	1.5292	4.22788	3.7551e-05	0.0252687
chrX	78126950	78129295	ENST00000373316	ENSG00000248503+ENSG00000102144+ENSG00000165240_068	ENSG00000248503+ENSG00000102144+ENSG00000165240	068	NA			-2.30233	-4.22192	3.78092e-05	0.0252937
chr15	44562951	44563029	ENST00000558353	ENSG00000104131_021	ENSG00000104131	021	8669	EIF3J	eukaryotic translation initiation factor 3 subunit J	-1.15882	-4.21327	3.84388e-05	0.0254806
chr16	69717993	69718122	ENST00000569118	ENSG00000181019_009	ENSG00000181019	009	1728	NQO1	NAD(P)H quinone dehydrogenase 1	-2.67288	-4.25265	3.8534e-05	0.0254806
chr16	68645319	68645424	ENST00000264012+ENST00000542274+ENST00000429102	ENSG00000062038_006	ENSG00000062038	006	1001	CDH3	cadherin 3	-2.63464	-4.17678	4.00691e-05	0.0261456
chr1	35192222	35193145	ENST00000357214	ENSG00000116560_026	ENSG00000116560	026	6421	SFPQ	splicing factor proline and glutamine rich	-1.27147	-4.22713	4.02722e-05	0.0261456
chr7	105569203	105569290	ENST00000485614+ENST00000480514+ENST00000486180+ENST00000469099+ENST00000490493+ENST00000460135	ENSG00000185055_009	ENSG00000185055	009	100130771	EFCAB10	EF-hand calcium binding domain 10	2.53444	4.29762	4.03895e-05	0.0261456
chr3	143043117	143043276	ENST00000463563+ENST00000488497+ENST00000480029+ENST00000473835+ENST00000467348+ENST00000493598	ENSG00000163714+ENSG00000241570_082	ENSG00000163714+ENSG00000241570	082	NA			2.4326	4.15476	4.04539e-05	0.0261456
chr14	35079013	35079024	ENST00000382406+ENST00000280987+ENST00000396472+ENST00000554794	ENSG00000151327_023	ENSG00000151327	023	283635	FAM177A1	family with sequence similarity 177 member A1	2.25432	4.16856	4.07765e-05	0.0262054
chr22	50529141	50529300	ENST00000651196+ENST00000476284+ENST00000651906+ENST00000252029+ENST00000652237+ENST00000650719+ENST00000487162+ENST00000487577+ENST00000395681+ENST00000395680+ENST00000651095+ENST00000652352+ENST00000425169+ENST00000395678	ENSG00000177989+ENSG00000025708+ENSG00000284194_038	ENSG00000177989+ENSG00000025708+ENSG00000284194	038	NA			2.23018	4.1324	4.11997e-05	0.0262054
chr12	112970585	112972894	ENST00000679493+ENST00000679505+ENST00000681002+ENST00000679354+ENST00000549918+ENST00000680177+ENST00000679517+ENST00000680044+ENST00000680293+ENST00000681764+ENST00000228928+ENST00000679562+ENST00000681134+ENST00000679912+ENST00000680090+ENST00000681497+ENST00000681346+ENST00000679547+ENST00000679483+ENST00000679812	ENSG00000111331_077	ENSG00000111331	077	4940	OAS3	2'-5'-oligoadenylate synthetase 3	2.25783	4.26461	4.12338e-05	0.0262054
chr14	21489173	21489403	ENST00000473176+ENST00000455393+ENST00000613569+ENST00000613005+ENST00000448790	ENSG00000092203_027	ENSG00000092203	027	9878	TOX4	TOX high mobility group box family member 4	2.09486	4.2048	4.20437e-05	0.0265726
chr9	114290810	114290917	ENST00000494090+ENST00000356083	ENSG00000196739_056	ENSG00000196739	056	85301	COL27A1	collagen type XXVII alpha 1 chain	2.31794	4.12751	4.35564e-05	0.0272365
chr12	52949805	52950327	ENST00000548015	ENSG00000111057_006	ENSG00000111057	006	3875	KRT18	keratin 18	-1.23992	-4.19016	4.37079e-05	0.0272365
chr1	20652851	20652971	ENST00000602624+ENST00000415136+ENST00000475210	ENSG00000117242+ENSG00000244038_009	ENSG00000117242+ENSG00000244038	009	NA			2.43576	4.19995	4.38085e-05	0.0272365
chr14	61457182	61457319	ENST00000555082+ENST00000332981+ENST00000553889+ENST00000557585+ENST00000557559	ENSG00000027075+ENSG00000232774+ENSG00000258989_039	ENSG00000027075+ENSG00000232774+ENSG00000258989	039	NA			2.40379	4.19776	4.41926e-05	0.0273268
chr7	100089747	100090238	ENST00000472107+ENST00000465027	ENSG00000168090_013	ENSG00000168090	013	10980	COPS6	COP9 signalosome subunit 6	-2.37047	-4.15686	4.4737e-05	0.0275147
chr10	5814108	5814329	ENST00000608581	ENSG00000057608_028	ENSG00000057608	028	2665	GDI2	GDP dissociation inhibitor 2	-1.79349	-4.15318	4.64182e-05	0.028396
chrX	153794191	153794334	ENST00000370087+ENST00000491833+ENST00000320857	ENSG00000180879_003	ENSG00000180879	003	6748	SSR4	signal sequence receptor subunit 4	-0.75986	-4.15766	5.07425e-05	0.030844
chr19	42510897	42510974	ENST00000457234	ENSG00000213904_018	ENSG00000213904	018	100996307	LIPE-AS1	LIPE antisense RNA 1	2.57897	4.25449	5.0982e-05	0.030844
chr14	64400793	64400877	ENST00000557539+ENST00000554739+ENST00000545908+ENST00000557370+ENST00000652337+ENST00000555252+ENST00000555709+ENST00000650853+ENST00000554768+ENST00000651537+ENST00000652179	ENSG00000100714_012	ENSG00000100714	012	4522	MTHFD1	methylenetetrahydrofolate dehydrogenase, cyclohydrolase and formyltetrahydrofolate synthetase 1	2.44762	4.09006	5.12286e-05	0.030844
chr14	24311148	24311227	ENST00000336557+ENST00000258807	ENSG00000136305_016	ENSG00000136305	016	27141	CIDEB	cell death inducing DFFA like effector b	-1.04783	-4.13809	5.28858e-05	0.0316023
chr2	229923148	229923239	ENST00000435716	ENSG00000153827_081	ENSG00000153827	081	9320	TRIP12	thyroid hormone receptor interactor 12	-2.46823	-4.09409	5.33099e-05	0.0316023
chr17	75525080	75525174	ENST00000580578	ENSG00000073350_001	ENSG00000073350	001	3993	LLGL2	LLGL scribble cell polarity complex component 2	-3.0071	-4.3168	5.33169e-05	0.0316023
chr1	180884006	180886126	ENST00000367589+ENST00000367590	ENSG00000143324_020	ENSG00000143324	020	9213	XPR1	xenotropic and polytropic retrovirus receptor 1	2.42168	4.16888	5.72207e-05	0.0337413
chr1	244853982	244854189	ENST00000649899+ENST00000639628+ENST00000638475+ENST00000638716+ENST00000639880+ENST00000440865+ENST00000283179+ENST00000638952+ENST00000366527+ENST00000639824+ENST00000366525+ENST00000640218+ENST00000444376	ENSG00000153187_029	ENSG00000153187	029	3192	HNRNPU	heterogeneous nuclear ribonucleoprotein U	2.35282	4.05408	5.79888e-05	0.0340189
chr3	143001027	143001090	ENST00000595248+ENST00000595774+ENST00000497652	ENSG00000163714+ENSG00000241570_025	ENSG00000163714+ENSG00000241570	025	NA			-1.63408	-4.06288	5.91776e-05	0.0344133
chr17	68273890	68274564	ENST00000578726	ENSG00000141337+ENSG00000267009+ENSG00000108946_003	ENSG00000141337+ENSG00000267009+ENSG00000108946	003	NA			2.57893	4.07259	5.92628e-05	0.0344133
chr4	38664232	38664628	ENST00000440181	ENSG00000231160_034	ENSG00000231160	034	NA			1.27022	4.15785	5.96962e-05	0.0344899
chr8	124539101	124539122	ENST00000606244	ENSG00000147684_001	ENSG00000147684	001	4715	NDUFB9	NADH:ubiquinone oxidoreductase subunit B9	-2.84201	-4.10675	6.09299e-05	0.0350258
chr17	7252414	7252474	ENST00000572043+ENST00000571409	ENSG00000181885+ENSG00000175826+ENSG00000262526+ENSG00000170296+ENSG00000262302_052	ENSG00000181885+ENSG00000175826+ENSG00000262526+ENSG00000170296+ENSG00000262302	052	NA			-1.11078	-4.06709	6.13376e-05	0.0350839
chr17	14076735	14077056	ENST00000664217+ENST00000261643+ENST00000581931+ENST00000429152+ENST00000670279	ENSG00000006695_006	ENSG00000006695	006	1352	COX10	cytochrome c oxidase assembly factor heme A:farnesyltransferase COX10	2.34569	4.22133	6.16805e-05	0.0351045
chr1	22024558	22024936	ENST00000635675	ENSG00000219073+ENSG00000218510+ENSG00000285959+ENSG00000142789+ENSG00000070831+ENSG00000285794_030	ENSG00000219073+ENSG00000218510+ENSG00000285959+ENSG00000142789+ENSG00000070831+ENSG00000285794	030	NA			-2.64891	-4.14177	6.34889e-05	0.0356507
chr14	35081022	35081080	ENST00000382406+ENST00000280987+ENST00000396472+ENST00000554794	ENSG00000151327_024	ENSG00000151327	024	283635	FAM177A1	family with sequence similarity 177 member A1	2.25572	4.06014	6.35246e-05	0.0356507
chr10	73912924	73913049	ENST00000446342+ENST00000372764+ENST00000494287+ENST00000481390	ENSG00000122861_011	ENSG00000122861	011	5328	PLAU	plasminogen activator, urokinase	2.09479	4.09158	6.36228e-05	0.0356507
chr11	120485067	120487060	ENST00000397843+ENST00000532993+ENST00000356641	ENSG00000196914_066	ENSG00000196914	066	23365	ARHGEF12	Rho guanine nucleotide exchange factor 12	2.22844	4.06052	6.38868e-05	0.0356507
chr14	35053278	35053408	ENST00000280987+ENST00000553852+ENST00000396472+ENST00000555211+ENST00000382406+ENST00000553955+ENST00000554794+ENST00000556858	ENSG00000151327_017	ENSG00000151327	017	283635	FAM177A1	family with sequence similarity 177 member A1	2.20976	4.05091	6.59383e-05	0.0366169
chr16	56609263	56609476	ENST00000561491+ENST00000245185+ENST00000567300+ENST00000563985+ENST00000562017	ENSG00000125148_009	ENSG00000125148	009	4502	MT2A	metallothionein 2A	2.50212	4.16406	6.67662e-05	0.0368975
chr15	51908877	51911013	ENST00000308580	ENSG00000138594_017	ENSG00000138594	017	29766	TMOD3	tropomodulin 3	2.30311	4.09834	6.85102e-05	0.0376793
chr3	161104882	161104885	ENST00000468606	ENSG00000169251_003	ENSG00000169251	003	51068	NMD3	NMD3 ribosome export adaptor	2.24107	4.05904	6.93928e-05	0.0379821
chr11	9384653	9384763	ENST00000527431+ENST00000379719+ENST00000533233	ENSG00000205339_002	ENSG00000205339	002	10527	IPO7	importin 7	-2.45372	-4.05292	7.02611e-05	0.0382742
chr10	100916570	100917300	ENST00000370271+ENST00000370269+ENST00000238961+ENST00000649226	ENSG00000119906_006	ENSG00000119906	006	55719	SLF2	SMC5-SMC6 complex localization factor 2	2.54345	4.14629	7.13322e-05	0.0386484
chr12	103953386	103953931	ENST00000550595	ENSG00000166598+ENSG00000284503_079	ENSG00000166598+ENSG00000284503	079	NA			-0.933436	-4.02064	7.19199e-05	0.0386484
chr16	2771413	2771603	ENST00000573583	ENSG00000167978_090	ENSG00000167978	090	23524	SRRM2	serine/arginine repetitive matrix 2	-0.814185	-4.00961	7.2471e-05	0.0386484
chr10	13099449	13099602	ENST00000263036	ENSG00000123240_001	ENSG00000123240	001	10133	OPTN	optineurin	-2.68554	-4.06264	7.24895e-05	0.0386484
chr17	5383224	5386340	ENST00000537505	ENSG00000029725_032	ENSG00000029725	032	9135	RABEP1	rabaptin, RAB GTPase binding effector protein 1	-0.709357	-4.05073	7.26372e-05	0.0386484
chr16	1772810	1773325	ENST00000568449	ENSG00000197774_001	ENSG00000197774	001	197342	EME2	essential meiotic structure-specific endonuclease subunit 2	-0.460937	-4.06875	7.34516e-05	0.0389008
chr9	15464066	15465580	ENST00000380733+ENST00000380738	ENSG00000164985_001	ENSG00000164985	001	11168	PSIP1	PC4 and SFRS1 interacting protein 1	-1.00664	-4.04325	7.58425e-05	0.0398147
chr16	2762212	2763501	ENST00000301740+ENST00000576924+ENST00000571378	ENSG00000167978_047	ENSG00000167978	047	23524	SRRM2	serine/arginine repetitive matrix 2	2.12524	3.99752	7.61244e-05	0.0398147
chr3	122700526	122701635	ENST00000474629+ENST00000460683+ENST00000474669	ENSG00000173193_013	ENSG00000173193	013	54625	PARP14	poly(ADP-ribose) polymerase family member 14	2.11411	4.05364	7.64195e-05	0.0398147
chr1	40072516	40072641	ENST00000372805+ENST00000372792+ENST00000372797+ENST00000340450	ENSG00000131236_053	ENSG00000131236	053	10487	CAP1	cyclase associated actin cytoskeleton regulatory protein 1	-2.50329	-4.00149	7.69752e-05	0.0398147
chr9	114292103	114292210	ENST00000494090+ENST00000356083	ENSG00000196739_057	ENSG00000196739	057	85301	COL27A1	collagen type XXVII alpha 1 chain	2.32688	3.98958	7.70186e-05	0.0398147
chr15	40844187	40844278	ENST00000563656	ENSG00000166145_005	ENSG00000166145	005	6692	SPINT1	serine peptidase inhibitor, Kunitz type 1	-0.923852	-4.03508	7.72655e-05	0.0398147
chr9	127568915	127568953	ENST00000373312+ENST00000468379+ENST00000484348	ENSG00000136830_028	ENSG00000136830	028	64855	NIBAN2	niban apoptosis regulator 2	-2.45996	-4.029	7.8159e-05	0.0400527
chrX	16844341	16844649	ENST00000380087	ENSG00000102054_002	ENSG00000102054	002	5931	RBBP7	RB binding protein 7, chromatin remodeling factor	-1.19539	-4.01994	7.84277e-05	0.0400527
chr1	155687991	155688192	ENST00000471642+ENST00000479076+ENST00000461479+ENST00000471214	ENSG00000132676_004	ENSG00000132676	004	7818	DAP3	death associated protein 3	-0.794987	-4.01422	7.94819e-05	0.0404107
chr12	52952119	52952278	ENST00000546656+ENST00000549078+ENST00000550600+ENST00000548496+ENST00000388835+ENST00000388837	ENSG00000111057_016	ENSG00000111057	016	3875	KRT18	keratin 18	1.94994	4.03544	8.0629e-05	0.0407438
chr5	55262630	55262932	ENST00000251636+ENST00000504778+ENST00000621106	ENSG00000067248_008	ENSG00000067248	008	54505	DHX29	DExH-box helicase 29	-2.4167	-4.0296	8.11957e-05	0.0407438
chr10	125827558	125827638	ENST00000368759+ENST00000299130+ENST00000278100+ENST00000478798+ENST00000463330	ENSG00000107949_005	ENSG00000107949	005	56647	BCCIP	BRCA2 and CDKN1A interacting protein	2.40794	4.07709	8.12055e-05	0.0407438
chr17	54937109	54937226	ENST00000571319+ENST00000572158+ENST00000570623+ENST00000348161+ENST00000570371+ENST00000575882+ENST00000576932+ENST00000536554+ENST00000575333+ENST00000445275	ENSG00000141198_041	ENSG00000141198	041	10040	TOM1L1	target of myb1 like 1 membrane trafficking protein	2.45991	4.0405	8.36896e-05	0.0418068
chr15	22867125	22869465	ENST00000617928+ENST00000617556	ENSG00000273749_002	ENSG00000273749	002	23191	CYFIP1	cytoplasmic FMR1 interacting protein 1	-0.4754	-3.98263	8.67152e-05	0.0431299
chr3	100709589	100709605	ENST00000675591+ENST00000675692+ENST00000675011+ENST00000675246+ENST00000675890+ENST00000676010+ENST00000674758+ENST00000675243+ENST00000674615+ENST00000676111+ENST00000675420+ENST00000674645+ENST00000675586+ENST00000479672+ENST00000240851+ENST00000675958+ENST00000676276+ENST00000620299+ENST00000676054+ENST00000674798	ENSG00000114354_016	ENSG00000114354	016	10342	TFG	trafficking from ER to golgi regulator	-2.30285	-4.02455	8.71887e-05	0.0431777
chr2	241315447	241315610	ENST00000360051+ENST00000492978+ENST00000428282+ENST00000407017+ENST00000469434+ENST00000445030+ENST00000391973+ENST00000428524	ENSG00000168385_005	ENSG00000168385	005	4735	SEPTIN2	septin 2	-0.757945	-3.96946	8.92112e-05	0.0439888
chr9	95117315	95117390	ENST00000289081+ENST00000375305+ENST00000649334+ENST00000477942+ENST00000480712+ENST00000464653+ENST00000490972+ENST00000464627	ENSG00000158169_012	ENSG00000158169	012	2176	FANCC	FA complementation group C	-2.46793	-4.02202	8.98624e-05	0.0441197
chr2	227325543	227325660	ENST00000418961	ENSG00000168958_019	ENSG00000168958	019	56947	MFF	mitochondrial fission factor	-2.29776	-3.97507	9.12929e-05	0.0446305
chr21	33909096	33909211	ENST00000495005+ENST00000491703+ENST00000652380+ENST00000290299+ENST00000429238	ENSG00000159147+ENSG00000249209+ENSG00000241837_054	ENSG00000159147+ENSG00000249209+ENSG00000241837	054	NA			2.26272	3.976	9.24674e-05	0.0446999
chr19	1032392	1032458	ENST00000565096+ENST00000562075+ENST00000606983+ENST00000348419+ENST00000562958+ENST00000568865+ENST00000562015+ENST00000569352+ENST00000263097+ENST00000566695	ENSG00000064666_012	ENSG00000064666	012	1265	CNN2	calponin 2	2.1651	3.99621	9.24876e-05	0.0446999
chrX	154397749	154397864	ENST00000479366	ENSG00000207165+ENSG00000147403_002	ENSG00000207165+ENSG00000147403	002	NA			-2.60054	-3.96611	9.2607e-05	0.0446999
chr17	8490247	8490411	ENST00000581679	ENSG00000166579_054	ENSG00000166579	054	81565	NDEL1	nudE neurodevelopment protein 1 like 1	-1.00072	-4.01603	9.40347e-05	0.0451983
chr19	18940405	18940766	ENST00000599097	ENSG00000268193+ENSG00000105669+ENSG00000051128_066	ENSG00000268193+ENSG00000105669+ENSG00000051128	066	NA			-1.59983	-3.93569	9.60472e-05	0.0456961
chr9	34255735	34257981	ENST00000379174+ENST00000402558	ENSG00000186638_004	ENSG00000186638	004	347240	KIF24	kinesin family member 24	1.60585	4.12108	9.60896e-05	0.0456961
chr12	104276605	104276686	ENST00000526006	ENSG00000198431_007	ENSG00000198431	007	7296	TXNRD1	thioredoxin reductase 1	-2.54517	-3.96364	9.62688e-05	0.0456961
chr14	32076458	32076657	ENST00000555814	ENSG00000100852_002	ENSG00000100852	002	394	ARHGAP5	Rho GTPase activating protein 5	-1.28478	-3.99127	9.73309e-05	0.0460094
chr14	91060333	91060704	ENST00000521334	ENSG00000133943_001	ENSG00000133943	001	80017	DGLUCY	D-glutamate cyclase	-1.80468	-4.14253	9.82182e-05	0.046175
chr6	89634807	89636856	ENST00000517396+ENST00000523377	ENSG00000083099_009	ENSG00000083099	009	57226	LYRM2	LYR motif containing 2	2.32309	4.01765	9.84886e-05	0.046175
chr19	12940053	12940147	ENST00000680816+ENST00000587486+ENST00000586967+ENST00000316448+ENST00000588454+ENST00000586760+ENST00000590325	ENSG00000179218_009	ENSG00000179218	009	811	CALR	calreticulin	2.07707	3.9856	9.94834e-05	0.046451
chr17	7258684	7258782	ENST00000571146+ENST00000574993+ENST00000572104+ENST00000356683	ENSG00000170291_027	ENSG00000170291	027	23587	ELP5	elongator acetyltransferase complex subunit 5	2.47836	3.97103	0.000100578	0.0467714
chr12	123620406	123621737	ENST00000424014	ENSG00000111361_001	ENSG00000111361	001	1967	EIF2B1	eukaryotic translation initiation factor 2B subunit alpha	-1.06882	-4.05117	0.000101332	0.0468193
chr11	128522305	128522310	ENST00000535549	ENSG00000134954_020	ENSG00000134954	020	2113	ETS1	ETS proto-oncogene 1, transcription factor	-2.39055	-4.01787	0.0001015	0.0468193
chr15	51947295	51947295	ENST00000558714+ENST00000561408	ENSG00000138594_037	ENSG00000138594	037	29766	TMOD3	tropomodulin 3	-0.875461	-3.99342	0.000102498	0.0468655
chr10	73913539	73913753	ENST00000446342+ENST00000372764+ENST00000494287	ENSG00000122861_014	ENSG00000122861	014	5328	PLAU	plasminogen activator, urokinase	2.08704	3.96926	0.000102678	0.0468655
chr22	38992431	38992546	ENST00000618553+ENST00000407298+ENST00000402182+ENST00000333467+ENST00000335760	ENSG00000179750+ENSG00000128383_023	ENSG00000179750+ENSG00000128383	023	NA			2.13416	3.96888	0.000102829	0.0468655
chrX	154030937	154031268	ENST00000453960+ENST00000303391+ENST00000628176+ENST00000407218	ENSG00000169057_005	ENSG00000169057	005	4204	MECP2	methyl-CpG binding protein 2	2.16472	3.97752	0.000104478	0.0474283
chr1	243164919	243165988	ENST00000366543+ENST00000366544+ENST00000366542+ENST00000336415+ENST00000451408	ENSG00000143702_039	ENSG00000143702	039	9859	CEP170	centrosomal protein 170	2.30264	4.01355	0.000106806	0.0482934
chr6	149796151	149797316	ENST00000455607	ENSG00000285889+ENSG00000164520+ENSG00000285991+ENSG00000231760+ENSG00000120256_001	ENSG00000285889+ENSG00000164520+ENSG00000285991+ENSG00000231760+ENSG00000120256	001	NA			-0.714612	-3.96003	0.000109753	0.0494306
chr5	55994795	55994963	ENST00000502326+ENST00000381298+ENST00000651614	ENSG00000134352_043	ENSG00000134352	043	3572	IL6ST	interleukin 6 cytokine family signal transducer	-2.34468	-3.96284	0.000110514	0.0495779
chr10	43386022	43387588	ENST00000356053+ENST00000357065+ENST00000682386+ENST00000443950+ENST00000544000+ENST00000337970	ENSG00000169813_003	ENSG00000169813	003	3185	HNRNPF	heterogeneous nuclear ribonucleoprotein F	1.73024	3.9937	0.000111102	0.0496472
chr15	55360208	55360839	ENST00000568808+ENST00000310958+ENST00000442196+ENST00000565113+ENST00000568372+ENST00000569205	ENSG00000256061+ENSG00000260916+ENSG00000261771+ENSG00000283891_018	ENSG00000256061+ENSG00000260916+ENSG00000261771+ENSG00000283891	018	NA			2.18865	3.95366	0.000112465	0.0500604
chr11	126304208	126304318	ENST00000524964	ENSG00000255062_005	ENSG00000255062	005	NA			-1.12768	-4.07311	0.000113796	0.0504565
chr2	227325451	227325542	ENST00000443428+ENST00000452930+ENST00000418961	ENSG00000168958_018	ENSG00000168958	018	56947	MFF	mitochondrial fission factor	-2.25349	-3.91776	0.000114397	0.0505271
chr5	132761133	132761265	ENST00000378721+ENST00000296873+ENST00000378701+ENST00000448933+ENST00000378706+ENST00000378719+ENST00000378699+ENST00000458488+ENST00000620483	ENSG00000164402_015	ENSG00000164402	015	23176	SEPTIN8	septin 8	2.35046	3.94389	0.000116751	0.0513688
chr6	73492340	73492687	ENST00000676547	ENSG00000156508_003	ENSG00000156508	003	1915	EEF1A1	eukaryotic translation elongation factor 1 alpha 1	-1.18082	-3.93198	0.0001178	0.0516316
chr1	84690674	84690757	ENST00000422026+ENST00000476905	ENSG00000117155_039	ENSG00000117155	039	117178	SSX2IP	SSX family member 2 interacting protein	-2.25755	-3.98516	0.000118661	0.0518106
chr16	68645301	68645309	ENST00000542274+ENST00000429102+ENST00000565453	ENSG00000062038_004	ENSG00000062038	004	1001	CDH3	cadherin 3	-2.49193	-3.9027	0.000120482	0.0524057
chr5	147509536	147510068	ENST00000343218	ENSG00000113657_031	ENSG00000113657	031	1809	DPYSL3	dihydropyrimidinase like 3	-1.90663	-3.93379	0.000121339	0.0525786
chr12	6493548	6494075	ENST00000536538	ENSG00000010292_005	ENSG00000010292	005	9918	NCAPD2	non-SMC condensin I complex subunit D2	-0.684321	-3.88941	0.00012201	0.0526698
chr1	6468099	6468586	ENST00000400915+ENST00000377725+ENST00000489097+ENST00000674790+ENST00000675548+ENST00000400913+ENST00000537245+ENST00000675694+ENST00000673471+ENST00000377732+ENST00000340850+ENST00000675976+ENST00000377740+ENST00000487949+ENST00000377748+ENST00000377728+ENST00000535355	ENSG00000171680_009	ENSG00000171680	009	57449	PLEKHG5	pleckstrin homology and RhoGEF domain containing G5	2.28525	3.91142	0.000125085	0.053794
chr2	27663471	27663888	ENST00000613058+ENST00000326019	ENSG00000163798_001	ENSG00000163798	001	22950	SLC4A1AP	solute carrier family 4 member 1 adaptor protein	-0.809948	-3.92865	0.00012588	0.0539334
chr2	240560792	240561077	ENST00000343217+ENST00000405954+ENST00000438823	ENSG00000188542_003	ENSG00000188542	003	285193	DUSP28	dual specificity phosphatase 28	-2.29772	-3.96363	0.000128478	0.0547962
chr8	93922758	93923956	ENST00000297598+ENST00000520728+ENST00000517764+ENST00000396200	ENSG00000164951_021	ENSG00000164951	021	54704	PDP1	pyruvate dehydrogenase phosphatase catalytic subunit 1	2.54215	3.92698	0.000129085	0.0547962
chr7	101137405	101139247	ENST00000223095	ENSG00000106366_009	ENSG00000106366	009	5054	SERPINE1	serpin family E member 1	2.17132	3.97105	0.000129863	0.0547962
chr12	56159648	56159730	ENST00000547649+ENST00000551589+ENST00000548293+ENST00000549392+ENST00000348108+ENST00000550639+ENST00000548725+ENST00000293422+ENST00000550697+ENST00000550184+ENST00000536128+ENST00000547408+ENST00000547703+ENST00000546630	ENSG00000196465+ENSG00000092841_053	ENSG00000196465+ENSG00000092841	053	NA			1.90306	3.86047	0.000130337	0.0547962
chr3	128909874	128910272	ENST00000511438+ENST00000645291	ENSG00000279507+ENSG00000114656_002	ENSG00000279507+ENSG00000114656	002	NA			0.642777	3.95928	0.000130553	0.0547962
chr16	19116456	19120106	ENST00000381440	ENSG00000103528+ENSG00000205730+ENSG00000261427_009	ENSG00000103528+ENSG00000205730+ENSG00000261427	009	NA			2.21799	3.95883	0.000130768	0.0547962
chr1	84690758	84690803	ENST00000422026	ENSG00000117155_040	ENSG00000117155	040	117178	SSX2IP	SSX family member 2 interacting protein	-2.24042	-3.95492	0.000132663	0.0553763
chr1	89054682	89054875	ENST00000484970+ENST00000495131+ENST00000459831+ENST00000468959+ENST00000370473+ENST00000479889	ENSG00000117228_006	ENSG00000117228	006	2633	GBP1	guanylate binding protein 1	2.06903	3.91882	0.000133121	0.0553763
chr19	41341883	41342020	ENST00000598758+ENST00000221930	ENSG00000105329_007	ENSG00000105329	007	7040	TGFB1	transforming growth factor beta 1	2.31876	3.93461	0.000134449	0.055726
chr1	85582740	85583653	ENST00000451137+ENST00000675083+ENST00000676007+ENST00000674818+ENST00000674743	ENSG00000142871_015	ENSG00000142871	015	3491	CCN1	cellular communication network factor 1	2.40283	3.92496	0.000135856	0.0559421
chr1	11750186	11750316	ENST00000476512+ENST00000376627+ENST00000376629+ENST00000452018+ENST00000510878+ENST00000476309+ENST00000491346+ENST00000514733+ENST00000400895+ENST00000376637+ENST00000314340	ENSG00000177674_027	ENSG00000177674	027	57085	AGTRAP	angiotensin II receptor associated protein	2.41619	3.93061	0.000136462	0.0559421
chr12	6970754	6970780	ENST00000536316	ENSG00000238795+ENSG00000215021_056	ENSG00000238795+ENSG00000215021	056	NA			-2.56583	-3.88009	0.000136831	0.0559421
chr9	125261955	125261959	ENST00000394105+ENST00000297933+ENST00000469528+ENST00000470056+ENST00000495588+ENST00000467750+ENST00000495955+ENST00000461379+ENST00000394083+ENST00000497580+ENST00000394084	ENSG00000165219_010	ENSG00000165219	010	26130	GAPVD1	GTPase activating protein and VPS9 domains 1	-2.22789	-3.89433	0.000136926	0.0559421
chr16	69114398	69117660	ENST00000569188+ENST00000306560	ENSG00000103044_011	ENSG00000103044	011	3038	HAS3	hyaluronan synthase 3	1.99305	3.96579	0.00013827	0.0561172
chr17	64502965	64503094	ENST00000676785+ENST00000678757+ENST00000577922+ENST00000676969+ENST00000676601+ENST00000581230+ENST00000678890+ENST00000585111+ENST00000580026+ENST00000225792+ENST00000583894+ENST00000583212+ENST00000579996+ENST00000581551+ENST00000677726+ENST00000584549+ENST00000540698+ENST00000578491+ENST00000582326+ENST00000678810+ENST00000583201+ENST00000450599+ENST00000581693+ENST00000585317+ENST00000678110…	ENSG00000284564+ENSG00000108654+ENSG00000284368_038	ENSG00000284564+ENSG00000108654+ENSG00000284368	038	NA			2.11035	3.844	0.000138752	0.0561172
chr10	73911613	73911925	ENST00000446342	ENSG00000122861_008	ENSG00000122861	008	5328	PLAU	plasminogen activator, urokinase	-1.63219	-3.89031	0.000139043	0.0561172
chr5	180792686	180792869	ENST00000514283+ENST00000333055+ENST00000513431+ENST00000393340+ENST00000506889+ENST00000514438+ENST00000427865+ENST00000502678+ENST00000504671+ENST00000307826+ENST00000512695+ENST00000506269+ENST00000446023	ENSG00000131446_012	ENSG00000131446	012	4245	MGAT1	alpha-1,3-mannosyl-glycoprotein 2-beta-N-acetylglucosaminyltransferase	2.55763	3.92439	0.000139657	0.0561172
chr1	32936454	32937259	ENST00000373456+ENST00000235150+ENST00000356990	ENSG00000116514_003	ENSG00000116514	003	127544	RNF19B	ring finger protein 19B	2.31668	3.97679	0.000139807	0.0561172
chr9	136359483	136361902	ENST00000371738+ENST00000371739	ENSG00000187796+ENSG00000213221_002	ENSG00000187796+ENSG00000213221	002	NA			1.62002	3.87901	0.000141647	0.0566567
chr1	209827972	209828170	ENST00000491415	ENSG00000117597_001	ENSG00000117597	001	27042	UTP25	UTP25 small subunit processor component	-2.6871	-4.00915	0.000142345	0.0567377
chr14	75175921	75176354	ENST00000622441	ENSG00000170348_015	ENSG00000170348	015	10972	TMED10	transmembrane p24 trafficking protein 10	-2.49564	-3.92347	0.000144185	0.0572714
chr14	102932380	102933843	ENST00000361246	ENSG00000198752_001	ENSG00000198752	001	9578	CDC42BPB	CDC42 binding protein kinase beta	-1.04518	-3.86486	0.000146444	0.0579676
chr5	53484112	53484215	ENST00000504226+ENST00000396947+ENST00000256759	ENSG00000134363_008	ENSG00000134363	008	10468	FST	follistatin	1.96199	3.89654	0.000151041	0.0594779
chr6	159725585	159726995	ENST00000358372	ENSG00000146457_001	ENSG00000146457	001	9589	WTAP	WT1 associated protein	-0.785905	-3.89608	0.0001513	0.0594779
chr5	271411	271620	ENST00000651543	ENSG00000063438+ENSG00000286001+ENSG00000073578+ENSG00000288622+ENSG00000249915_062	ENSG00000063438+ENSG00000286001+ENSG00000073578+ENSG00000288622+ENSG00000249915	062	NA			-2.44488	-3.82317	0.000152153	0.0596085
chr14	49598691	49599164	ENST00000539688	ENSG00000213741+ENSG00000244270_019	ENSG00000213741+ENSG00000244270	019	NA			-1.00917	-3.90725	0.00015306	0.0597593
chr5	147509478	147509535	ENST00000343218+ENST00000504965	ENSG00000113657_030	ENSG00000113657	030	1809	DPYSL3	dihydropyrimidinase like 3	-2.25821	-3.86928	0.000154977	0.0603017
chr9	93452147	93452739	ENST00000375412	ENSG00000188938_032	ENSG00000188938	032	158293	FAM120AOS	family with sequence similarity 120A opposite strand	-0.767979	-3.89943	0.000157523	0.0610849
chr2	173222205	173227146	ENST00000338983	ENSG00000091436_022	ENSG00000091436	022	51776	MAP3K20	mitogen-activated protein kinase kinase kinase 20	2.59267	3.97784	0.000158713	0.0613383
chr1	9729028	9730705	ENST00000361311+ENST00000477264+ENST00000650348+ENST00000377298+ENST00000435891	ENSG00000171603_003	ENSG00000171603	003	22883	CLSTN1	calsyntenin 1	-0.812732	-3.8447	0.000159752	0.0613901
chr1	31568166	31568280	ENST00000638644	ENSG00000142910+ENSG00000260386+ENSG00000284543_050	ENSG00000142910+ENSG00000260386+ENSG00000284543	050	NA			-1.37427	-3.84719	0.00015992	0.0613901
chr14	35078927	35079012	ENST00000280987+ENST00000396472+ENST00000382406+ENST00000553955+ENST00000554794	ENSG00000151327_022	ENSG00000151327	022	283635	FAM177A1	family with sequence similarity 177 member A1	2.10746	3.82499	0.000160909	0.0614535
chr1	173858559	173859305	ENST00000651080	ENSG00000234741_001	ENSG00000234741	001	60674	GAS5	growth arrest specific 5	-1.04387	-3.82435	0.000161306	0.0614535
chr5	179698417	179698603	ENST00000680406+ENST00000502296+ENST00000504734	ENSG00000127022+ENSG00000225051_012	ENSG00000127022+ENSG00000225051	012	NA			-2.50392	-3.81484	0.000161898	0.0614535
chr9	114270782	114274230	ENST00000477421	ENSG00000196739_044	ENSG00000196739	044	85301	COL27A1	collagen type XXVII alpha 1 chain	1.54288	3.80232	0.000162702	0.0614535
chr17	64502439	64502549	ENST00000676785+ENST00000678757+ENST00000577922+ENST00000676969+ENST00000676601+ENST00000581230+ENST00000678890+ENST00000585111+ENST00000580026+ENST00000225792+ENST00000583212+ENST00000579996+ENST00000677726+ENST00000540698+ENST00000578491+ENST00000582326+ENST00000678810+ENST00000450599+ENST00000581693+ENST00000585317+ENST00000678110+ENST00000579461+ENST00000678814+ENST00000578804+ENST00000676581…	ENSG00000284564+ENSG00000108654+ENSG00000284368_031	ENSG00000284564+ENSG00000108654+ENSG00000284368	031	NA			1.71494	3.80242	0.000163364	0.0614535
chr1	145934253	145934390	ENST00000599147	ENSG00000280778+ENSG00000234222+ENSG00000121851_016	ENSG00000280778+ENSG00000234222+ENSG00000121851	016	NA			1.23658	3.84076	0.000163875	0.0614535
chr11	86808107	86811233	ENST00000280258	ENSG00000150687_006	ENSG00000150687	006	11098	PRSS23	serine protease 23	1.37602	3.89649	0.000164313	0.0614535
chr15	51947268	51947294	ENST00000559202+ENST00000558714+ENST00000561408	ENSG00000138594_036	ENSG00000138594	036	29766	TMOD3	tropomodulin 3	-0.84797	-3.86745	0.000164637	0.0614535
chr1	43971725	43972070	ENST00000255108+ENST00000495421+ENST00000459879+ENST00000524776	ENSG00000132768_034	ENSG00000132768	034	1802	DPH2	diphthamide biosynthesis 2	-2.26378	-3.91685	0.00016492	0.0614535
chr16	68645009	68645300	ENST00000429102+ENST00000565453	ENSG00000062038_003	ENSG00000062038	003	1001	CDH3	cadherin 3	-1.75084	-3.82042	0.000165738	0.0615577
chr7	129830744	129834936	ENST00000355621+ENST00000649897	ENSG00000186591_002	ENSG00000186591	002	7328	UBE2H	ubiquitin conjugating enzyme E2 H	2.48604	3.88691	0.000170143	0.0629893
chr3	123629494	123629681	ENST00000664237+ENST00000470449+ENST00000664745+ENST00000485162+ENST00000463408	ENSG00000239523_017	ENSG00000239523	017	100506826	MYLK-AS1	MYLK antisense RNA 1	-1.33477	-3.89251	0.000171859	0.0634192
chr14	21492296	21492376	ENST00000463119+ENST00000473176+ENST00000455393+ENST00000613569+ENST00000613005+ENST00000448790	ENSG00000092203_029	ENSG00000092203	029	9878	TOX4	TOX high mobility group box family member 4	1.93599	3.83972	0.000173187	0.0636096
chr19	18906960	18907012	ENST00000597026+ENST00000262812+ENST00000600932+ENST00000349893	ENSG00000268193+ENSG00000105669+ENSG00000051128_021	ENSG00000268193+ENSG00000105669+ENSG00000051128	021	NA			2.15526	3.78508	0.000174411	0.0636096
chr17	45169015	45170035	ENST00000593138+ENST00000307275+ENST00000592695+ENST00000589230+ENST00000591070+ENST00000586681+ENST00000585340+ENST00000591576	ENSG00000168517_013	ENSG00000168517	013	124790	HEXIM2	HEXIM P-TEFb complex subunit 2	1.28009	3.9138	0.000174968	0.0636096
chr5	138931901	138932577	ENST00000522792	ENSG00000044115_101	ENSG00000044115	101	1495	CTNNA1	catenin alpha 1	-2.46949	-3.78353	0.000175087	0.0636096
chr9	136829393	136829466	ENST00000471502+ENST00000464941+ENST00000629216+ENST00000484471+ENST00000311502+ENST00000466096+ENST00000371663+ENST00000371671+ENST00000357466+ENST00000436380+ENST00000461992	ENSG00000272896+ENSG00000272679+ENSG00000196642+ENSG00000213213+ENSG00000273066+ENSG00000244187_074	ENSG00000272896+ENSG00000272679+ENSG00000196642+ENSG00000213213+ENSG00000273066+ENSG00000244187	074	NA			2.19841	3.77766	0.000175155	0.0636096
chr1	179882042	179882284	ENST00000528443	ENSG00000143337_001	ENSG00000143337	001	26092	TOR1AIP1	torsin 1A interacting protein 1	-1.84356	-3.8446	0.000175799	0.0636196
chr1	169124884	169125039	ENST00000367816+ENST00000367815+ENST00000494797	ENSG00000143153_006	ENSG00000143153	006	481	ATP1B1	ATPase Na+/K+ transporting subunit beta 1	2.34215	3.88646	0.00017656	0.0636196
chr12	120465627	120465755	ENST00000229390+ENST00000546942+ENST00000603963	ENSG00000111786_012	ENSG00000111786	012	8683	SRSF9	serine and arginine rich splicing factor 9	2.13871	3.85396	0.000176851	0.0636196
chr5	7861485	7861682	ENST00000511639	ENSG00000124275_005	ENSG00000124275	005	4552	MTRR	5-methyltetrahydrofolate-homocysteine methyltransferase reductase	-0.8855	-3.83543	0.000178781	0.0640429
chr2	190963171	190965552	ENST00000320717	ENSG00000115419_049	ENSG00000115419	049	2744	GLS	glutaminase	1.40905	3.84469	0.000179147	0.0640429
chr10	13099603	13099958	ENST00000378764+ENST00000263036	ENSG00000123240_002	ENSG00000123240	002	10133	OPTN	optineurin	-2.4798	-3.82318	0.000181638	0.064731
chr10	73911104	73911131	ENST00000446342	ENSG00000122861_003	ENSG00000122861	003	5328	PLAU	plasminogen activator, urokinase	-2.69257	-3.8178	0.000182942	0.0649931
chr19	1032559	1032663	ENST00000565096+ENST00000562075+ENST00000606983+ENST00000348419+ENST00000562958+ENST00000568865+ENST00000562015+ENST00000569352+ENST00000263097+ENST00000566695	ENSG00000064666_013	ENSG00000064666	013	1265	CNN2	calponin 2	2.11053	3.81658	0.00018378	0.0650888
chr10	32958248	32958251	ENST00000676623+ENST00000678952+ENST00000609742+ENST00000677310+ENST00000677999+ENST00000676895+ENST00000417122+ENST00000676460+ENST00000678120+ENST00000678766+ENST00000678989+ENST00000676659	ENSG00000150093_078	ENSG00000150093	078	3688	ITGB1	integrin subunit beta 1	-2.59667	-3.77142	0.000185653	0.0655491
chr1	8004404	8004558	ENST00000474874	ENSG00000116285_001	ENSG00000116285	001	54206	ERRFI1	ERBB receptor feedback inhibitor 1	-2.38283	-3.90845	0.000188629	0.0663952
chr1	5992262	5992638	ENST00000378097	ENSG00000069424_003	ENSG00000069424	003	8514	KCNAB2	potassium voltage-gated channel subfamily A regulatory beta subunit 2	-1.30285	-3.85628	0.00019014	0.0667216
chr5	138553756	138554887	ENST00000677693+ENST00000677066+ENST00000677064+ENST00000678051+ENST00000678384+ENST00000678794+ENST00000678300+ENST00000649578+ENST00000677988+ENST00000297185+ENST00000677527+ENST00000677553+ENST00000677425	ENSG00000113013+ENSG00000206989+ENSG00000222937_001	ENSG00000113013+ENSG00000206989+ENSG00000222937	001	NA			-2.42534	-3.78108	0.000192671	0.067281
chr7	24719097	24719218	ENST00000419307+ENST00000493723+ENST00000409970+ENST00000414428+ENST00000645220+ENST00000342947+ENST00000411476+ENST00000559637	ENSG00000105928_025	ENSG00000105928	025	1687	GSDME	gasdermin E	2.24941	3.79761	0.00019291	0.067281
chr20	49255808	49255932	ENST00000371752+ENST00000371754+ENST00000371744+ENST00000396105	ENSG00000124201_011	ENSG00000124201	011	57169	ZNFX1	zinc finger NFX1-type containing 1	2.31253	3.83383	0.000194981	0.0674489
chr17	35578046	35578121	ENST00000589774	ENSG00000006125_001	ENSG00000006125	001	163	AP2B1	adaptor related protein complex 2 subunit beta 1	-1.21869	-3.76967	0.000195129	0.0674489
chr22	50523906	50524424	ENST00000638598+ENST00000535425+ENST00000395693+ENST00000543927+ENST00000252785	ENSG00000177989+ENSG00000025708+ENSG00000284194_004	ENSG00000177989+ENSG00000025708+ENSG00000284194	004	NA			-0.946564	-3.74926	0.000195161	0.0674489
chr12	76067463	76067473	ENST00000431879+ENST00000551524+ENST00000393263+ENST00000549596+ENST00000551992+ENST00000552342+ENST00000548273+ENST00000535020+ENST00000551600+ENST00000548044+ENST00000550934+ENST00000547479+ENST00000542344+ENST00000618691+ENST00000547704+ENST00000552056	ENSG00000187109_053	ENSG00000187109	053	4673	NAP1L1	nucleosome assembly protein 1 like 1	2.199	3.76823	0.000196211	0.0676078
chr19	38289168	38289191	ENST00000587090+ENST00000587519+ENST00000590738+ENST00000591889+ENST00000301244+ENST00000585357+ENST00000589749+ENST00000587516+ENST00000454580	ENSG00000167642+ENSG00000167644+ENSG00000267748_016	ENSG00000167642+ENSG00000167644+ENSG00000267748	016	NA			2.11148	3.77789	0.000197562	0.0678686
chr11	125584252	125584684	ENST00000278903	ENSG00000149547_035	ENSG00000149547	035	9538	EI24	EI24 autophagy associated transmembrane protein	1.96063	3.81123	0.000198961	0.0681447
chr2	128191429	128195677	ENST00000259253	ENSG00000136731_054	ENSG00000136731	054	56886	UGGT1	UDP-glucose glycoprotein glucosyltransferase 1	1.96456	3.80976	0.00020005	0.0683132
chr3	108079991	108080344	ENST00000644850+ENST00000355354+ENST00000361309	ENSG00000196776_017	ENSG00000196776	017	961	CD47	CD47 molecule	2.24194	3.79603	0.000203859	0.0694068
chr9	137614404	137614475	ENST00000371421+ENST00000497877+ENST00000475658+ENST00000491911+ENST00000419386	ENSG00000283411+ENSG00000181090+ENSG00000197070_032	ENSG00000283411+ENSG00000181090+ENSG00000197070	032	NA			-2.18588	-3.73742	0.000209368	0.0710708
chr16	69684971	69686075	ENST00000567990	ENSG00000260772+ENSG00000102908_026	ENSG00000260772+ENSG00000102908	026	NA			-2.35234	-3.81992	0.000210527	0.0712528
chr14	103675689	103675756	ENST00000389744+ENST00000348520+ENST00000472726+ENST00000452929+ENST00000347839+ENST00000555836+ENST00000553286+ENST00000380038+ENST00000537046+ENST00000554228+ENST00000554280+ENST00000334553+ENST00000246489+ENST00000553325+ENST00000634686+ENST00000557450+ENST00000445352+ENST00000553436+ENST00000557575+ENST00000555856	ENSG00000256500+ENSG00000126214+ENSG00000256053_065	ENSG00000256500+ENSG00000126214+ENSG00000256053	065	NA			2.26268	3.73926	0.000212426	0.0716833
chr14	35312922	35313059	ENST00000540871+ENST00000261479+ENST00000622405+ENST00000554541+ENST00000557565+ENST00000554457+ENST00000556506+ENST00000553809+ENST00000555764+ENST00000554620	ENSG00000100902+ENSG00000258790+ENSG00000100890_062	ENSG00000100902+ENSG00000258790+ENSG00000100890	062	NA			2.05835	3.74724	0.000213538	0.0718467
chr6	29941260	29941319	ENST00000396634	ENSG00000206503_001	ENSG00000206503	001	3105	HLA-A	major histocompatibility complex, class I, A	-2.19324	-3.78411	0.0002163	0.0725628
chr7	26201398	26201481	ENST00000678449+ENST00000679243+ENST00000490912+ENST00000678431+ENST00000677339+ENST00000677574	ENSG00000122566_065	ENSG00000122566	065	3181	HNRNPA2B1	heterogeneous nuclear ribonucleoprotein A2/B1	-1.01157	-3.739	0.000217616	0.0727907
chr2	227325428	227325442	ENST00000452930	ENSG00000168958_016	ENSG00000168958	016	56947	MFF	mitochondrial fission factor	-2.12567	-3.74293	0.000224049	0.0737079
chr2	227325443	227325450	ENST00000443428+ENST00000452930	ENSG00000168958_017	ENSG00000168958	017	56947	MFF	mitochondrial fission factor	-2.12567	-3.74293	0.000224049	0.0737079
chr6	159748191	159748369	ENST00000614346+ENST00000621533+ENST00000358372+ENST00000631126+ENST00000650096+ENST00000337387	ENSG00000146457_015	ENSG00000146457	015	9589	WTAP	WT1 associated protein	2.27202	3.78925	0.000224228	0.0737079
chr5	69369657	69370013	ENST00000380818+ENST00000328663	ENSG00000085231+ENSG00000273841_028	ENSG00000085231+ENSG00000273841	028	NA			-1.21395	-3.80144	0.000225077	0.0737079
chr2	197500209	197500221	ENST00000452200+ENST00000345042	ENSG00000144381_051	ENSG00000144381	051	3329	HSPD1	heat shock protein family D (Hsp60) member 1	-1.53057	-3.75102	0.000225459	0.0737079
chr11	8684823	8684892	ENST00000314138+ENST00000526562+ENST00000530913+ENST00000524496+ENST00000534599+ENST00000532359+ENST00000531978+ENST00000530022	ENSG00000200983+ENSG00000166441_020	ENSG00000200983+ENSG00000166441	020	NA			1.79043	3.7772	0.000225548	0.0737079
chr13	72752169	72757442	ENST00000377767	ENSG00000083520_001	ENSG00000083520	001	22894	DIS3	DIS3 homolog, exosome endoribonuclease and 3'-5' exoribonuclease	-0.889426	-3.8084	0.000225942	0.0737079
chr3	186826549	186826640	ENST00000448639	ENSG00000231982_001	ENSG00000231982	001	NA			2.71426	3.92826	0.000226363	0.0737079
chr12	6492281	6492467	ENST00000538814+ENST00000543703+ENST00000543164+ENST00000229238+ENST00000543959+ENST00000540949+ENST00000537701	ENSG00000111639_006	ENSG00000111639	006	51258	MRPL51	mitochondrial ribosomal protein L51	2.22468	3.81678	0.000226652	0.0737079
chr3	100709550	100709588	ENST00000675591+ENST00000675692+ENST00000675011+ENST00000675246+ENST00000675890+ENST00000676010+ENST00000674758+ENST00000675243+ENST00000674615+ENST00000676111+ENST00000675420+ENST00000676431+ENST00000674645+ENST00000675586+ENST00000479672+ENST00000240851+ENST00000675958+ENST00000675553+ENST00000676276+ENST00000620299+ENST00000676054+ENST00000674798	ENSG00000114354_015	ENSG00000114354	015	10342	TFG	trafficking from ER to golgi regulator	-2.15579	-3.77126	0.000226801	0.0737079
chr17	39659461	39659553	ENST00000585269+ENST00000394250+ENST00000488876+ENST00000481171+ENST00000578577+ENST00000583884+ENST00000578232+ENST00000544210+ENST00000471896+ENST00000336308+ENST00000580611+ENST00000584850	ENSG00000131748_058	ENSG00000131748	058	10948	STARD3	StAR related lipid transfer domain containing 3	1.94065	3.79141	0.000227544	0.0737397
chr12	108526186	108526553	ENST00000546728+ENST00000651280+ENST00000228284+ENST00000431469+ENST00000546815	ENSG00000075856_010	ENSG00000075856	010	9733	SART3	spliceosome associated factor 3, U4/U6 recycling protein	1.89841	3.75504	0.000228664	0.0737663
chr15	58888385	58888422	ENST00000557924+ENST00000557791+ENST00000560695+ENST00000432750+ENST00000558052+ENST00000380516+ENST00000492526	ENSG00000137776_017	ENSG00000137776	017	79811	SLTM	SAFB like transcription modulator	-2.37191	-3.72674	0.000228916	0.0737663
chr3	37323622	37324959	ENST00000437131+ENST00000429018+ENST00000356847+ENST00000361924	ENSG00000144674_038	ENSG00000144674	038	2803	GOLGA4	golgin A4	2.17181	3.75021	0.000230394	0.0739528
chr14	74484415	74484587	ENST00000557510+ENST00000556009+ENST00000238633+ENST00000555619+ENST00000541064+ENST00000555592+ENST00000553490+ENST00000434013	ENSG00000283944+ENSG00000119655_015	ENSG00000283944+ENSG00000119655	015	NA			2.23181	3.86909	0.000230787	0.0739528
chr3	133661942	133662380	ENST00000642236	ENSG00000163781_048	ENSG00000163781	048	11073	TOPBP1	DNA topoisomerase II binding protein 1	-1.62334	-3.72438	0.000237521	0.0758979
chr1	182391793	182392206	ENST00000311223	ENSG00000135821_037	ENSG00000135821	037	2752	GLUL	glutamate-ammonia ligase	-2.82606	-3.7458	0.000241324	0.076696
chr17	7252475	7252491	ENST00000572043	ENSG00000181885+ENSG00000175826+ENSG00000262526+ENSG00000170296+ENSG00000262302_053	ENSG00000181885+ENSG00000175826+ENSG00000262526+ENSG00000170296+ENSG00000262302	053	NA			-1.05481	-3.71741	0.000241359	0.076696
chr17	78973000	78973125	ENST00000588587+ENST00000587310+ENST00000587251+ENST00000587311+ENST00000592255+ENST00000585407+ENST00000588198+ENST00000589775+ENST00000589527+ENST00000262776+ENST00000589906+ENST00000586720+ENST00000588508	ENSG00000108679_015	ENSG00000108679	015	3959	LGALS3BP	galectin 3 binding protein	2.0967	3.71584	0.000245288	0.0776714
chr7	6374563	6374770	ENST00000488373+ENST00000348035+ENST00000356142	ENSG00000136238_003	ENSG00000136238	003	5879	RAC1	Rac family small GTPase 1	-2.57648	-3.777	0.000245787	0.0776714
chr5	179698405	179698405	ENST00000680406	ENSG00000127022+ENSG00000225051_010	ENSG00000127022+ENSG00000225051	010	NA			-2.3983	-3.70418	0.000247515	0.0777876
chr5	179698406	179698416	ENST00000502296+ENST00000680406	ENSG00000127022+ENSG00000225051_011	ENSG00000127022+ENSG00000225051	011	NA			-2.3983	-3.70418	0.000247515	0.0777876
chr19	47493494	47493640	ENST00000593905	ENSG00000105402+ENSG00000279861_033	ENSG00000105402+ENSG00000279861	033	NA			-1.40554	-3.73271	0.000248425	0.0778598
chr3	128056709	128056840	ENST00000481210+ENST00000243253+ENST00000464451	ENSG00000058262_011	ENSG00000058262	011	29927	SEC61A1	SEC61 translocon subunit alpha 1	2.1537	3.72034	0.000250788	0.078036
chr9	133471095	133472176	ENST00000485978+ENST00000371897+ENST00000371899	ENSG00000160326_002	ENSG00000160326	002	11182	SLC2A6	solute carrier family 2 member 6	2.96264	3.93602	0.000251034	0.078036
chr9	133473601	133473979	ENST00000485978	ENSG00000160326_005	ENSG00000160326	005	11182	SLC2A6	solute carrier family 2 member 6	-2.96264	-3.93602	0.000251034	0.078036
chr17	50110040	50111308	ENST00000330175	ENSG00000167100_001	ENSG00000167100	001	201191	SAMD14	sterile alpha motif domain containing 14	-0.795408	-3.73154	0.00025228	0.0782109
chr17	64503095	64503098	ENST00000676785+ENST00000678757+ENST00000577922+ENST00000578400+ENST00000676969+ENST00000676601+ENST00000581230+ENST00000678890+ENST00000585111+ENST00000580026+ENST00000225792+ENST00000583894+ENST00000583212+ENST00000579996+ENST00000581551+ENST00000677726+ENST00000584549+ENST00000540698+ENST00000578491+ENST00000582326+ENST00000678810+ENST00000583201+ENST00000450599+ENST00000581693+ENST00000585317…	ENSG00000284564+ENSG00000108654+ENSG00000284368_039	ENSG00000284564+ENSG00000108654+ENSG00000284368	039	NA			2.01877	3.68816	0.000253931	0.0785098
chr17	59693728	59693822	ENST00000472651+ENST00000269122+ENST00000621829+ENST00000498711+ENST00000579456	ENSG00000141367_060	ENSG00000141367	060	1213	CLTC	clathrin heavy chain	2.1957	3.69705	0.000256177	0.078991
chr19	42521992	42522098	ENST00000457234	ENSG00000213904_019	ENSG00000213904	019	100996307	LIPE-AS1	LIPE antisense RNA 1	1.87522	3.803	0.000259215	0.0797128
chr5	14487731	14487789	ENST00000510281+ENST00000513206+ENST00000515144+ENST00000344204	ENSG00000038382_078	ENSG00000038382	078	7204	TRIO	trio Rho guanine nucleotide exchange factor	-2.29791	-3.67867	0.00026036	0.0798504
chr12	124915166	124915303	ENST00000538617+ENST00000536769	ENSG00000150991_040	ENSG00000150991	040	7316	UBC	ubiquitin C	-2.79508	-3.69964	0.000262112	0.0801727
chr20	3208868	3208897	ENST00000483354	ENSG00000125877_001	ENSG00000125877	001	3704	ITPA	inosine triphosphatase	-2.4279	-3.74807	0.000266106	0.0811773
chr1	40040323	40040467	ENST00000372802+ENST00000449311+ENST00000372797	ENSG00000131236_003	ENSG00000131236	003	10487	CAP1	cyclase associated actin cytoskeleton regulatory protein 1	-2.10681	-3.68327	0.000266961	0.0812216
chr19	27772057	27773765	ENST00000666841	ENSG00000261824_070	ENSG00000261824	070	148189	LINC00662	long intergenic non-protein coding RNA 662	1.86897	3.67328	0.000271102	0.0822624
chr11	65206780	65206819	ENST00000279247+ENST00000533820+ENST00000533129+ENST00000527323+ENST00000524773+ENST00000525013	ENSG00000014216_066	ENSG00000014216	066	823	CAPN1	calpain 1	2.06668	3.67136	0.000274426	0.08287
chr17	30454021	30455338	ENST00000580396	ENSG00000108582_026	ENSG00000108582	026	1362	CPD	carboxypeptidase D	-2.15042	-3.69216	0.000274553	0.08287
chr6	30304273	30306960	ENST00000602516	ENSG00000270604+ENSG00000231074_039	ENSG00000270604+ENSG00000231074	039	NA			1.82836	3.6774	0.000280549	0.0844254
chr11	73825708	73825796	ENST00000411840+ENST00000535277+ENST00000540162+ENST00000544819+ENST00000542303+ENST00000543374+ENST00000508278+ENST00000310614+ENST00000537007+ENST00000398483+ENST00000497094+ENST00000544140	ENSG00000175581_019	ENSG00000175581	019	51642	MRPL48	mitochondrial ribosomal protein L48	2.20148	3.70209	0.000281182	0.0844254
chr3	190648338	190651512	ENST00000413869+ENST00000412504+ENST00000439062+ENST00000072516+ENST00000447382+ENST00000342550	ENSG00000273370+ENSG00000196083_039	ENSG00000273370+ENSG00000196083	039	NA			2.21166	3.75373	0.000283404	0.0848699
chr9	128633660	128633662	ENST00000630147+ENST00000372739+ENST00000372731+ENST00000358161	ENSG00000197694_141	ENSG00000197694	141	6709	SPTAN1	spectrin alpha, non-erythrocytic 1	-0.910465	-3.64575	0.000284696	0.0850343
chr5	149513121	149513157	ENST00000657001+ENST00000662268+ENST00000606299+ENST00000661952+ENST00000657462+ENST00000515768+ENST00000261798+ENST00000377843+ENST00000503350+ENST00000515435+ENST00000657706+ENST00000606719+ENST00000504676	ENSG00000113712+ENSG00000230551_025	ENSG00000113712+ENSG00000230551	025	NA			2.19556	3.67653	0.000285766	0.0851316
chr1	151770172	151770257	ENST00000635322+ENST00000479764+ENST00000400999+ENST00000453029+ENST00000321531+ENST00000582415	ENSG00000232937+ENSG00000143450_021	ENSG00000232937+ENSG00000143450	021	NA			1.855	3.68381	0.000287262	0.0853548
chr11	34916130	34916486	ENST00000448838	ENSG00000110435_002	ENSG00000110435	002	8050	PDHX	pyruvate dehydrogenase complex component X	-0.949997	-3.75671	0.000290759	0.08617
chr7	726604	726977	ENST00000478198	ENSG00000188191_027	ENSG00000188191	027	5575	PRKAR1B	protein kinase cAMP-dependent type I regulatory subunit beta	-1.48659	-3.74434	0.000292937	0.0865913
chr11	73844807	73844934	ENST00000411840+ENST00000535277+ENST00000540162+ENST00000544819+ENST00000543374+ENST00000508278+ENST00000543058+ENST00000310614+ENST00000537007+ENST00000398483+ENST00000497094+ENST00000544140+ENST00000314282	ENSG00000175581_022	ENSG00000175581	022	51642	MRPL48	mitochondrial ribosomal protein L48	2.2014	3.69016	0.000293759	0.0866104
chr16	1320211	1320283	ENST00000677987+ENST00000355803+ENST00000568288+ENST00000402301+ENST00000397514+ENST00000567074+ENST00000568989+ENST00000397515+ENST00000562470+ENST00000403747+ENST00000325437+ENST00000677314+ENST00000567383+ENST00000406620+ENST00000679137+ENST00000566587	ENSG00000103275_044	ENSG00000103275	044	7329	UBE2I	ubiquitin conjugating enzyme E2 I	2.05602	3.70345	0.00029516	0.0867998
chr1	26696404	26697540	ENST00000457599+ENST00000324856	ENSG00000117713_005	ENSG00000117713	005	8289	ARID1A	AT-rich interaction domain 1A	-2.36476	-3.74223	0.000305825	0.0897054
chr9	100450706	100451229	ENST00000622639+ENST00000613183+ENST00000489377+ENST00000395067	ENSG00000241697+ENSG00000066697+ENSG00000251349_016	ENSG00000241697+ENSG00000066697+ENSG00000251349	016	NA			2.34608	3.76681	0.000307691	0.0898385
chr6	30287397	30288266	ENST00000658695+ENST00000602591+ENST00000669374+ENST00000659132+ENST00000660593+ENST00000670397+ENST00000654915+ENST00000654996+ENST00000665953+ENST00000670071+ENST00000664861+ENST00000653541+ENST00000657247+ENST00000659563+ENST00000657595+ENST00000659836+ENST00000666294+ENST00000653301+ENST00000668974	ENSG00000270604+ENSG00000231074_012	ENSG00000270604+ENSG00000231074	012	NA			1.74545	3.65094	0.000309674	0.0898385
chr3	143001266	143001523	ENST00000488497+ENST00000595248	ENSG00000163714+ENSG00000241570_028	ENSG00000163714+ENSG00000241570	028	NA			-1.42548	-3.6413	0.000309795	0.0898385
chr8	89935171	89935431	ENST00000613033+ENST00000396252+ENST00000265433+ENST00000409330	ENSG00000104320_004	ENSG00000104320	004	4683	NBN	nibrin	-2.17563	-3.68185	0.000310139	0.0898385
chr12	56300177	56300220	ENST00000551430+ENST00000550044+ENST00000547283+ENST00000551441+ENST00000550734+ENST00000551968+ENST00000542324+ENST00000550996+ENST00000551137+ENST00000549221+ENST00000550700+ENST00000548360+ENST00000549318+ENST00000549143+ENST00000550655+ENST00000548041+ENST00000548849+ENST00000552688+ENST00000546930+ENST00000550159+ENST00000548567+ENST00000552222+ENST00000351328	ENSG00000062485+ENSG00000144785+ENSG00000257727_069	ENSG00000062485+ENSG00000144785+ENSG00000257727	069	NA			-1.71766	-3.63129	0.000310205	0.0898385
chrX	153787826	153787955	ENST00000370093+ENST00000217901+ENST00000370092+ENST00000497043+ENST00000427365+ENST00000461215+ENST00000619865+ENST00000444450+ENST00000495356+ENST00000444338	ENSG00000067829_018	ENSG00000067829	018	3421	IDH3G	isocitrate dehydrogenase (NAD(+)) 3 non-catalytic subunit gamma	2.13733	3.66813	0.000312081	0.0900473
chr19	39445608	39445637	ENST00000601978+ENST00000599117+ENST00000432763+ENST00000402194+ENST00000601515+ENST00000595368+ENST00000594990+ENST00000594729	ENSG00000196235_012	ENSG00000196235	012	6829	SUPT5H	SPT5 homolog, DSIF elongation factor subunit	-2.19375	-3.64316	0.0003125	0.0900473
chr4	17843449	17844865	ENST00000251496	ENSG00000109805_031	ENSG00000109805	031	64151	NCAPG	non-SMC condensin I complex subunit G	-1.23037	-3.69011	0.000314938	0.0905216
chr8	116726055	116726160	ENST00000520813+ENST00000522453+ENST00000611080+ENST00000518034+ENST00000521861+ENST00000522800+ENST00000519046+ENST00000518995+ENST00000276682	ENSG00000147677_020	ENSG00000147677	020	8667	EIF3H	eukaryotic translation initiation factor 3 subunit H	2.21308	3.66882	0.000317578	0.0910517
chr7	30628560	30628669	ENST00000674969+ENST00000465748+ENST00000676259+ENST00000675651+ENST00000675051+ENST00000674807+ENST00000676210+ENST00000676403+ENST00000674815+ENST00000676088+ENST00000674737+ENST00000676140+ENST00000675810+ENST00000674851+ENST00000675529+ENST00000496643+ENST00000444666+ENST00000675587+ENST00000675863+ENST00000675886+ENST00000675859+ENST00000470392+ENST00000674643+ENST00000389266+ENST00000485784…	ENSG00000106105_057	ENSG00000106105	057	2617	GARS1	glycyl-tRNA synthetase 1	2.00905	3.65389	0.000320791	0.0915953
chr19	45692516	45692569	ENST00000587579	ENSG00000125743_019	ENSG00000125743	019	6633	SNRPD2	small nuclear ribonucleoprotein D2 polypeptide	-2.04696	-3.71821	0.000321075	0.0915953
chr18	3261479	3261502	ENST00000648965	ENSG00000118680_001	ENSG00000118680	001	103910	MYL12B	myosin light chain 12B	-2.69396	-3.7723	0.000323953	0.0921864
chr11	31784574	31790324	ENST00000640961	ENSG00000109911_069	ENSG00000109911	069	26610	ELP4	elongator acetyltransferase complex subunit 4	1.93472	3.7659	0.000327426	0.0929182
chr1	11750126	11750185	ENST00000476512+ENST00000376627+ENST00000376629+ENST00000471765+ENST00000452018+ENST00000510878+ENST00000476309+ENST00000491346+ENST00000514733+ENST00000400895+ENST00000376637+ENST00000314340	ENSG00000177674_026	ENSG00000177674	026	57085	AGTRAP	angiotensin II receptor associated protein	2.26551	3.68881	0.000328959	0.0929182
chr1	155199853	155199856	ENST00000541990+ENST00000368378+ENST00000541576+ENST00000428962+ENST00000457183	ENSG00000169231_020	ENSG00000169231	020	7059	THBS3	thrombospondin 3	2.29937	3.62482	0.000329507	0.0929182
chr16	29995715	29996209	ENST00000304516	ENSG00000169592_001	ENSG00000169592	001	283899	INO80E	INO80 complex subunit E	-1.18494	-3.66493	0.000329774	0.0929182
chr16	2933149	2933582	ENST00000416288+ENST00000573564+ENST00000253928+ENST00000344592	ENSG00000059122_021	ENSG00000059122	021	84256	FLYWCH1	FLYWCH-type zinc finger 1	2.13299	3.65514	0.000333805	0.093823
chr5	62386384	62391025	ENST00000676122+ENST00000675387+ENST00000674632+ENST00000674733+ENST00000674916+ENST00000675534+ENST00000407818+ENST00000676413+ENST00000676271+ENST00000674751	ENSG00000186105+ENSG00000086200+ENSG00000068796+ENSG00000288643_050	ENSG00000186105+ENSG00000086200+ENSG00000068796+ENSG00000288643	050	NA			-0.688681	-3.65638	0.000336033	0.0942178
chr13	26212775	26215138	ENST00000381588+ENST00000381570+ENST00000346166	ENSG00000127870+ENSG00000233963_020	ENSG00000127870+ENSG00000233963	020	NA			2.19249	3.69083	0.000343001	0.0958596
chr10	28589842	28589850	ENST00000651885+ENST00000679570+ENST00000345541+ENST00000414108+ENST00000472862+ENST00000347934+ENST00000628285+ENST00000375664+ENST00000651598+ENST00000681112+ENST00000428935+ENST00000420266+ENST00000680735+ENST00000424454+ENST00000442148+ENST00000679428+ENST00000375646+ENST00000354911+ENST00000439676+ENST00000679398	ENSG00000095787_041	ENSG00000095787	041	51322	WAC	WW domain containing adaptor with coiled-coil	1.94245	3.62048	0.000345241	0.0958596
chr10	28589851	28589851	ENST00000679570+ENST00000345541+ENST00000414108+ENST00000472862+ENST00000347934+ENST00000628285+ENST00000375664+ENST00000651598+ENST00000681112+ENST00000428935+ENST00000420266+ENST00000680735+ENST00000424454+ENST00000442148+ENST00000679428+ENST00000375646+ENST00000354911+ENST00000439676+ENST00000679398	ENSG00000095787_042	ENSG00000095787	042	51322	WAC	WW domain containing adaptor with coiled-coil	1.94245	3.62048	0.000345241	0.0958596
chr10	28590720	28590721	ENST00000442148+ENST00000679428+ENST00000679570+ENST00000347934+ENST00000375664+ENST00000651598+ENST00000428935+ENST00000354911+ENST00000375646+ENST00000420266+ENST00000424454+ENST00000345541+ENST00000439676+ENST00000414108+ENST00000472862+ENST00000679398+ENST00000681112+ENST00000628285	ENSG00000095787_043	ENSG00000095787	043	51322	WAC	WW domain containing adaptor with coiled-coil	1.94245	3.62048	0.000345241	0.0958596
chr6	32844275	32844569	ENST00000666376+ENST00000412095	ENSG00000240065+ENSG00000204261_009	ENSG00000240065+ENSG00000204261	009	NA			-0.821286	-3.63569	0.000346839	0.0960602
chr15	45586178	45586290	ENST00000568669	ENSG00000284386+ENSG00000179362+ENSG00000259354+ENSG00000166920_047	ENSG00000284386+ENSG00000179362+ENSG00000259354+ENSG00000166920	047	NA			-2.33118	-3.705	0.000348046	0.0960602
chr16	55656110	55656169	ENST00000568529+ENST00000568943+ENST00000414754	ENSG00000103546+ENSG00000278928_003	ENSG00000103546+ENSG00000278928	003	NA			-2.5442	-3.70464	0.000348482	0.0960602
chr2	66442590	66444221	ENST00000666153	ENSG00000230749_007	ENSG00000230749	007	100873998	MEIS1-AS2	MEIS1 antisense RNA 2	-1.69412	-3.79419	0.000350653	0.0964263
chr7	5475797	5480450	ENST00000382368	ENSG00000155034_004	ENSG00000155034	004	80028	FBXL18	F-box and leucine rich repeat protein 18	2.48731	3.76606	0.000351519	0.0964326
chr1	174990514	174990593	ENST00000681986+ENST00000367687+ENST00000392064+ENST00000489615	ENSG00000152061_070	ENSG00000152061	070	9910	RABGAP1L	RAB GTPase activating protein 1 like	-2.19537	-3.6459	0.00035325	0.0965653
chr12	42326169	42326257	ENST00000679269	ENSG00000139168+ENSG00000278520_034	ENSG00000139168+ENSG00000278520	034	NA			-0.813447	-3.64921	0.000353691	0.0965653
chr1	42682440	42682731	ENST00000332220+ENST00000321358	ENSG00000065978_002	ENSG00000065978	002	4904	YBX1	Y-box binding protein 1	-0.908215	-3.68136	0.000354601	0.0965831
chr16	29919635	29919669	ENST00000648037+ENST00000561540	ENSG00000174943_016	ENSG00000174943	016	253980	KCTD13	potassium channel tetramerization domain containing 13	1.99167	3.70627	0.000360656	0.0979992
chr19	6420073	6420144	ENST00000595258+ENST00000619396+ENST00000595112+ENST00000595548+ENST00000398148+ENST00000600480	ENSG00000284159+ENSG00000088247_040	ENSG00000284159+ENSG00000088247	040	NA			2.10213	3.59874	0.000363125	0.0984361
chr16	58519951	58520683	ENST00000317147	ENSG00000125107_001	ENSG00000125107	001	23019	CNOT1	CCR4-NOT transcription complex subunit 1	-0.824039	-3.60171	0.00036457	0.0985607
chr12	110492996	110493231	ENST00000548259+ENST00000546588+ENST00000447578+ENST00000621131+ENST00000360579+ENST00000549578+ENST00000549970+ENST00000552130	ENSG00000202335+ENSG00000111237_010	ENSG00000202335+ENSG00000111237	010	NA			1.94375	3.61656	0.000365308	0.0985607
chr5	179707132	179707190	ENST00000679523+ENST00000247461+ENST00000679719+ENST00000680092+ENST00000681265+ENST00000681504+ENST00000681431+ENST00000681076+ENST00000681072+ENST00000681894+ENST00000679471+ENST00000680812+ENST00000680614+ENST00000680984+ENST00000680837+ENST00000680504+ENST00000680013+ENST00000681674+ENST00000680406+ENST00000679395+ENST00000681712+ENST00000506654+ENST00000680985+ENST00000681576+ENST00000680894…	ENSG00000127022+ENSG00000225051_052	ENSG00000127022+ENSG00000225051	052	NA			2.07705	3.59869	0.000367464	0.0989093
chr19	46198287	46198407	ENST00000663652+ENST00000598754+ENST00000601263	ENSG00000268621_012	ENSG00000268621	012	645553	IGFL2-AS1	IGFL2 antisense RNA 1	-2.27022	-3.64146	0.000368941	0.0990737
chr15	68787413	68787495	ENST00000495764+ENST00000409628+ENST00000267918+ENST00000465139+ENST00000495420+ENST00000561430+ENST00000483551+ENST00000560303	ENSG00000140350_017	ENSG00000140350	017	8125	ANP32A	acidic nuclear phosphoprotein 32 family member A	2.28362	3.62925	0.000370664	0.0992595
chr5	435111	438285	ENST00000316418+ENST00000505113+ENST00000675395+ENST00000684583	ENSG00000063438+ENSG00000286001+ENSG00000073578+ENSG00000288622+ENSG00000249915_126	ENSG00000063438+ENSG00000286001+ENSG00000073578+ENSG00000288622+ENSG00000249915	126	NA			-2.29824	-3.58944	0.000371383	0.0992595
chrX	24057421	24057548	ENST00000423068+ENST00000253039	ENSG00000130741_005	ENSG00000130741	005	1968	EIF2S3	eukaryotic translation initiation factor 2 subunit gamma	2.00354	3.63498	0.000372236	0.0992595
chr4	48341529	48342128	ENST00000264313	ENSG00000109171_001	ENSG00000109171	001	57606	SLAIN2	SLAIN motif family member 2	-2.43079	-3.70908	0.000374436	0.0996138
chr1	161102048	161102171	ENST00000368010	ENSG00000143256_003	ENSG00000143256	003	5202	PFDN2	prefoldin subunit 2	2.28126	3.7242	0.000376556	0.0999455
chr15	34236015	34236199	ENST00000397707+ENST00000354181+ENST00000397702+ENST00000558589+ENST00000458406+ENST00000558667+ENST00000290209+ENST00000676379+ENST00000559664+ENST00000560611+ENST00000560164+ENST00000561080+ENST00000559523	ENSG00000140199_013	ENSG00000140199	013	9990	SLC12A6	solute carrier family 12 member 6	2.34036	3.67139	0.000378035	0.100106
chr11	67398431	67398645	ENST00000376745+ENST00000312989+ENST00000677343+ENST00000532279+ENST00000532446+ENST00000537694+ENST00000358239+ENST00000679175+ENST00000527663+ENST00000526510+ENST00000677322	ENSG00000172531_007	ENSG00000172531	007	5499	PPP1CA	protein phosphatase 1 catalytic subunit alpha	2.28544	3.62514	0.000380656	0.100501
chr2	61187552	61191203	ENST00000394457	ENSG00000173209_046	ENSG00000173209	046	130872	AHSA2P	activator of HSP90 ATPase homolog 2, pseudogene	-0.477374	-3.6043	0.00038203	0.100501
chr10	119669851	119670177	ENST00000450186+ENST00000369085	ENSG00000151929_004	ENSG00000151929	004	9531	BAG3	BAG cochaperone 3	1.99121	3.70304	0.000382162	0.100501
chr12	56300160	56300176	ENST00000551430+ENST00000550044+ENST00000547283+ENST00000551441+ENST00000550734+ENST00000551968+ENST00000542324+ENST00000550996+ENST00000551137+ENST00000549221+ENST00000550700+ENST00000549318+ENST00000549143+ENST00000550655+ENST00000548041+ENST00000548849+ENST00000552688+ENST00000546930+ENST00000550159+ENST00000548567+ENST00000552222+ENST00000351328	ENSG00000062485+ENSG00000144785+ENSG00000257727_068	ENSG00000062485+ENSG00000144785+ENSG00000257727	068	NA			-1.74978	-3.57444	0.000383988	0.100749
chr16	29906963	29907108	ENST00000563955+ENST00000308768+ENST00000568000+ENST00000566842	ENSG00000174943_007	ENSG00000174943	007	253980	KCTD13	potassium channel tetramerization domain containing 13	-2.02042	-3.68548	0.00038724	0.101163
chr2	73247790	73247926	ENST00000540468+ENST00000258091+ENST00000488856+ENST00000539919+ENST00000398422+ENST00000473786	ENSG00000135624_036	ENSG00000135624	036	10574	CCT7	chaperonin containing TCP1 subunit 7	2.11782	3.59422	0.000387334	0.101163
chr18	9256112	9258931	ENST00000400020+ENST00000262126	ENSG00000178127+ENSG00000101745+ENSG00000265257_059	ENSG00000178127+ENSG00000101745+ENSG00000265257	059	NA			1.97992	3.63525	0.000389959	0.101617
chr14	61457506	61457557	ENST00000555082+ENST00000332981+ENST00000553889+ENST00000557585+ENST00000555604+ENST00000557559	ENSG00000027075+ENSG00000232774+ENSG00000258989_040	ENSG00000027075+ENSG00000232774+ENSG00000258989	040	NA			2.07887	3.61997	0.000392788	0.102121
chr7	24702834	24706037	ENST00000479636	ENSG00000105928_007	ENSG00000105928	007	1687	GSDME	gasdermin E	-2.26282	-3.6023	0.000396589	0.102577
chr3	108589457	108589644	ENST00000487834	ENSG00000163507_041	ENSG00000163507	041	57650	CIP2A	cellular inhibitor of PP2A	-2.57367	-3.66714	0.000396612	0.102577
chr17	39981091	39981190	ENST00000264639	ENSG00000108344_003	ENSG00000108344	003	5709	PSMD3	proteasome 26S subunit, non-ATPase 3	-1.08664	-3.61326	0.000397231	0.102577
chr12	56160036	56160148	ENST00000348108+ENST00000550639+ENST00000550184+ENST00000549017+ENST00000546845+ENST00000547649+ENST00000548725+ENST00000293422+ENST00000548400+ENST00000548580+ENST00000550697+ENST00000536128+ENST00000549392+ENST00000547703+ENST00000549566+ENST00000551589+ENST00000548293+ENST00000552297+ENST00000547408	ENSG00000196465+ENSG00000092841_058	ENSG00000196465+ENSG00000092841	058	NA			1.9273	3.56868	0.000398693	0.102723
chr12	66128896	66129113	ENST00000266604+ENST00000539652+ENST00000446587	ENSG00000155957+ENSG00000228144+ENSG00000139233_004	ENSG00000155957+ENSG00000228144+ENSG00000139233	004	NA			1.97255	3.63299	0.000400804	0.102913
chr1	153567844	153567890	ENST00000368710	ENSG00000196754_013	ENSG00000196754	013	6273	S100A2	S100 calcium binding protein A2	-2.69902	-3.64662	0.000401231	0.102913
chr11	66332223	66332589	ENST00000311320+ENST00000530056+ENST00000526246+ENST00000534824	ENSG00000174791_004	ENSG00000174791	004	9610	RIN1	Ras and Rab interactor 1	2.11622	3.63773	0.000402885	0.103106
chr13	45340712	45340785	ENST00000616577+ENST00000527226+ENST00000530705+ENST00000379055+ENST00000442760+ENST00000379060+ENST00000309246	ENSG00000199477+ENSG00000253051+ENSG00000133112_030	ENSG00000199477+ENSG00000253051+ENSG00000133112	030	NA			-0.907374	-3.59821	0.000406123	0.103703
chr10	125841331	125842805	ENST00000299130	ENSG00000107949_013	ENSG00000107949	013	56647	BCCIP	BRCA2 and CDKN1A interacting protein	-0.694323	-3.63407	0.000408076	0.10384
chr9	124876878	124877401	ENST00000259477+ENST00000465124+ENST00000353214	ENSG00000136950_008	ENSG00000136950	008	81873	ARPC5L	actin related protein 2/3 complex subunit 5 like	2.28001	3.68332	0.000408476	0.10384
chr12	49002640	49002870	ENST00000546531+ENST00000547306+ENST00000548065+ENST00000316299+ENST00000551770+ENST00000683988+ENST00000552212+ENST00000548362	ENSG00000167548+ENSG00000181929+ENSG00000288710_005	ENSG00000167548+ENSG00000181929+ENSG00000288710	005	NA			2.1872	3.5692	0.000411012	0.10404
chr3	151294086	151295211	ENST00000629077+ENST00000260843	ENSG00000138271_001	ENSG00000138271	001	53836	GPR87	G protein-coupled receptor 87	2.36405	3.71847	0.000411083	0.10404
chr16	71928050	71928152	ENST00000456820+ENST00000535424+ENST00000606369+ENST00000439924+ENST00000329908+ENST00000378798+ENST00000378799+ENST00000538565+ENST00000538850	ENSG00000224470+ENSG00000182149_072	ENSG00000224470+ENSG00000182149	072	NA			2.01027	3.57176	0.000414755	0.104476
chr7	107931431	107931730	ENST00000417551	ENSG00000091140_042	ENSG00000091140	042	1738	DLD	dihydrolipoamide dehydrogenase	-1.02933	-3.65402	0.000414896	0.104476
chr7	99572551	99573721	ENST00000425063+ENST00000493277+ENST00000424881+ENST00000419215+ENST00000494357+ENST00000252713+ENST00000394163	ENSG00000244219+ENSG00000197343+ENSG00000272647_053	ENSG00000244219+ENSG00000197343+ENSG00000272647	053	NA			2.199	3.57598	0.000416173	0.104476
chr9	125239332	125239420	ENST00000680494+ENST00000681544	ENSG00000044574_014	ENSG00000044574	014	3309	HSPA5	heat shock protein family A (Hsp70) member 5	-2.36193	-3.60732	0.000416826	0.104476
chr17	39980836	39981090	ENST00000264639+ENST00000415039	ENSG00000108344_002	ENSG00000108344	002	5709	PSMD3	proteasome 26S subunit, non-ATPase 3	-1.03597	-3.59944	0.000417372	0.104476
chr12	27380247	27380404	ENST00000395901+ENST00000544915+ENST00000457040+ENST00000542388+ENST00000311001+ENST00000261178+ENST00000266503+ENST00000546179	ENSG00000029153_013	ENSG00000029153	013	56938	ARNTL2	aryl hydrocarbon receptor nuclear translocator like 2	1.8936	3.60505	0.000420065	0.104921
chr5	179833587	179833782	ENST00000389805+ENST00000360718	ENSG00000161011_037	ENSG00000161011	037	8878	SQSTM1	sequestosome 1	1.72867	3.57333	0.000422488	0.105026
chr19	47085356	47085414	ENST00000253048+ENST00000594019	ENSG00000130749_014	ENSG00000130749	014	23211	ZC3H4	zinc finger CCCH-type containing 4	2.03634	3.5994	0.000422695	0.105026
chr2	9630941	9630946	ENST00000446619+ENST00000238081	ENSG00000134308_014	ENSG00000134308	014	10971	YWHAQ	tyrosine 3-monooxygenase/tryptophan 5-monooxygenase activation protein theta	-2.23043	-3.6299	0.000424364	0.105026
chr2	9630947	9630997	ENST00000238081	ENSG00000134308_015	ENSG00000134308	015	10971	YWHAQ	tyrosine 3-monooxygenase/tryptophan 5-monooxygenase activation protein theta	-2.23043	-3.6299	0.000424364	0.105026
chr22	50582821	50582824	ENST00000406938+ENST00000484266+ENST00000481673+ENST00000492582+ENST00000492556+ENST00000476289	ENSG00000100288+ENSG00000254413+ENSG00000205560_088	ENSG00000100288+ENSG00000254413+ENSG00000205560	088	NA			-3.08107	-3.53995	0.000425075	0.105026
chr7	116506555	116508541	ENST00000222693	ENSG00000105971_047	ENSG00000105971	047	858	CAV2	caveolin 2	2.2963	3.58715	0.000426687	0.105109
chr17	2366528	2367270	ENST00000575367	ENSG00000141258_027	ENSG00000141258	027	9905	SGSM2	small G protein signaling modulator 2	-2.24318	-3.55263	0.000427465	0.105109
chr10	78040204	78040225	ENST00000645698+ENST00000435275+ENST00000645195+ENST00000372360+ENST00000645440+ENST00000360830+ENST00000480662+ENST00000464716	ENSG00000138326_031	ENSG00000138326	031	6229	RPS24	ribosomal protein S24	2.05474	3.58448	0.000428167	0.105109
chr1	244856058	244856096	ENST00000649899+ENST00000640306+ENST00000638716+ENST00000639064+ENST00000283179+ENST00000639880+ENST00000476241+ENST00000440865+ENST00000640119+ENST00000366525+ENST00000638301+ENST00000639628+ENST00000468690+ENST00000638475+ENST00000639824+ENST00000444376+ENST00000640056+ENST00000640001+ENST00000638230+ENST00000638952+ENST00000640218	ENSG00000153187_045	ENSG00000153187	045	3192	HNRNPU	heterogeneous nuclear ribonucleoprotein U	2.03011	3.54328	0.000430554	0.105468
chr2	27446301	27446479	ENST00000452499+ENST00000543753	ENSG00000157992_019	ENSG00000157992	019	200634	KRTCAP3	keratinocyte associated protein 3	-1.59897	-3.7285	0.000433312	0.105917
chr19	2271385	2271390	ENST00000581150+ENST00000586054+ENST00000592727+ENST00000602676+ENST00000592787+ENST00000588673+ENST00000593012+ENST00000589361	ENSG00000273734+ENSG00000005206+ENSG00000104904_012	ENSG00000273734+ENSG00000005206+ENSG00000104904	012	NA			-2.10955	-3.60421	0.000435105	0.106067
chr22	37676125	37676188	ENST00000489315	ENSG00000100097_006	ENSG00000100097	006	3956	LGALS1	galectin 1	-2.25662	-3.60916	0.00043578	0.106067
chr2	219176225	219176374	ENST00000458520	ENSG00000144567_001	ENSG00000144567	001	79137	RETREG2	reticulophagy regulator family member 2	-0.910115	-3.62138	0.000437095	0.106161
chrX	71298707	71298816	ENST00000678437+ENST00000677826+ENST00000471419+ENST00000677245+ENST00000373841+ENST00000678323+ENST00000535149+ENST00000678830+ENST00000677218+ENST00000474431+ENST00000679267+ENST00000454976+ENST00000677612+ENST00000450092+ENST00000276079+ENST00000677879+ENST00000677766+ENST00000676797+ENST00000490044+ENST00000677014+ENST00000473525+ENST00000420903+ENST00000677274+ENST00000678231+ENST00000677977…	ENSG00000147140_066	ENSG00000147140	066	4841	NONO	non-POU domain containing octamer binding	1.86487	3.55496	0.000439227	0.106453
chr9	133348574	133348817	ENST00000426651	ENSG00000199744+ENSG00000148303+ENSG00000252542+ENSG00000200831+ENSG00000206611_005	ENSG00000199744+ENSG00000148303+ENSG00000252542+ENSG00000200831+ENSG00000206611	005	NA			-2.38413	-3.56164	0.000446021	0.107871
chr10	112445170	112445650	ENST00000682267+ENST00000684507+ENST00000683505+ENST00000681964+ENST00000626395+ENST00000682807+ENST00000682182+ENST00000682731+ENST00000369405+ENST00000684617+ENST00000682195+ENST00000684741+ENST00000684173+ENST00000684234+ENST00000683895+ENST00000682616+ENST00000683319+ENST00000682055+ENST00000682839+ENST00000683491+ENST00000369404	ENSG00000232934+ENSG00000023041_062	ENSG00000232934+ENSG00000023041	062	NA			2.19517	3.57531	0.000449779	0.108508
chr20	50958741	50959140	ENST00000683466	ENSG00000000419_037	ENSG00000000419	037	8813	DPM1	dolichyl-phosphate mannosyltransferase subunit 1, catalytic	-0.880211	-3.56931	0.000450552	0.108508
chr12	56724962	56725036	ENST00000548084+ENST00000678066+ENST00000552540+ENST00000393891+ENST00000678047+ENST00000552055+ENST00000678416	ENSG00000285625+ENSG00000196531+ENSG00000198056_048	ENSG00000285625+ENSG00000196531+ENSG00000198056	048	NA			-2.47216	-3.53652	0.000454567	0.109245
chr14	23079594	23080809	ENST00000457657+ENST00000605057+ENST00000555053+ENST00000262710	ENSG00000100813_059	ENSG00000100813	059	22985	ACIN1	apoptotic chromatin condensation inducer 1	1.80686	3.53913	0.000456089	0.109381
chr16	23667372	23669872	ENST00000563614+ENST00000300087	ENSG00000166847+ENSG00000260482_021	ENSG00000166847+ENSG00000260482	021	NA			2.21215	3.63648	0.000457436	0.109475
chr5	140194446	140194652	ENST00000504227+ENST00000644078+ENST00000261811+ENST00000509589	ENSG00000120306_004	ENSG00000120306	004	84418	CYSTM1	cysteine rich transmembrane module containing 1	2.13972	3.64837	0.000459376	0.109557
chr17	5434873	5434966	ENST00000570805+ENST00000574444+ENST00000573406+ENST00000225698	ENSG00000263272+ENSG00000108561+ENSG00000005100_015	ENSG00000263272+ENSG00000108561+ENSG00000005100	015	NA			2.13767	3.56128	0.000459694	0.109557
chr10	112408402	112408694	ENST00000598447	ENSG00000232934+ENSG00000023041_007	ENSG00000232934+ENSG00000023041	007	NA			2.16339	3.56721	0.000462946	0.110102
chr1	154961888	154962036	ENST00000368456	ENSG00000160691+ENSG00000163348_006	ENSG00000160691+ENSG00000163348	006	NA			-2.14395	-3.54752	0.000463909	0.110102
chr17	59695113	59696956	ENST00000269122+ENST00000621829	ENSG00000141367_063	ENSG00000141367	063	1213	CLTC	clathrin heavy chain	-0.860505	-3.53554	0.000466399	0.110464
chr16	69337996	69339567	ENST00000563364	ENSG00000132603_001	ENSG00000132603	001	51388	NIP7	nucleolar pre-rRNA processing protein NIP7	-1.0999	-3.60752	0.000471308	0.111396
chr17	46337371	46339508	ENST00000450673	ENSG00000228696_013	ENSG00000228696	013	51326	ARL17A	ADP ribosylation factor like GTPase 17A	1.22092	3.59053	0.000474943	0.111797
chr12	65825123	65825381	ENST00000536545+ENST00000537275+ENST00000354636+ENST00000537429+ENST00000393577+ENST00000393578+ENST00000541363+ENST00000545998+ENST00000403681+ENST00000425208	ENSG00000149948_005	ENSG00000149948	005	8091	HMGA2	high mobility group AT-hook 2	-1.84048	-3.61448	0.000474957	0.111797
chr2	197494157	197494250	ENST00000452200+ENST00000486181+ENST00000388968+ENST00000461097+ENST00000418022+ENST00000440114+ENST00000439605+ENST00000678621+ENST00000677792+ENST00000428204+ENST00000345042+ENST00000677454+ENST00000678761+ENST00000676933+ENST00000430176+ENST00000677913+ENST00000678969+ENST00000677403+ENST00000679291+ENST00000426480+ENST00000476746+ENST00000678545	ENSG00000144381_018	ENSG00000144381	018	3329	HSPD1	heat shock protein family D (Hsp60) member 1	2.31157	3.54709	0.000476311	0.111885
chr19	36116072	36116184	ENST00000651435+ENST00000589624+ENST00000392178+ENST00000589308+ENST00000591296+ENST00000588385+ENST00000221855+ENST00000589996+ENST00000586868+ENST00000585746+ENST00000481742+ENST00000629269	ENSG00000279504+ENSG00000105254_020	ENSG00000279504+ENSG00000105254	020	NA			2.20802	3.54965	0.000479222	0.112338
chr14	49789146	49789343	ENST00000556691+ENST00000555970+ENST00000556925+ENST00000298310+ENST00000556074	ENSG00000165525_016	ENSG00000165525	016	9147	NEMF	nuclear export mediator factor	2.05437	3.52976	0.00048327	0.112935
chr9	21994139	21994390	ENST00000468603	ENSG00000264545+ENSG00000277653+ENSG00000274055+ENSG00000264801+ENSG00000099810+ENSG00000240498+ENSG00000215221_041	ENSG00000264545+ENSG00000277653+ENSG00000274055+ENSG00000264801+ENSG00000099810+ENSG00000240498+ENSG00000215221	041	NA			-0.481782	-3.53312	0.000483742	0.112935
chr11	9384764	9384847	ENST00000630083+ENST00000527431+ENST00000379719+ENST00000533233	ENSG00000205339_003	ENSG00000205339	003	10527	IPO7	importin 7	-2.15557	-3.54071	0.00048733	0.113541
chr1	9741094	9741256	ENST00000361311+ENST00000435891+ENST00000650348+ENST00000377298	ENSG00000171603_014	ENSG00000171603	014	22883	CLSTN1	calsyntenin 1	1.92534	3.53489	0.000501229	0.116542
chr11	118226690	118229137	ENST00000278949	ENSG00000160588_001	ENSG00000160588	001	196264	MPZL3	myelin protein zero like 3	2.44615	3.63594	0.000504715	0.117114
chr2	28799300	28801648	ENST00000296122+ENST00000358506+ENST00000395366	ENSG00000163806+ENSG00000213639_026	ENSG00000163806+ENSG00000213639	026	NA			2.19694	3.53445	0.000505936	0.11716
chr5	179824288	179824314	ENST00000510187+ENST00000514093+ENST00000422245+ENST00000389805+ENST00000360718+ENST00000466342+ENST00000485412	ENSG00000161011_031	ENSG00000161011	031	8878	SQSTM1	sequestosome 1	1.88456	3.52249	0.00050769	0.117329
chr13	77251151	77251355	ENST00000684354+ENST00000682321+ENST00000544440+ENST00000683697+ENST00000357337+ENST00000683823	ENSG00000005810+ENSG00000288716_084	ENSG00000005810+ENSG00000288716	084	NA			-2.17578	-3.55392	0.000510578	0.117758
chr2	197500160	197500208	ENST00000452200+ENST00000345042+ENST00000430176	ENSG00000144381_050	ENSG00000144381	050	3329	HSPD1	heat shock protein family D (Hsp60) member 1	-1.42577	-3.52592	0.000513818	0.118267
chr9	128621158	128621256	ENST00000491712+ENST00000630804+ENST00000372731+ENST00000630866+ENST00000372739+ENST00000358161+ENST00000637434	ENSG00000197694_098	ENSG00000197694	098	6709	SPTAN1	spectrin alpha, non-erythrocytic 1	1.88561	3.48696	0.000516485	0.118564
chr5	171392914	171392920	ENST00000677325+ENST00000677672+ENST00000678267+ENST00000677467+ENST00000678280+ENST00000296930+ENST00000393820+ENST00000677904+ENST00000676589+ENST00000351986+ENST00000678186+ENST00000678774+ENST00000676625+ENST00000679006+ENST00000517671+ENST00000677907+ENST00000679233+ENST00000677741+ENST00000677357+ENST00000521672+ENST00000518587+ENST00000677600+ENST00000676504+ENST00000521260	ENSG00000181163_036	ENSG00000181163	036	4869	NPM1	nucleophosmin 1	-0.94578	-3.52406	0.000517239	0.118564
chr12	112972895	112973227	ENST00000679493+ENST00000679505+ENST00000679354+ENST00000549918+ENST00000680177+ENST00000679517+ENST00000680044+ENST00000680293+ENST00000681764+ENST00000228928+ENST00000679562+ENST00000681134+ENST00000679912+ENST00000680090+ENST00000681497+ENST00000681346+ENST00000679547+ENST00000679483+ENST00000679812	ENSG00000111331_078	ENSG00000111331	078	4940	OAS3	2'-5'-oligoadenylate synthetase 3	1.85338	3.57206	0.000518217	0.118564
chr2	219250772	219251112	ENST00000248437+ENST00000498660+ENST00000392088+ENST00000398989	ENSG00000127824_004	ENSG00000127824	004	7277	TUBA4A	tubulin alpha 4a	2.33035	3.55876	0.000519501	0.11862
chr3	184299254	184299256	ENST00000459910+ENST00000417952+ENST00000492191+ENST00000310118+ENST00000433010+ENST00000487475	ENSG00000175166_006	ENSG00000175166	006	5708	PSMD2	proteasome 26S subunit ubiquitin receptor, non-ATPase 2	-1.62556	-3.49451	0.000521852	0.118864
chr17	4538976	4539362	ENST00000574934+ENST00000571368+ENST00000254718	ENSG00000132382_006	ENSG00000132382	006	10514	MYBBP1A	MYB binding protein 1a	-2.29457	-3.50507	0.000522647	0.118864
chr19	27776326	27777176	ENST00000667678+ENST00000663492+ENST00000586954	ENSG00000261824_083	ENSG00000261824	083	148189	LINC00662	long intergenic non-protein coding RNA 662	1.85662	3.49571	0.000524274	0.118998
chr8	48921647	48921740	ENST00000396822	ENSG00000019549_009	ENSG00000019549	009	6591	SNAI2	snail family transcriptional repressor 2	-2.68817	-3.66787	0.000525892	0.119129
chr6	56625157	56625264	ENST00000421834+ENST00000680361+ENST00000522360+ENST00000518935+ENST00000244364+ENST00000370788+ENST00000520645+ENST00000361203+ENST00000652573+ENST00000439203+ENST00000312431+ENST00000370765	ENSG00000151914_123	ENSG00000151914	123	667	DST	dystonin	1.96406	3.48663	0.000528431	0.119467
chr10	32958231	32958232	ENST00000676623+ENST00000678479+ENST00000679187+ENST00000678952+ENST00000609742+ENST00000677310+ENST00000677999+ENST00000676895+ENST00000417122+ENST00000676460+ENST00000678120+ENST00000678766+ENST00000678989+ENST00000676659+ENST00000676964	ENSG00000150093_076	ENSG00000150093	076	3688	ITGB1	integrin subunit beta 1	-2.15218	-3.49059	0.000533093	0.120047
chr10	32958233	32958247	ENST00000676623+ENST00000678479+ENST00000678952+ENST00000609742+ENST00000677310+ENST00000677999+ENST00000676895+ENST00000417122+ENST00000676460+ENST00000678120+ENST00000678766+ENST00000678989+ENST00000676659+ENST00000679187	ENSG00000150093_077	ENSG00000150093	077	3688	ITGB1	integrin subunit beta 1	-2.15218	-3.49059	0.000533093	0.120047
chr16	68644993	68645008	ENST00000429102	ENSG00000062038_002	ENSG00000062038	002	1001	CDH3	cadherin 3	-1.88773	-3.50542	0.000534478	0.120114
chr2	47806954	47810063	ENST00000652107	ENSG00000116062_052	ENSG00000116062	052	2956	MSH6	mutS homolog 6	-0.372043	-3.50763	0.000535494	0.120114
chr10	104076301	104076429	ENST00000650263+ENST00000649118+ENST00000648076+ENST00000393211+ENST00000369733+ENST00000483876	ENSG00000065618+ENSG00000283788_071	ENSG00000065618+ENSG00000283788	071	NA			1.90909	3.4798	0.000538492	0.120207
chr8	100919230	100919828	ENST00000457309+ENST00000395957+ENST00000395956+ENST00000353245+ENST00000395958	ENSG00000164924_007	ENSG00000164924	007	7534	YWHAZ	tyrosine 3-monooxygenase/tryptophan 5-monooxygenase activation protein zeta	-1.52872	-3.49862	0.000538734	0.120207
chr5	154755985	154756002	ENST00000517616+ENST00000518297	ENSG00000155506_003	ENSG00000155506	003	23367	LARP1	La ribonucleoprotein 1, translational regulator	-2.29582	-3.49845	0.00053906	0.120207
chr6	31355405	31355506	ENST00000498007+ENST00000412585+ENST00000463574	ENSG00000234745_013	ENSG00000234745	013	3106	HLA-B	major histocompatibility complex, class I, B	1.70191	3.53681	0.000542025	0.120565
chr1	19077976	19078066	ENST00000459947+ENST00000375224+ENST00000375225+ENST00000375254	ENSG00000272084+ENSG00000127481_009	ENSG00000272084+ENSG00000127481	009	NA			-2.12962	-3.49204	0.000542771	0.120565
chr18	80189281	80189439	ENST00000588950	ENSG00000267251_005	ENSG00000267251	005	NA			2.17567	3.58477	0.000544502	0.120715
chr22	50523596	50523905	ENST00000395693+ENST00000543927+ENST00000535425+ENST00000252785	ENSG00000177989+ENSG00000025708+ENSG00000284194_003	ENSG00000177989+ENSG00000025708+ENSG00000284194	003	NA			-0.994159	-3.47651	0.000546063	0.120827
chr16	2752675	2752713	ENST00000575701+ENST00000575009+ENST00000301740+ENST00000576924+ENST00000630499+ENST00000576894	ENSG00000167978_004	ENSG00000167978	004	23524	SRRM2	serine/arginine repetitive matrix 2	-2.12385	-3.48225	0.000551629	0.121823
chr2	36355778	36356442	ENST00000280527	ENSG00000150938_001	ENSG00000150938	001	51232	CRIM1	cysteine rich transmembrane BMP regulator 1	-2.25711	-3.51006	0.000556288	0.122615
chr20	49255933	49255947	ENST00000371744+ENST00000371752+ENST00000371754+ENST00000396105+ENST00000455070	ENSG00000124201_012	ENSG00000124201	012	57169	ZNFX1	zinc finger NFX1-type containing 1	2.16775	3.53489	0.000564235	0.124012
chr9	136359480	136359482	ENST00000371739	ENSG00000187796+ENSG00000213221_001	ENSG00000187796+ENSG00000213221	001	NA			1.50749	3.50346	0.000564796	0.124012
chr7	55160139	55160338	ENST00000342916+ENST00000344576+ENST00000455089+ENST00000454757+ENST00000275493	ENSG00000146648_022	ENSG00000146648	022	1956	EGFR	epidermal growth factor receptor	1.96251	3.48476	0.00056627	0.124098
chr19	47085318	47085355	ENST00000253048+ENST00000601973+ENST00000594019	ENSG00000130749_013	ENSG00000130749	013	23211	ZC3H4	zinc finger CCCH-type containing 4	1.99356	3.51459	0.000570188	0.124386
chr10	124984317	124989134	ENST00000337195+ENST00000309035	ENSG00000175029_001	ENSG00000175029	001	1488	CTBP2	C-terminal binding protein 2	-0.763718	-3.52666	0.000570419	0.124386
chr6	56639929	56640057	ENST00000421834+ENST00000680361+ENST00000521104+ENST00000518935+ENST00000244364+ENST00000370788+ENST00000520645+ENST00000523967+ENST00000361203+ENST00000652573+ENST00000439203+ENST00000312431+ENST00000370765	ENSG00000151914_142	ENSG00000151914	142	667	DST	dystonin	1.88108	3.46547	0.000570846	0.124386
chr20	38033725	38033745	ENST00000462548	ENSG00000101413_001	ENSG00000101413	001	58490	RPRD1B	regulation of nuclear pre-mRNA domain containing 1B	-2.26049	-3.5666	0.000578668	0.125741
chr3	100377705	100377912	ENST00000284320+ENST00000492171	ENSG00000154174_010	ENSG00000154174	010	9868	TOMM70	translocase of outer mitochondrial membrane 70	2.12883	3.52221	0.000579266	0.125741
chr20	17658933	17659605	ENST00000377813+ENST00000246043	ENSG00000125844_036	ENSG00000125844	036	6238	RRBP1	ribosome binding protein 1	-0.369677	-3.47397	0.000584602	0.126659
chr5	73813518	73813673	ENST00000296799	ENSG00000214944_016	ENSG00000214944	016	64283	ARHGEF28	Rho guanine nucleotide exchange factor 28	-2.23	-3.52957	0.000586109	0.126746
chr12	68839315	68839612	ENST00000348801+ENST00000536089+ENST00000393412+ENST00000360430+ENST00000665020+ENST00000544561+ENST00000478070+ENST00000258149+ENST00000311420+ENST00000393417+ENST00000350057+ENST00000671567+ENST00000539479+ENST00000393410+ENST00000299252+ENST00000666617+ENST00000481186+ENST00000393416+ENST00000540352+ENST00000258148+ENST00000393413+ENST00000542502+ENST00000545204+ENST00000537182+ENST00000496959	ENSG00000256664+ENSG00000135679_036	ENSG00000256664+ENSG00000135679	036	NA			1.96196	3.49587	0.000590009	0.127349
chr1	43451158	43452650	ENST00000562955+ENST00000460536+ENST00000634258	ENSG00000198198+ENSG00000229348_121	ENSG00000198198+ENSG00000229348	121	NA			-0.851388	-3.46814	0.000592194	0.127579
chr6	117569572	117569736	ENST00000368498+ENST00000052569+ENST00000467125	ENSG00000047932+ENSG00000047936+ENSG00000282218_055	ENSG00000047932+ENSG00000047936+ENSG00000282218	055	NA			-1.37521	-3.54805	0.000594771	0.127894
chr8	98041721	98041799	ENST00000521534+ENST00000287038+ENST00000518850+ENST00000521291+ENST00000396070	ENSG00000156482_003	ENSG00000156482	003	6156	RPL30	ribosomal protein L30	2.17463	3.51755	0.000600379	0.128616
chr8	98041800	98041806	ENST00000521534+ENST00000287038+ENST00000523172+ENST00000518850+ENST00000521291+ENST00000396070	ENSG00000156482_004	ENSG00000156482	004	6156	RPL30	ribosomal protein L30	2.17463	3.51755	0.000600379	0.128616
chr21	32746782	32747065	ENST00000665598	ENSG00000238197_032	ENSG00000238197	032	100506215	PAXBP1-AS1	PAXBP1 antisense RNA 1	2.13574	3.5034	0.000608764	0.129819
chr22	19962570	19962655	ENST00000406520+ENST00000407537+ENST00000676678+ENST00000403184+ENST00000449653+ENST00000207636+ENST00000678255+ENST00000412786+ENST00000678868+ENST00000467943+ENST00000403710+ENST00000361682+ENST00000428707+ENST00000678769	ENSG00000284031+ENSG00000093010_020	ENSG00000284031+ENSG00000093010	020	NA			2.08631	3.4781	0.000608961	0.129819
chr17	35266361	35273655	ENST00000299977	ENSG00000166750_009	ENSG00000166750	009	162394	SLFN5	schlafen family member 5	2.01844	3.59726	0.000609398	0.129819
chr5	178211761	178211889	ENST00000393488+ENST00000476487	ENSG00000175309_010	ENSG00000175309	010	85007	PHYKPL	5-phosphohydroxy-L-lysine phospho-lyase	2.15056	3.4824	0.000613266	0.1304
chr3	130975332	130975488	ENST00000533801+ENST00000359644+ENST00000510168+ENST00000504381+ENST00000328560+ENST00000508532+ENST00000422190+ENST00000504948+ENST00000505330+ENST00000514654+ENST00000504571+ENST00000428331+ENST00000504612+ENST00000513801+ENST00000508660+ENST00000507488	ENSG00000017260_046	ENSG00000017260	046	27032	ATP2C1	ATPase secretory pathway Ca2+ transporting 1	1.98276	3.45222	0.000617328	0.130977
chr12	118032945	118033130	ENST00000543153	ENSG00000111445_031	ENSG00000111445	031	5985	RFC5	replication factor C subunit 5	-0.702838	-3.47783	0.00061827	0.130977
chr1	68102655	68102727	ENST00000413628	ENSG00000232284_012	ENSG00000232284	012	100289178	GNG12-AS1	GNG12, DIRAS3 and WLS antisense RNA 1	2.40212	3.50081	0.000623707	0.131885
chr2	241315100	241315269	ENST00000391973	ENSG00000168385_001	ENSG00000168385	001	4735	SEPTIN2	septin 2	-0.819365	-3.45288	0.00063018	0.132748
chr15	68787496	68787535	ENST00000495764+ENST00000267918+ENST00000465139+ENST00000495420+ENST00000561430+ENST00000483551+ENST00000560303	ENSG00000140350_018	ENSG00000140350	018	8125	ANP32A	acidic nuclear phosphoprotein 32 family member A	2.20176	3.47942	0.000630937	0.132748
chr1	40040240	40040322	ENST00000372802+ENST00000372797	ENSG00000131236_002	ENSG00000131236	002	10487	CAP1	cyclase associated actin cytoskeleton regulatory protein 1	-1.85667	-3.44928	0.000631271	0.132748
chr11	95835321	95835451	ENST00000674924+ENST00000470293+ENST00000675957+ENST00000675030+ENST00000675922+ENST00000675636+ENST00000674901+ENST00000674528+ENST00000393223+ENST00000675848+ENST00000346299+ENST00000675652+ENST00000675022+ENST00000675477+ENST00000676272+ENST00000676146+ENST00000409459+ENST00000495134+ENST00000676393+ENST00000676166+ENST00000675454+ENST00000676388+ENST00000675660+ENST00000675438+ENST00000675196…	ENSG00000087053_010	ENSG00000087053	010	8898	MTMR2	myotubularin related protein 2	2.01898	3.47873	0.00063248	0.132758
chr2	134918337	134918821	ENST00000419781	ENSG00000082258_003	ENSG00000082258	003	905	CCNT2	cyclin T2	-2.97492	-3.60841	0.000634866	0.133015
chr1	111449055	111449256	ENST00000235090	ENSG00000243960+ENSG00000116455_024	ENSG00000243960+ENSG00000116455	024	NA			-2.06945	-3.51792	0.000639368	0.133713
chr3	100748153	100748941	ENST00000675591+ENST00000487505+ENST00000674699+ENST00000676308+ENST00000675047+ENST00000675692+ENST00000675011+ENST00000675246+ENST00000675890+ENST00000675499+ENST00000676010+ENST00000676395+ENST00000490574+ENST00000674758+ENST00000615993+ENST00000675243+ENST00000481203+ENST00000674615+ENST00000418917+ENST00000676111+ENST00000675420+ENST00000676431+ENST00000674645+ENST00000675586+ENST00000675543…	ENSG00000114354_044	ENSG00000114354	044	10342	TFG	trafficking from ER to golgi regulator	1.9212	3.48055	0.000642014	0.134022
chr20	58891716	58891726	ENST00000371081+ENST00000265620+ENST00000468895+ENST00000371095+ENST00000371085+ENST00000354359	ENSG00000087460_050	ENSG00000087460	050	2778	GNAS	GNAS complex locus	-1.50134	-3.43574	0.000652315	0.135924
chr1	222658722	222658823	ENST00000340535+ENST00000344922+ENST00000476400	ENSG00000154305_029	ENSG00000154305	029	375056	MIA3	MIA SH3 domain ER export factor 3	1.99866	3.4453	0.000654355	0.136101
chr8	73310906	73313397	ENST00000514599	ENSG00000250295_003	ENSG00000250295	003	101926926	RDH10-AS1	RDH10 antisense RNA 1	-2.34401	-3.55415	0.000659638	0.13684
chr12	48921571	48921576	ENST00000320516	ENSG00000139537_016	ENSG00000139537	016	85478	CCDC65	coiled-coil domain containing 65	2.10594	3.49457	0.000660582	0.13684
chr7	105110704	105111188	ENST00000493638	ENSG00000135250_001	ENSG00000135250	001	6733	SRPK2	SRSF protein kinase 2	-1.06216	-3.48371	0.000661496	0.13684
chr5	179822958	179823025	ENST00000481335+ENST00000510187+ENST00000514093+ENST00000422245+ENST00000389805+ENST00000464493+ENST00000453046+ENST00000504627+ENST00000360718	ENSG00000161011_022	ENSG00000161011	022	8878	SQSTM1	sequestosome 1	1.81135	3.44525	0.000668507	0.137664
chr10	89332512	89332627	ENST00000371811+ENST00000679583+ENST00000680085+ENST00000680037+ENST00000679897+ENST00000679923	ENSG00000119917_011	ENSG00000119917	011	3437	IFIT3	interferon induced protein with tetratricopeptide repeats 3	-2.50869	-3.59188	0.000668793	0.137664
chr14	92161652	92172145	ENST00000298875	ENSG00000165934_024	ENSG00000165934	024	53981	CPSF2	cleavage and polyadenylation specific factor 2	2.12607	3.45741	0.000669412	0.137664
chr5	135350696	135350922	ENST00000554670	ENSG00000224186_018	ENSG00000224186	018	100996485	PITX1-AS1	PITX1 antisense RNA 1	0.68401	3.48679	0.000671017	0.137664
chr4	110045846	110051669	ENST00000394607+ENST00000302274	ENSG00000170522_001	ENSG00000170522	001	79071	ELOVL6	ELOVL fatty acid elongase 6	2.60736	3.56689	0.000671792	0.137664
chr10	32958252	32958253	ENST00000676623+ENST00000609742+ENST00000677310+ENST00000676895+ENST00000417122+ENST00000676460+ENST00000678120+ENST00000678766+ENST00000678989+ENST00000676659	ENSG00000150093_079	ENSG00000150093	079	3688	ITGB1	integrin subunit beta 1	-2.41375	-3.42612	0.000672701	0.137664
chr12	10158301	10159514	ENST00000309539	ENSG00000173391_001	ENSG00000173391	001	4973	OLR1	oxidized low density lipoprotein receptor 1	1.87666	3.50139	0.000675983	0.137846
chr12	27332920	27333054	ENST00000546179+ENST00000395901+ENST00000544915	ENSG00000029153_002	ENSG00000029153	002	56938	ARNTL2	aryl hydrocarbon receptor nuclear translocator like 2	-1.92741	-3.46865	0.000677203	0.137846
chr12	27333055	27333103	ENST00000395901+ENST00000544915+ENST00000311001+ENST00000261178+ENST00000266503+ENST00000546179	ENSG00000029153_003	ENSG00000029153	003	56938	ARNTL2	aryl hydrocarbon receptor nuclear translocator like 2	-1.92741	-3.46865	0.000677203	0.137846
chr14	50944471	50944483	ENST00000216392+ENST00000544180	ENSG00000100504_030	ENSG00000100504	030	5836	PYGL	glycogen phosphorylase L	-2.0579	-3.44366	0.000679325	0.138032
chr3	119821950	119826405	ENST00000316626+ENST00000678439+ENST00000264235	ENSG00000082701_003	ENSG00000082701	003	2932	GSK3B	glycogen synthase kinase 3 beta	1.90019	3.48566	0.000680927	0.138112
chr12	31982980	31985957	ENST00000312561	ENSG00000174718_013	ENSG00000174718	013	55196	RESF1	retroelement silencing factor 1	2.36605	3.51624	0.000684256	0.138542
chr1	85275751	85276295	ENST00000649060	ENSG00000142867_010	ENSG00000142867	010	8915	BCL10	BCL10 immune signaling adaptor	1.5662	3.49617	0.000687969	0.13893
chr12	49976923	49977059	ENST00000548961	ENSG00000161800_001	ENSG00000161800	001	29127	RACGAP1	Rac GTPase activating protein 1	-2.25487	-3.45171	0.000688601	0.13893
chr3	100713643	100713653	ENST00000675591+ENST00000487505+ENST00000674699+ENST00000676308+ENST00000675047+ENST00000675692+ENST00000675011+ENST00000675246+ENST00000675890+ENST00000676010+ENST00000676395+ENST00000490574+ENST00000674758+ENST00000615993+ENST00000674615+ENST00000418917+ENST00000676111+ENST00000676431+ENST00000674645+ENST00000675586+ENST00000479672+ENST00000675543+ENST00000463568+ENST00000240851+ENST00000675958…	ENSG00000114354_023	ENSG00000114354	023	10342	TFG	trafficking from ER to golgi regulator	-1.96617	-3.45867	0.000692589	0.139348
chr19	47093970	47094080	ENST00000253048+ENST00000597069+ENST00000594019+ENST00000595341	ENSG00000130749_019	ENSG00000130749	019	23211	ZC3H4	zinc finger CCCH-type containing 4	-2.20357	-3.45845	0.00069311	0.139348
chr8	100721734	100721851	ENST00000519363+ENST00000677380+ENST00000520142+ENST00000318607+ENST00000678954+ENST00000517921+ENST00000521067+ENST00000521865+ENST00000677775+ENST00000522720+ENST00000677478+ENST00000519004+ENST00000520804+ENST00000522658+ENST00000523555+ENST00000518196+ENST00000522387+ENST00000678822	ENSG00000070756+ENSG00000284570_074	ENSG00000070756+ENSG00000284570	074	NA			-1.23818	-3.41257	0.00069498	0.139479
chr1	38874495	38874777	ENST00000357771+ENST00000489803+ENST00000360786	ENSG00000116954+ENSG00000274944+ENSG00000131233+ENSG00000214114+ENSG00000273637_035	ENSG00000116954+ENSG00000274944+ENSG00000131233+ENSG00000214114+ENSG00000273637	035	NA			-2.00072	-3.43753	0.000698112	0.139862
chr16	689160	689642	ENST00000293883+ENST00000248142+ENST00000647644	ENSG00000127580_019	ENSG00000127580	019	84219	WDR24	WD repeat domain 24	2.06873	3.43395	0.0007029	0.140555
chr19	49009872	49009882	ENST00000601968+ENST00000593570+ENST00000596247+ENST00000595090+ENST00000627972+ENST00000594338+ENST00000594017	ENSG00000183207_028	ENSG00000183207	028	10856	RUVBL2	RuvB like AAA ATPase 2	1.89647	3.45695	0.000705078	0.140555
chr7	44834239	44834309	ENST00000350771+ENST00000308153+ENST00000349299+ENST00000381124	ENSG00000105968_005	ENSG00000105968	005	94239	H2AZ2	H2A.Z variant histone 2	-2.25742	-3.48878	0.000705259	0.140555
chr1	155199804	155199852	ENST00000541990+ENST00000368378+ENST00000465596+ENST00000541576+ENST00000428962+ENST00000457183	ENSG00000169231_019	ENSG00000169231	019	7059	THBS3	thrombospondin 3	2.12865	3.41452	0.000709507	0.141156
chr22	46364512	46364736	ENST00000674500+ENST00000674159+ENST00000473624+ENST00000262738	ENSG00000075275_007	ENSG00000075275	007	9620	CELSR1	cadherin EGF LAG seven-pass G-type receptor 1	2.02606	3.42482	0.000715058	0.142013
chr1	175004614	175004750	ENST00000613570+ENST00000406752+ENST00000405362+ENST00000483307+ENST00000473925+ENST00000367679+ENST00000426793+ENST00000461977	ENSG00000116161_010	ENSG00000116161	010	27101	CACYBP	calcyclin binding protein	2.06958	3.45146	0.000718533	0.142456
chr19	1104706	1104929	ENST00000614791+ENST00000622390+ENST00000585362	ENSG00000167468_009	ENSG00000167468	009	2879	GPX4	glutathione peroxidase 4	-1.96932	-3.43218	0.000720354	0.14256
chr16	4331549	4331774	ENST00000577031	ENSG00000103426+ENSG00000262246+ENSG00000217930_001	ENSG00000103426+ENSG00000262246+ENSG00000217930	001	NA			-2.02881	-3.52649	0.000721548	0.14256
chr3	139373213	139373412	ENST00000503326+ENST00000510181+ENST00000512242+ENST00000507777+ENST00000677882+ENST00000514508+ENST00000677601+ENST00000512309+ENST00000333188+ENST00000677309+ENST00000677073	ENSG00000184432_027	ENSG00000184432	027	9276	COPB2	COPI coat complex subunit beta 2	2.28534	3.41835	0.000723364	0.142672
chr11	64204144	64204219	ENST00000536973+ENST00000538945+ENST00000358794+ENST00000305218	ENSG00000168439_036	ENSG00000168439	036	10963	STIP1	stress induced phosphoprotein 1	1.77348	3.4284	0.000729917	0.143492
chr6	35469028	35469285	ENST00000467020+ENST00000478340	ENSG00000198755_008	ENSG00000198755	008	4736	RPL10A	ribosomal protein L10a	-2.14661	-3.47091	0.000731057	0.143492
chr7	98317237	98317356	ENST00000005260+ENST00000473569+ENST00000462558	ENSG00000006453_013	ENSG00000006453	013	55971	BAIAP2L1	BAR/IMD domain containing adaptor protein 2 like 1	1.94385	3.44233	0.000732743	0.143492
chr17	82273091	82273124	ENST00000582844	ENSG00000141551_058	ENSG00000141551	058	1453	CSNK1D	casein kinase 1 delta	-2.4239	-3.39687	0.000733223	0.143492
chr14	100376344	100376805	ENST00000355338	ENSG00000140105_101	ENSG00000140105	101	7453	WARS1	tryptophanyl-tRNA synthetase 1	-1.3794	-3.41003	0.000734104	0.143492
chr2	264140	264498	ENST00000484125	ENSG00000143727_001	ENSG00000143727	001	52	ACP1	acid phosphatase 1	-1.2307	-3.45291	0.000735048	0.143492
chr4	1718986	1719228	ENST00000480360	ENSG00000168936_012	ENSG00000168936	012	92305	TMEM129	transmembrane protein 129, E3 ubiquitin ligase	2.05667	3.43953	0.000739843	0.144182
chr12	95858969	95859076	ENST00000266735+ENST00000551316+ENST00000552085+ENST00000553192	ENSG00000139343_004	ENSG00000139343	004	6636	SNRPF	small nuclear ribonucleoprotein polypeptide F	2.00355	3.5177	0.000742361	0.144427
chr1	90938272	90940120	ENST00000370440+ENST00000621077+ENST00000337393	ENSG00000122482_014	ENSG00000122482	014	84146	ZNF644	zinc finger protein 644	2.31408	3.53373	0.000746844	0.145053
chr4	118729122	118731315	ENST00000511715	ENSG00000150961_007	ENSG00000150961	007	9871	SEC24D	SEC24 homolog D, COPII coat complex component	-2.08841	-3.50008	0.000750308	0.145336
chr11	63976225	63976543	ENST00000314133	ENSG00000176340+ENSG00000256100+ENSG00000167770_002	ENSG00000176340+ENSG00000256100+ENSG00000167770	002	NA			2.04528	3.40854	0.000750844	0.145336
chr12	52949118	52949126	ENST00000388835	ENSG00000111057_003	ENSG00000111057	003	3875	KRT18	keratin 18	-1.91994	-3.42712	0.000756657	0.14588
chr10	73247010	73247255	ENST00000372950	ENSG00000213551_011	ENSG00000213551	011	23234	DNAJC9	DnaJ heat shock protein family (Hsp40) member C9	-1.94878	-3.45982	0.000758847	0.14588
chr2	218568580	218568707	ENST00000627282	ENSG00000144580_001	ENSG00000144580	001	9125	CNOT9	CCR4-NOT transcription complex subunit 9	-2.2322	-3.48333	0.00076285	0.14588
chr2	169584568	169584646	ENST00000679107	ENSG00000138398_011	ENSG00000138398	011	9360	PPIG	peptidylprolyl isomerase G	-1.90734	-3.4063	0.000763118	0.14588
chr4	151104638	151104642	ENST00000274065	ENSG00000145425+ENSG00000208797_040	ENSG00000145425+ENSG00000208797	040	NA			-2.38964	-3.40715	0.000764331	0.14588
chr16	2239895	2239939	ENST00000301729+ENST00000562238	ENSG00000167969_002	ENSG00000167969	002	1632	ECI1	enoyl-CoA delta isomerase 1	-2.27415	-3.46468	0.000764526	0.14588
chr15	45130038	45130098	ENST00000389037+ENST00000321429+ENST00000561220+ENST00000558322	ENSG00000137857_004	ENSG00000137857	004	53905	DUOX1	dual oxidase 1	-2.0751	-3.39475	0.000764544	0.14588
chr9	130578965	130579576	ENST00000467100	ENSG00000107164_001	ENSG00000107164	001	8939	FUBP3	far upstream element binding protein 3	-1.40008	-3.41871	0.000765912	0.14588
chr7	23469236	23469502	ENST00000491719	ENSG00000136231_048	ENSG00000136231	048	10643	IGF2BP3	insulin like growth factor 2 mRNA binding protein 3	-2.222	-3.45689	0.000766369	0.14588
chr14	23065966	23066008	ENST00000397341+ENST00000357481+ENST00000555053+ENST00000262710+ENST00000555566+ENST00000473758+ENST00000555807+ENST00000557039+ENST00000457657+ENST00000557515+ENST00000605057+ENST00000338631	ENSG00000100813_030	ENSG00000100813	030	22985	ACIN1	apoptotic chromatin condensation inducer 1	1.94282	3.39475	0.000766405	0.14588
chr11	65661937	65661942	ENST00000531238+ENST00000532999+ENST00000534305+ENST00000525301+ENST00000534558+ENST00000527074+ENST00000526283+ENST00000406246+ENST00000527874+ENST00000529389+ENST00000612991+ENST00000532879+ENST00000527909+ENST00000615805+ENST00000533546+ENST00000525858+ENST00000533187+ENST00000527749+ENST00000532776+ENST00000531484+ENST00000308639+ENST00000525693	ENSG00000173039_044	ENSG00000173039	044	5970	RELA	RELA proto-oncogene, NF-kB subunit	1.67438	3.41905	0.000771214	0.146551
chr12	52950328	52950410	ENST00000549078+ENST00000550600+ENST00000388835+ENST00000388837+ENST00000548015	ENSG00000111057_007	ENSG00000111057	007	3875	KRT18	keratin 18	1.82618	3.42103	0.000772736	0.146597
chr2	65087871	65088368	ENST00000398529+ENST00000409751+ENST00000409892+ENST00000409784	ENSG00000138069_006	ENSG00000138069	006	5861	RAB1A	RAB1A, member RAS oncogene family	2.00416	3.44231	0.000774437	0.146636
chr18	3255524	3255605	ENST00000578038	ENSG00000101608_020	ENSG00000101608	020	10627	MYL12A	myosin light chain 12A	-2.6799	-3.46041	0.000775505	0.146636
chr2	152717982	152717997	ENST00000486100	ENSG00000196504_050	ENSG00000196504	050	55660	PRPF40A	pre-mRNA processing factor 40 homolog A	-2.36435	-3.39514	0.000778574	0.146927
chr7	26201162	26201561	ENST00000337620	ENSG00000122565_001	ENSG00000122565	001	11335	CBX3	chromobox 3	-1.71537	-3.43186	0.000779615	0.146927
chr19	46787400	46788594	ENST00000542575	ENSG00000105281_019	ENSG00000105281	019	6510	SLC1A5	solute carrier family 1 member 5	-1.3397	-3.46602	0.000782223	0.147176
chr22	21698277	21700015	ENST00000335025	ENSG00000284630+ENSG00000283871+ENSG00000100023+ENSG00000207751_120	ENSG00000284630+ENSG00000283871+ENSG00000100023+ENSG00000207751	120	NA			2.06935	3.43068	0.000792822	0.148926
chr3	101592777	101592875	ENST00000486406+ENST00000460231+ENST00000465366+ENST00000265260+ENST00000469941	ENSG00000081154_017	ENSG00000081154	017	57092	PCNP	PEST proteolytic signal containing nuclear protein	-2.29237	-3.4402	0.000794162	0.148933
chr16	2672977	2673282	ENST00000564160	ENSG00000260565_060	ENSG00000260565	060	NA			-2.01877	-3.42842	0.000798915	0.149579
chr2	241316871	241317061	ENST00000425989	ENSG00000115677_138	ENSG00000115677	138	3069	HDLBP	high density lipoprotein binding protein	-1.8001	-3.36682	0.000804808	0.150283
chr3	184305768	184305846	ENST00000435761+ENST00000488085+ENST00000439383+ENST00000310118	ENSG00000175166_048	ENSG00000175166	048	5708	PSMD2	proteasome 26S subunit ubiquitin receptor, non-ATPase 2	1.95999	3.37269	0.000808504	0.150283
chr5	149513070	149513120	ENST00000657001+ENST00000662268+ENST00000606299+ENST00000661952+ENST00000657462+ENST00000515768+ENST00000261798+ENST00000377843+ENST00000503350+ENST00000515435+ENST00000657706+ENST00000606719+ENST00000606826+ENST00000504676	ENSG00000113712+ENSG00000230551_024	ENSG00000113712+ENSG00000230551	024	NA			2.00724	3.38851	0.000808691	0.150283
chr12	46358481	46359384	ENST00000549258+ENST00000256689	ENSG00000134294_002	ENSG00000134294	002	54407	SLC38A2	solute carrier family 38 member 2	1.92928	3.40047	0.000809814	0.150283
chr2	233840815	233841850	ENST00000432087+ENST00000411486+ENST00000441687+ENST00000414924	ENSG00000123485_007	ENSG00000123485	007	55355	HJURP	Holliday junction recognition protein	2.10274	3.45535	0.000810348	0.150283
chr22	26510064	26510144	ENST00000418876+ENST00000405938+ENST00000479489+ENST00000420242+ENST00000407148+ENST00000407431+ENST00000619735+ENST00000407690+ENST00000472918+ENST00000455080	ENSG00000100109_031	ENSG00000100109	031	24144	TFIP11	tuftelin interacting protein 11	1.93363	3.39825	0.000810557	0.150283
chr1	228141626	228141632	ENST00000493209+ENST00000491613+ENST00000412265+ENST00000469973	ENSG00000143774_023	ENSG00000143774	023	2987	GUK1	guanylate kinase 1	-1.83121	-3.38386	0.000812762	0.150448
chr6	29942404	29942531	ENST00000376806+ENST00000396634	ENSG00000206503_004	ENSG00000206503	004	3105	HLA-A	major histocompatibility complex, class I, A	-1.92475	-3.40964	0.000819751	0.151496
chr8	124539168	124539177	ENST00000677822+ENST00000606244+ENST00000524241+ENST00000517367+ENST00000276689+ENST00000518008+ENST00000522532+ENST00000677782+ENST00000677021	ENSG00000147684_007	ENSG00000147684	007	4715	NDUFB9	NADH:ubiquinone oxidoreductase subunit B9	-2.22328	-3.40247	0.000823703	0.151981
chr16	10769047	10769313	ENST00000433392+ENST00000574691+ENST00000573663+ENST00000283027+ENST00000571175	ENSG00000103274_020	ENSG00000103274	020	4682	NUBP1	nucleotide binding protein 1	2.28586	3.43422	0.000826865	0.152319
chr11	66336403	66336434	ENST00000530745+ENST00000311320	ENSG00000174791_028	ENSG00000174791	028	9610	RIN1	Ras and Rab interactor 1	-1.96044	-3.42725	0.000829512	0.152561
chr9	128656700	128656847	ENST00000372715	ENSG00000119333_019	ENSG00000119333	019	89891	DYNC2I2	dynein 2 intermediate chain 2	-2.07648	-3.43933	0.000831895	0.152568
chr20	62304461	62304577	ENST00000253003+ENST00000491935+ENST00000465805	ENSG00000130706_007	ENSG00000130706	007	11047	ADRM1	ADRM1 26S proteasome ubiquitin receptor	2.35277	3.42094	0.000832447	0.152568
chr2	9583972	9585080	ENST00000381844+ENST00000238081	ENSG00000134308_002	ENSG00000134308	002	10971	YWHAQ	tyrosine 3-monooxygenase/tryptophan 5-monooxygenase activation protein theta	2.04685	3.43159	0.000834145	0.152568
chr1	74733247	74733418	ENST00000457880+ENST00000370867+ENST00000479111	ENSG00000162623_002	ENSG00000162623	002	127253	TYW3	tRNA-yW synthesizing protein 3 homolog	-2.18513	-3.43133	0.000834886	0.152568
chr20	49046312	49046423	ENST00000396192+ENST00000262982	ENSG00000124207_002	ENSG00000124207	002	1434	CSE1L	chromosome segregation 1 like	-2.15263	-3.38623	0.000839737	0.15321
chr16	69341612	69342054	ENST00000563364+ENST00000567202+ENST00000254941+ENST00000562523+ENST00000254940	ENSG00000132603_019	ENSG00000132603	019	51388	NIP7	nucleolar pre-rRNA processing protein NIP7	2.18916	3.43488	0.000844288	0.153795
chr5	38945218	38945596	ENST00000509237	ENSG00000145623_027	ENSG00000145623	027	9180	OSMR	oncostatin M receptor	-0.633041	-3.39325	0.000850208	0.154627
chr11	47465944	47468283	ENST00000395290+ENST00000310513	ENSG00000149187_002	ENSG00000149187	002	10658	CELF1	CUGBP Elav-like family member 1	1.9942	3.41792	0.000855898	0.155415
chr18	212602	214629	ENST00000261601	ENSG00000101557_034	ENSG00000101557	034	9097	USP14	ubiquitin specific peptidase 14	-0.886045	-3.37951	0.000859493	0.15582
chr12	48106253	48106311	ENST00000546755+ENST00000552792	ENSG00000152556_014	ENSG00000152556	014	5213	PFKM	phosphofructokinase, muscle	-2.10794	-3.36699	0.000862147	0.155893
chr10	119073747	119073937	ENST00000369144+ENST00000541549	ENSG00000107581_027	ENSG00000107581	027	8661	EIF3A	eukaryotic translation initiation factor 3 subunit A	1.91201	3.37495	0.000863529	0.155893
chr9	108934146	108934328	ENST00000674948	ENSG00000070061_104	ENSG00000070061	104	8518	ELP1	elongator acetyltransferase complex subunit 1	-1.49859	-3.36955	0.00086398	0.155893
chr17	1562740	1562746	ENST00000576761+ENST00000576010+ENST00000575288+ENST00000539476+ENST00000313486	ENSG00000174238_030	ENSG00000174238	030	5306	PITPNA	phosphatidylinositol transfer protein alpha	-1.98234	-3.38206	0.000869196	0.15639
chr17	80147023	80147060	ENST00000576547+ENST00000649764+ENST00000575957	ENSG00000141543_029	ENSG00000141543	029	9775	EIF4A3	eukaryotic translation initiation factor 4A3	-2.28114	-3.38888	0.000871067	0.15639
chr17	80147061	80147128	ENST00000576547+ENST00000647795+ENST00000649764+ENST00000575957	ENSG00000141543_030	ENSG00000141543	030	9775	EIF4A3	eukaryotic translation initiation factor 4A3	-2.28114	-3.38888	0.000871067	0.15639
chr2	203298287	203305448	ENST00000356079	ENSG00000119004_028	ENSG00000119004	028	57404	CYP20A1	cytochrome P450 family 20 subfamily A member 1	2.11202	3.42507	0.000872207	0.15639
chr2	240563131	240563673	ENST00000405954	ENSG00000188542_009	ENSG00000188542	009	285193	DUSP28	dual specificity phosphatase 28	2.02254	3.41773	0.000873634	0.156401
chr14	61457558	61457625	ENST00000555082+ENST00000332981+ENST00000553889+ENST00000555604+ENST00000557559	ENSG00000027075+ENSG00000232774+ENSG00000258989_041	ENSG00000027075+ENSG00000232774+ENSG00000258989	041	NA			1.93529	3.38937	0.000878482	0.157023
chr7	99417596	99417598	ENST00000496696+ENST00000466798	ENSG00000106245_018	ENSG00000106245	018	8896	BUD31	BUD31 homolog	1.773	3.37777	0.00088209	0.157422
chr16	29906567	29906962	ENST00000308768+ENST00000568000+ENST00000566842	ENSG00000174943_006	ENSG00000174943	006	253980	KCTD13	potassium channel tetramerization domain containing 13	-1.90288	-3.4372	0.00088741	0.158125
chr15	66502702	66502750	ENST00000568588+ENST00000569696+ENST00000566039+ENST00000567229+ENST00000564439+ENST00000561554+ENST00000566622+ENST00000307961+ENST00000561775+ENST00000569438+ENST00000566624	ENSG00000174444+ENSG00000199673+ENSG00000202529+ENSG00000280554+ENSG00000200623+ENSG00000199574_035	ENSG00000174444+ENSG00000199673+ENSG00000202529+ENSG00000280554+ENSG00000200623+ENSG00000199574	035	NA			2.09206	3.36709	0.000892047	0.158704
chr17	10640563	10640686	ENST00000583535	ENSG00000109063_026	ENSG00000109063	026	4621	MYH3	myosin heavy chain 3	1.79229	3.35988	0.000893487	0.158713
chr3	150583846	150583903	ENST00000465535+ENST00000482471+ENST00000460851+ENST00000273435+ENST00000406576+ENST00000477551+ENST00000487799	ENSG00000144895_043	ENSG00000144895	043	83939	EIF2A	eukaryotic translation initiation factor 2A	2.06803	3.35353	0.000897806	0.159233
chr2	238069297	238069456	ENST00000416757+ENST00000449891+ENST00000446202+ENST00000409736+ENST00000651534+ENST00000254663+ENST00000480859+ENST00000482031+ENST00000480357+ENST00000443532	ENSG00000258984+ENSG00000132330+ENSG00000184182_077	ENSG00000258984+ENSG00000132330+ENSG00000184182	077	NA			-2.06188	-3.40874	0.000900181	0.159407
chr1	33353213	33353439	ENST00000459964	ENSG00000284154+ENSG00000134686_023	ENSG00000284154+ENSG00000134686	023	NA			-2.14239	-3.39698	0.000902337	0.159542
chr14	24147523	24147570	ENST00000561103	ENSG00000283856+ENSG00000100911_057	ENSG00000283856+ENSG00000100911	057	NA			-1.58184	-3.36324	0.00090397	0.159584
chr5	138904442	138904792	ENST00000517904	ENSG00000044115_082	ENSG00000044115	082	1495	CTNNA1	catenin alpha 1	-2.12095	-3.33956	0.000907486	0.159958
chr11	125625726	125625973	ENST00000427383+ENST00000525396+ENST00000438015	ENSG00000149554+ENSG00000134910_057	ENSG00000149554+ENSG00000134910	057	NA			-2.12684	-3.34555	0.000915473	0.161118
chr3	160438841	160438848	ENST00000496222+ENST00000471155+ENST00000471396+ENST00000483754+ENST00000309784+ENST00000543469+ENST00000479460	ENSG00000248710+ENSG00000213186+ENSG00000068885_086	ENSG00000248710+ENSG00000213186+ENSG00000068885	086	NA			2.28566	3.35742	0.000917478	0.161222
chr20	62387103	62387122	ENST00000343986	ENSG00000171858_001	ENSG00000171858	001	6227	RPS21	ribosomal protein S21	-2.24553	-3.3792	0.000919489	0.161323
chr1	154558366	154558662	ENST00000292211	ENSG00000160714_026	ENSG00000160714	026	55585	UBE2Q1	ubiquitin conjugating enzyme E2 Q1	-2.21337	-3.38216	0.000921493	0.161323
chr1	174990594	174993586	ENST00000681986+ENST00000392064+ENST00000489615	ENSG00000152061_071	ENSG00000152061	071	9910	RABGAP1L	RAB GTPase activating protein 1 like	-1.61441	-3.37212	0.000922283	0.161323
chr4	75724486	75724548	ENST00000676666+ENST00000678062	ENSG00000201644+ENSG00000138757_128	ENSG00000201644+ENSG00000138757	128	NA			-1.85364	-3.3684	0.000925589	0.161654
chr22	19847390	19851988	ENST00000405640+ENST00000407472+ENST00000328554	ENSG00000185838+ENSG00000215012_016	ENSG00000185838+ENSG00000215012	016	NA			2.44388	3.44839	0.00092745	0.161733
chr12	6517793	6517959	ENST00000536090+ENST00000542472+ENST00000539084+ENST00000315579+ENST00000382457	ENSG00000010292_030	ENSG00000010292	030	9918	NCAPD2	non-SMC condensin I complex subunit D2	2.03549	3.34186	0.000929752	0.161887
chr19	58569587	58570343	ENST00000595245	ENSG00000099326_011	ENSG00000099326	011	7593	MZF1	myeloid zinc finger 1	-2.06586	-3.36723	0.000937749	0.162825
chr3	122699390	122700525	ENST00000474629+ENST00000460683	ENSG00000173193_012	ENSG00000173193	012	54625	PARP14	poly(ADP-ribose) polymerase family member 14	1.85852	3.36715	0.000937987	0.162825
chr17	3846041	3846246	ENST00000389005	ENSG00000074356_031	ENSG00000074356	031	55421	NCBP3	nuclear cap binding subunit 3	-2.03289	-3.36313	0.000942368	0.163338
chr11	83184679	83187451	ENST00000298281	ENSG00000165494+ENSG00000254676_032	ENSG00000165494+ENSG00000254676	032	NA			-1.10794	-3.41711	0.000947458	0.163419
chr17	48048329	48048356	ENST00000579889	ENSG00000082641_001	ENSG00000082641	001	4779	NFE2L1	nuclear factor, erythroid 2 like 1	-2.00367	-3.33773	0.000948548	0.163419
chr17	48048359	48048362	ENST00000362042+ENST00000584137	ENSG00000082641_002	ENSG00000082641	002	4779	NFE2L1	nuclear factor, erythroid 2 like 1	-2.00367	-3.33773	0.000948548	0.163419
chr17	48048363	48048369	ENST00000362042+ENST00000585291+ENST00000584137	ENSG00000082641_003	ENSG00000082641	003	4779	NFE2L1	nuclear factor, erythroid 2 like 1	-2.00367	-3.33773	0.000948548	0.163419
chrX	12975244	12975443	ENST00000380635+ENST00000380636	ENSG00000205542_003	ENSG00000205542	003	7114	TMSB4X	thymosin beta 4 X-linked	-2.3599	-3.39654	0.000958457	0.164878
chr16	72782885	72788848	ENST00000397992+ENST00000268489+ENST00000641206	ENSG00000140836_001	ENSG00000140836	001	463	ZFHX3	zinc finger homeobox 3	0.840977	3.38221	0.000964327	0.165638
chr21	41449137	41449295	ENST00000681857+ENST00000680182+ENST00000681896+ENST00000679543+ENST00000680629+ENST00000681849+ENST00000680760+ENST00000681671+ENST00000680176+ENST00000681191+ENST00000680942+ENST00000413778+ENST00000679464+ENST00000681867+ENST00000681039+ENST00000681944+ENST00000681415+ENST00000679626+ENST00000680347+ENST00000419044+ENST00000679445+ENST00000680536+ENST00000680776+ENST00000680364+ENST00000679705…	ENSG00000157601_066	ENSG00000157601	066	4599	MX1	MX dynamin like GTPase 1	1.54694	3.34904	0.000966504	0.165763
chr1	43603528	43603533	ENST00000412568+ENST00000372407+ENST00000438120+ENST00000496447+ENST00000359947+ENST00000414879	ENSG00000142949_038	ENSG00000142949	038	5792	PTPRF	protein tyrosine phosphatase receptor type F	-1.74007	-3.32281	0.000972564	0.166553
chr3	122467322	122467429	ENST00000493510+ENST00000494339+ENST00000465882+ENST00000344337+ENST00000476916+ENST00000485027+ENST00000482287	ENSG00000114030_027	ENSG00000114030	027	3836	KPNA1	karyopherin subunit alpha 1	2.01074	3.36888	0.000976638	0.167001
chr21	37228374	37229144	ENST00000497493	ENSG00000157538_010	ENSG00000157538	010	10311	VPS26C	VPS26 endosomal protein sorting factor C	-1.99887	-3.33824	0.000985133	0.168202
chr7	27794323	27794446	ENST00000457186+ENST00000543117+ENST00000396319+ENST00000416801+ENST00000265393+ENST00000409980+ENST00000433216	ENSG00000106052_024	ENSG00000106052	024	8887	TAX1BP1	Tax1 binding protein 1	1.84787	3.33228	0.000995564	0.169648
chr5	179806398	179806407	ENST00000506042	ENSG00000161011_001	ENSG00000161011	001	8878	SQSTM1	sequestosome 1	-1.77791	-3.33068	0.000996569	0.169648
chr6	31356443	31356687	ENST00000498007	ENSG00000234745_019	ENSG00000234745	019	3106	HLA-B	major histocompatibility complex, class I, B	-1.95074	-3.3581	0.000999235	0.169849
chr6	137197497	137198639	ENST00000642390+ENST00000643119+ENST00000646898+ENST00000647124+ENST00000367739+ENST00000645753+ENST00000646036+ENST00000644894+ENST00000645045	ENSG00000027697_002	ENSG00000027697	002	3459	IFNGR1	interferon gamma receptor 1	1.92788	3.34072	0.00100122	0.169934
chr1	202735505	202735587	ENST00000649542+ENST00000649388+ENST00000648056+ENST00000649400+ENST00000650506+ENST00000235790+ENST00000648469+ENST00000367265+ENST00000649770+ENST00000649089+ENST00000367264+ENST00000647757+ENST00000650422+ENST00000649230+ENST00000498276+ENST00000650417+ENST00000648338+ENST00000648473+ENST00000650569	ENSG00000117139_041	ENSG00000117139	041	10765	KDM5B	lysine demethylase 5B	-1.90461	-3.35457	0.00101113	0.171038
chr6	13611790	13612287	ENST00000680432+ENST00000681012+ENST00000397350+ENST00000606117+ENST00000680754+ENST00000359782+ENST00000679663+ENST00000681243+ENST00000679658+ENST00000680151+ENST00000680747+ENST00000379250+ENST00000681818+ENST00000680442+ENST00000680402	ENSG00000124523_043	ENSG00000124523	043	23408	SIRT5	sirtuin 5	2.33864	3.40792	0.0010113	0.171038
chr12	47758646	47758654	ENST00000449771+ENST00000482843+ENST00000479866	ENSG00000079337_065	ENSG00000079337	065	10411	RAPGEF3	Rap guanine nucleotide exchange factor 3	2.1024	3.30861	0.00101269	0.171038
chr10	117005188	117005365	ENST00000615301+ENST00000392903+ENST00000260777	ENSG00000187164_025	ENSG00000187164	025	57698	SHTN1	shootin 1	-1.91783	-3.34412	0.00101417	0.171038
chr3	160430744	160430928	ENST00000488017	ENSG00000113810_066	ENSG00000113810	066	10051	SMC4	structural maintenance of chromosomes 4	-2.25014	-3.30435	0.0010152	0.171038
chr17	47017193	47019800	ENST00000570311	ENSG00000262633+ENSG00000263142+ENSG00000108433_103	ENSG00000262633+ENSG00000263142+ENSG00000108433	103	NA			1.11887	3.37854	0.00101695	0.17108
chr12	56713116	56713190	ENST00000678066+ENST00000546862+ENST00000547914+ENST00000676873+ENST00000552055+ENST00000678047+ENST00000546410+ENST00000548563+ENST00000678416+ENST00000552540+ENST00000550952+ENST00000356769+ENST00000678376+ENST00000551775+ENST00000393891+ENST00000679092+ENST00000454682+ENST00000550920+ENST00000548386+ENST00000546392+ENST00000549259	ENSG00000285625+ENSG00000196531+ENSG00000198056_016	ENSG00000285625+ENSG00000196531+ENSG00000198056	016	NA			1.39719	3.30987	0.00102093	0.171295
chr8	93741002	93741009	ENST00000520560+ENST00000399300	ENSG00000183808_011	ENSG00000183808	011	389677	RBM12B	RNA binding motif protein 12B	2.19604	3.37067	0.00102122	0.171295
chr3	58169590	58169793	ENST00000493452+ENST00000682297+ENST00000295956+ENST00000684506+ENST00000682871+ENST00000682503+ENST00000484981+ENST00000481470+ENST00000490882+ENST00000684439+ENST00000429972+ENST00000683114+ENST00000358537+ENST00000684607+ENST00000419752	ENSG00000136068_084	ENSG00000136068	084	2317	FLNB	filamin B	-2.08244	-3.30639	0.0010249	0.171661
chr20	10434108	10434198	ENST00000652676+ENST00000651692+ENST00000347364	ENSG00000285723+ENSG00000125863+ENSG00000285508_016	ENSG00000285723+ENSG00000125863+ENSG00000285508	016	NA			-2.1591	-3.38183	0.00103162	0.172534
chr12	49188736	49189225	ENST00000549554	ENSG00000167553_001	ENSG00000167553	001	84790	TUBA1C	tubulin alpha 1c	1.28985	3.35258	0.00103525	0.172567
chr16	69131291	69131408	ENST00000563299	ENSG00000141076_001	ENSG00000141076	001	84916	UTP4	UTP4 small subunit processome component	-2.12923	-3.34727	0.00103621	0.172567
chr11	113736774	113736822	ENST00000200135	ENSG00000086827_004	ENSG00000086827	004	9183	ZW10	zw10 kinetochore protein	-1.97334	-3.4001	0.001037	0.172567
chr5	138187650	138188986	ENST00000394886	ENSG00000094880_001	ENSG00000094880	001	8697	CDC23	cell division cycle 23	-1.09025	-3.37998	0.00103785	0.172567
chr11	11942950	11943112	ENST00000399455+ENST00000527733+ENST00000339865+ENST00000525078+ENST00000531513	ENSG00000170242_030	ENSG00000170242	030	55031	USP47	ubiquitin specific peptidase 47	2.00256	3.34901	0.00104374	0.173156
chrX	334518	338603	ENST00000477110	ENSG00000167393_004	ENSG00000167393	004	28227	PPP2R3B	protein phosphatase 2 regulatory subunit B''beta	2.0222	3.33046	0.00104442	0.173156
chr1	244840687	244843123	ENST00000649899+ENST00000366527+ENST00000475997	ENSG00000153187_002	ENSG00000153187	002	3192	HNRNPU	heterogeneous nuclear ribonucleoprotein U	-0.357951	-3.29602	0.00104717	0.173361
chr3	150602875	150603004	ENST00000480740	ENSG00000198843_001	ENSG00000198843	001	51714	SELENOT	selenoprotein T	-1.58263	-3.36815	0.0010522	0.173722
chr5	69364744	69365144	ENST00000506736+ENST00000217893+ENST00000328663	ENSG00000085231+ENSG00000273841_009	ENSG00000085231+ENSG00000273841	009	NA			2.02236	3.35588	0.00105239	0.173722
chr7	103312416	103314686	ENST00000249269	ENSG00000105819+ENSG00000161057_029	ENSG00000105819+ENSG00000161057	029	NA			-0.539136	-3.31275	0.00105546	0.173977
chr1	155319655	155319688	ENST00000489324+ENST00000368356+ENST00000490140+ENST00000447866+ENST00000492244+ENST00000356657+ENST00000492887+ENST00000467076+ENST00000612683+ENST00000611010+ENST00000468479	ENSG00000160752_045	ENSG00000160752	045	2224	FDPS	farnesyl diphosphate synthase	2.08401	3.31364	0.00106127	0.174684
chr10	73243399	73243519	ENST00000372950	ENSG00000213551_006	ENSG00000213551	006	23234	DNAJC9	DnaJ heat shock protein family (Hsp40) member C9	1.99636	3.35835	0.00106355	0.174808
chr1	153536108	153536215	ENST00000368720+ENST00000496817	ENSG00000197956_010	ENSG00000197956	010	6277	S100A6	S100 calcium binding protein A6	-2.26576	-3.39169	0.00106532	0.174847
chr7	92109062	92110121	ENST00000681412+ENST00000679457	ENSG00000127914_089	ENSG00000127914	089	10142	AKAP9	A-kinase anchoring protein 9	-2.21203	-3.30237	0.00107501	0.176185
chr10	110900238	110900526	ENST00000398289+ENST00000436562+ENST00000651766+ENST00000652043+ENST00000454061+ENST00000652400+ENST00000447005+ENST00000651952+ENST00000448814+ENST00000423273+ENST00000605742+ENST00000605265+ENST00000652396	ENSG00000214413_013	ENSG00000214413	013	92482	BBIP1	BBSome interacting protein 1	2.24838	3.33198	0.00107798	0.176419
chr12	45331295	45331423	ENST00000681156+ENST00000441606+ENST00000426898+ENST00000679426+ENST00000423947+ENST00000679761+ENST00000680201+ENST00000681817+ENST00000320560+ENST00000425752+ENST00000680498+ENST00000680371	ENSG00000177119_017	ENSG00000177119	017	196527	ANO6	anoctamin 6	-1.92937	-3.31839	0.0010801	0.176513
chr14	34981957	34982002	ENST00000556994	ENSG00000100883_001	ENSG00000100883	001	6729	SRP54	signal recognition particle 54	-2.05144	-3.33431	0.00108209	0.176586
chr1	11099721	11099854	ENST00000304457+ENST00000460196+ENST00000376936	ENSG00000171824_048	ENSG00000171824	048	5394	EXOSC10	exosome component 10	-1.42388	-3.31315	0.00108536	0.176818
chr16	30064506	30064738	ENST00000562302+ENST00000412304	ENSG00000285043+ENSG00000149925_027	ENSG00000285043+ENSG00000149925	027	NA			-2.62268	-3.29489	0.00108707	0.176818
chr8	143325355	143325424	ENST00000522121+ENST00000521193+ENST00000329245+ENST00000519591+ENST00000519148+ENST00000519139+ENST00000523676+ENST00000522041+ENST00000518951	ENSG00000184428_024	ENSG00000184428	024	116447	TOP1MT	DNA topoisomerase I mitochondrial	-2.03623	-3.29858	0.00108908	0.176818
chr1	35190694	35190995	ENST00000357214	ENSG00000116560_024	ENSG00000116560	024	6421	SFPQ	splicing factor proline and glutamine rich	1.90234	3.32833	0.00109125	0.176818
chr20	35654921	35655201	ENST00000359646+ENST00000374104+ENST00000431148+ENST00000374114+ENST00000424458+ENST00000435161	ENSG00000244462+ENSG00000244005+ENSG00000214078+ENSG00000272897_059	ENSG00000244462+ENSG00000244005+ENSG00000214078+ENSG00000272897	059	NA			1.76619	3.30796	0.00109253	0.176818
chrX	154030843	154030936	ENST00000637917+ENST00000303391+ENST00000407218+ENST00000453960+ENST00000628176	ENSG00000169057_004	ENSG00000169057	004	4204	MECP2	methyl-CpG binding protein 2	1.9178	3.3248	0.00109279	0.176818
chr12	56311415	56311453	ENST00000553191+ENST00000546937	ENSG00000062485+ENSG00000144785+ENSG00000257727_098	ENSG00000062485+ENSG00000144785+ENSG00000257727	098	NA			-1.96523	-3.28126	0.00110346	0.17805
chr9	131519084	131519388	ENST00000678833	ENSG00000130714_111	ENSG00000130714	111	10585	POMT1	protein O-mannosyltransferase 1	-1.76439	-3.32115	0.00110626	0.17805
chr21	33324429	33324638	ENST00000652450	ENSG00000142166_001	ENSG00000142166	001	3454	IFNAR1	interferon alpha and beta receptor subunit 1	-2.1644	-3.40906	0.00110646	0.17805
chr15	90999331	90999676	ENST00000554660	ENSG00000284946+ENSG00000198901+ENSG00000184056_063	ENSG00000284946+ENSG00000198901+ENSG00000184056	063	NA			-1.94344	-3.27898	0.00110802	0.17805
chr17	81869237	81869301	ENST00000583791+ENST00000583111	ENSG00000141522_020	ENSG00000141522	020	396	ARHGDIA	Rho GDP dissociation inhibitor alpha	-2.06886	-3.29634	0.00110818	0.17805
chr19	55661038	55661189	ENST00000308924+ENST00000450554+ENST00000587196+ENST00000588850+ENST00000592874	ENSG00000063244_011	ENSG00000063244	011	11338	U2AF2	U2 small nuclear RNA auxiliary factor 2	1.88983	3.31033	0.00111798	0.179156
chr2	152649824	152649826	ENST00000288670	ENSG00000157827_034	ENSG00000157827	034	114793	FMNL2	formin like 2	-2.28107	-3.32379	0.00112076	0.179156
chr8	98942646	98942827	ENST00000519420	ENSG00000104375_061	ENSG00000104375	061	6788	STK3	serine/threonine kinase 3	-1.12876	-3.35549	0.00112386	0.179156
chr22	20125308	20125436	ENST00000486575+ENST00000430524+ENST00000423859+ENST00000402752+ENST00000448394+ENST00000331821+ENST00000418705+ENST00000411892+ENST00000435265	ENSG00000264346+ENSG00000099901_025	ENSG00000264346+ENSG00000099901	025	NA			1.58359	3.31069	0.00112542	0.179156
chr3	119876413	119876489	ENST00000678064+ENST00000676844+ENST00000676887+ENST00000677502+ENST00000678210+ENST00000679188+ENST00000264235+ENST00000677995+ENST00000679201+ENST00000678509+ENST00000676948+ENST00000677648+ENST00000677483+ENST00000678787+ENST00000650344+ENST00000316626+ENST00000679066+ENST00000676910+ENST00000677069+ENST00000678121+ENST00000676566+ENST00000679194+ENST00000678377+ENST00000678439	ENSG00000082701_023	ENSG00000082701	023	2932	GSK3B	glycogen synthase kinase 3 beta	-2.01925	-3.33549	0.00112571	0.179156
chr3	119876490	119876508	ENST00000678064+ENST00000676844+ENST00000676887+ENST00000677502+ENST00000678210+ENST00000679188+ENST00000264235+ENST00000677995+ENST00000679201+ENST00000678509+ENST00000676948+ENST00000677648+ENST00000677483+ENST00000678787+ENST00000650344+ENST00000316626+ENST00000679066+ENST00000676910+ENST00000677069+ENST00000676566+ENST00000679194+ENST00000678377+ENST00000678439	ENSG00000082701_024	ENSG00000082701	024	2932	GSK3B	glycogen synthase kinase 3 beta	-2.01925	-3.33549	0.00112571	0.179156
chr5	126777407	126777697	ENST00000460265+ENST00000492190+ENST00000261366+ENST00000395354	ENSG00000113368_010	ENSG00000113368	010	4001	LMNB1	lamin B1	-1.96357	-3.31036	0.00112665	0.179156
chr15	100908408	100908482	ENST00000346623+ENST00000329841	ENSG00000272639+ENSG00000272808+ENSG00000232386+ENSG00000184254+ENSG00000259604_053	ENSG00000272639+ENSG00000272808+ENSG00000232386+ENSG00000184254+ENSG00000259604	053	NA			1.99149	3.3053	0.001129	0.179156
chr18	9254347	9256111	ENST00000400020+ENST00000262126+ENST00000359158	ENSG00000178127+ENSG00000101745+ENSG00000265257_058	ENSG00000178127+ENSG00000101745+ENSG00000265257	058	NA			1.77571	3.32538	0.00112916	0.179156
chr4	184694085	184695001	ENST00000281453	ENSG00000151725_001	ENSG00000151725	001	79682	CENPU	centromere protein U	-1.0639	-3.34467	0.00113612	0.18001
chr2	159398843	159398894	ENST00000392782+ENST00000294905+ENST00000392783+ENST00000343439	ENSG00000225369+ENSG00000123636_035	ENSG00000225369+ENSG00000123636	035	NA			1.80047	3.29738	0.00114498	0.180954
chr21	41446000	41446141	ENST00000681857+ENST00000680182+ENST00000681896+ENST00000679543+ENST00000680629+ENST00000679408+ENST00000681849+ENST00000680760+ENST00000681671+ENST00000680176+ENST00000619682+ENST00000681191+ENST00000680942+ENST00000413778+ENST00000679464+ENST00000681867+ENST00000681039+ENST00000681944+ENST00000681415+ENST00000679626+ENST00000680347+ENST00000419044+ENST00000679445+ENST00000680536+ENST00000680776…	ENSG00000157601_064	ENSG00000157601	064	4599	MX1	MX dynamin like GTPase 1	1.52432	3.29912	0.00114524	0.180954
chr1	31585440	31585485	ENST00000468635+ENST00000457433+ENST00000480586+ENST00000271064+ENST00000463112+ENST00000481165+ENST00000537531+ENST00000498429	ENSG00000142910+ENSG00000260386+ENSG00000284543_073	ENSG00000142910+ENSG00000260386+ENSG00000284543	073	NA			1.89615	3.29862	0.00114716	0.181007
chr12	6492152	6492280	ENST00000538814+ENST00000543703+ENST00000543164+ENST00000229238+ENST00000543959+ENST00000537701	ENSG00000111639_005	ENSG00000111639	005	51258	MRPL51	mitochondrial ribosomal protein L51	1.96468	3.33989	0.00115399	0.181117
chr6	44429713	44429910	ENST00000371477	ENSG00000096401_014	ENSG00000096401	014	988	CDC5L	cell division cycle 5 like	1.9872	3.323	0.00115438	0.181117
chr1	18904280	18908290	ENST00000455833	ENSG00000169991_001	ENSG00000169991	001	126917	IFFO2	intermediate filament family orphan 2	2.25942	3.3276	0.00115535	0.181117
chr4	151103892	151104176	ENST00000507485	ENSG00000145425+ENSG00000208797_030	ENSG00000145425+ENSG00000208797	030	NA			-2.27508	-3.28703	0.00115707	0.181117
chr10	63206595	63207725	ENST00000399262+ENST00000327520+ENST00000402544+ENST00000542921+ENST00000639129	ENSG00000171988_031	ENSG00000171988	031	221037	JMJD1C	jumonji domain containing 1C	2.0155	3.33239	0.00115819	0.181117
chr17	64147441	64147673	ENST00000584498+ENST00000584379+ENST00000258991	ENSG00000136478_002	ENSG00000136478	002	55852	TEX2	testis expressed 2	-2.13601	-3.33227	0.00115862	0.181117
chr1	3745607	3745905	ENST00000423764+ENST00000649468+ENST00000636630+ENST00000637775+ENST00000648526+ENST00000649123+ENST00000650545+ENST00000648479+ENST00000647817+ENST00000650037+ENST00000647686+ENST00000649348+ENST00000649413+ENST00000648270+ENST00000649290+ENST00000452079+ENST00000418088+ENST00000648553+ENST00000648432+ENST00000647831+ENST00000648600+ENST00000650039	ENSG00000227372_069	ENSG00000227372	069	57212	TP73-AS1	TP73 antisense RNA 1	1.7301	3.32181	0.00115893	0.181117
chr22	50529755	50529848	ENST00000487577+ENST00000468249+ENST00000651095	ENSG00000177989+ENSG00000025708+ENSG00000284194_046	ENSG00000177989+ENSG00000025708+ENSG00000284194	046	NA			1.39702	3.26436	0.0011618	0.181318
chr19	38290119	38290186	ENST00000587090+ENST00000587519+ENST00000590738+ENST00000591889+ENST00000301244+ENST00000585357+ENST00000589749+ENST00000587516+ENST00000454580	ENSG00000167642+ENSG00000167644+ENSG00000267748_018	ENSG00000167642+ENSG00000167644+ENSG00000267748	018	NA			1.88288	3.28482	0.00116582	0.181696
chr1	45514507	45514637	ENST00000319248+ENST00000676549+ENST00000424390+ENST00000372079+ENST00000447184+ENST00000262746	ENSG00000117450_004	ENSG00000117450	004	5052	PRDX1	peroxiredoxin 1	1.93076	3.32435	0.00116775	0.18175
chrX	103609043	103609926	ENST00000243286+ENST00000372628+ENST00000372627	ENSG00000172465+ENSG00000196507_008	ENSG00000172465+ENSG00000196507	008	NA			1.56351	3.31768	0.00117484	0.182117
chr15	41351033	41351086	ENST00000414849+ENST00000649527+ENST00000450592+ENST00000661438+ENST00000559046+ENST00000558123+ENST00000558582+ENST00000560177+ENST00000668616+ENST00000560747+ENST00000668273+ENST00000559596+ENST00000260359	ENSG00000285920+ENSG00000247556+ENSG00000137804_047	ENSG00000285920+ENSG00000247556+ENSG00000137804	047	NA			1.8951	3.27179	0.00117594	0.182117
chr17	5354359	5354400	ENST00000575475+ENST00000537505+ENST00000341923	ENSG00000029725_015	ENSG00000029725	015	9135	RABEP1	rabaptin, RAB GTPase binding effector protein 1	1.86864	3.2907	0.00117826	0.182117
chr6	43014062	43014279	ENST00000642748	ENSG00000124733_010	ENSG00000124733	010	4201	MEA1	male-enhanced antigen 1	-0.508779	-3.33333	0.00117889	0.182117
chr12	54257514	54257692	ENST00000552562+ENST00000209875+ENST00000550411+ENST00000439541	ENSG00000283803+ENSG00000094916_011	ENSG00000283803+ENSG00000094916	011	NA			-1.9824	-3.35895	0.00118267	0.182117
chr17	64503188	64503298	ENST00000676785+ENST00000678757+ENST00000577922+ENST00000578400+ENST00000676969+ENST00000676601+ENST00000581230+ENST00000678890+ENST00000585111+ENST00000580026+ENST00000225792+ENST00000583894+ENST00000583212+ENST00000579996+ENST00000581551+ENST00000677726+ENST00000584549+ENST00000540698+ENST00000578491+ENST00000582326+ENST00000678810+ENST00000583201+ENST00000450599+ENST00000581693+ENST00000585317…	ENSG00000284564+ENSG00000108654+ENSG00000284368_041	ENSG00000284564+ENSG00000108654+ENSG00000284368	041	NA			1.82558	3.26356	0.00118536	0.182117
chr11	35209965	35209969	ENST00000639002+ENST00000531110+ENST00000528672+ENST00000278385+ENST00000525685+ENST00000415148+ENST00000533222+ENST00000428726+ENST00000528086+ENST00000526553+ENST00000531873+ENST00000527889+ENST00000433892	ENSG00000026508_065	ENSG00000026508	065	960	CD44	CD44 molecule (Indian blood group)	1.80857	3.25517	0.00118786	0.182117
chr12	52952813	52952815	ENST00000388835+ENST00000388837+ENST00000548496+ENST00000549078	ENSG00000111057_020	ENSG00000111057	020	3875	KRT18	keratin 18	1.71412	3.29457	0.00118803	0.182117
chr12	52952816	52952872	ENST00000388835+ENST00000388837+ENST00000549078	ENSG00000111057_021	ENSG00000111057	021	3875	KRT18	keratin 18	1.71412	3.29457	0.00118803	0.182117
chr3	44737661	44737797	ENST00000484437	ENSG00000163807_001	ENSG00000163807	001	57456	KIAA1143	KIAA1143	-2.15241	-3.38566	0.00119008	0.182117
chr20	58909350	58909423	ENST00000313949+ENST00000482112+ENST00000656419+ENST00000487862+ENST00000467321+ENST00000683015+ENST00000682092+ENST00000682134+ENST00000476935+ENST00000453292+ENST00000488652+ENST00000663479+ENST00000478585+ENST00000683932+ENST00000683632+ENST00000371102+ENST00000475610+ENST00000467227+ENST00000477931+ENST00000419558+ENST00000371095+ENST00000684466+ENST00000682803+ENST00000682411+ENST00000470512…	ENSG00000087460_090	ENSG00000087460	090	2778	GNAS	GNAS complex locus	1.98947	3.26411	0.00119177	0.182117
chr20	34088309	34089905	ENST00000374980	ENSG00000125977_001	ENSG00000125977	001	8894	EIF2S2	eukaryotic translation initiation factor 2 subunit beta	-1.47231	-3.33065	0.00119257	0.182117
chr2	169819561	169819643	ENST00000442181+ENST00000260953+ENST00000392640+ENST00000409965+ENST00000409340+ENST00000409837+ENST00000410097+ENST00000537825	ENSG00000138382_013	ENSG00000138382	013	29081	METTL5	methyltransferase 5, N6-adenosine	2.47896	3.30035	0.00119371	0.182117
chrX	48577869	48577977	ENST00000466764+ENST00000376759+ENST00000354480	ENSG00000279528+ENSG00000102317_029	ENSG00000279528+ENSG00000102317	029	NA			2.15364	3.28339	0.00119458	0.182117
chr8	124552117	124552318	ENST00000517830	ENSG00000147684_028	ENSG00000147684	028	4715	NDUFB9	NADH:ubiquinone oxidoreductase subunit B9	1.90587	3.29281	0.00119505	0.182117
chr10	100987367	100987535	ENST00000476766	ENSG00000107815_001	ENSG00000107815	001	56652	TWNK	twinkle mtDNA helicase	-0.879707	-3.3451	0.00119558	0.182117
chr17	63830271	63830385	ENST00000585242+ENST00000579031+ENST00000581842+ENST00000582130+ENST00000581764+ENST00000579147+ENST00000578570+ENST00000375812+ENST00000584536+ENST00000310144+ENST00000585123+ENST00000579708+ENST00000584320+ENST00000580864+ENST00000581882	ENSG00000087191_037	ENSG00000087191	037	5705	PSMC5	proteasome 26S subunit, ATPase 5	2.03601	3.25621	0.00120227	0.182892
chr19	19024619	19025456	ENST00000330854+ENST00000601879+ENST00000337018+ENST00000598240+ENST00000594773+ENST00000452918+ENST00000600377+ENST00000600239	ENSG00000064607_034	ENSG00000064607	034	10147	SUGP2	SURP and G-patch domain containing 2	1.81574	3.34263	0.00120508	0.183077
chr11	65655857	65655935	ENST00000612991+ENST00000532999+ENST00000526283+ENST00000526257+ENST00000406246+ENST00000531484+ENST00000308639+ENST00000529389+ENST00000525693	ENSG00000173039_014	ENSG00000173039	014	5970	RELA	RELA proto-oncogene, NF-kB subunit	-1.74536	-3.28709	0.00120892	0.183417
chr16	50333574	50333697	ENST00000394688+ENST00000394689	ENSG00000166164_019	ENSG00000166164	019	29117	BRD7	bromodomain containing 7	2.1071	3.2744	0.00121292	0.183606
chr7	105143084	105143330	ENST00000466917+ENST00000489828+ENST00000357311+ENST00000393651	ENSG00000135250_025	ENSG00000135250	025	6733	SRPK2	SRSF protein kinase 2	2.01887	3.30366	0.00121338	0.183606
chr1	244843182	244843767	ENST00000366527+ENST00000475997	ENSG00000153187_005	ENSG00000153187	005	3192	HNRNPU	heterogeneous nuclear ribonucleoprotein U	-0.441963	-3.25234	0.00121841	0.18379
chr2	86195436	86195450	ENST00000410111+ENST00000620815+ENST00000486633+ENST00000449247	ENSG00000132305_036	ENSG00000132305	036	10989	IMMT	inner membrane mitochondrial protein	-2.05932	-3.27429	0.00121881	0.18379
chr14	58267797	58268139	ENST00000554812	ENSG00000100567_029	ENSG00000100567	029	5684	PSMA3	proteasome 20S subunit alpha 3	-0.983901	-3.27539	0.00122017	0.18379
chr11	57407580	57407769	ENST00000395123+ENST00000395124+ENST00000525205+ENST00000529554+ENST00000625097+ENST00000352187+ENST00000528835	ENSG00000254979+ENSG00000186652+ENSG00000134802_023	ENSG00000254979+ENSG00000186652+ENSG00000134802	023	NA			1.92845	3.28203	0.00122102	0.18379
chr17	75154513	75154675	ENST00000356033+ENST00000304834	ENSG00000189159+ENSG00000188612_025	ENSG00000189159+ENSG00000188612	025	NA			-1.96121	-3.28025	0.00123697	0.185383
chr3	186789478	186789881	ENST00000443963+ENST00000425053+ENST00000323963+ENST00000485101+ENST00000426808+ENST00000440191	ENSG00000238942+ENSG00000263776+ENSG00000221420+ENSG00000283958+ENSG00000156976+ENSG00000200418+ENSG00000200320_077	ENSG00000238942+ENSG00000263776+ENSG00000221420+ENSG00000283958+ENSG00000156976+ENSG00000200418+ENSG00000200320	077	NA			-1.14436	-3.25695	0.00123723	0.185383
chr6	31651656	31651776	ENST00000435080+ENST00000456622+ENST00000454165+ENST00000439687+ENST00000676615+ENST00000441054+ENST00000679119+ENST00000451898+ENST00000452994+ENST00000424176+ENST00000424480+ENST00000375964+ENST00000434444+ENST00000437771+ENST00000362049+ENST00000428326+ENST00000433828+ENST00000676571+ENST00000375976+ENST00000211379+ENST00000456286	ENSG00000204463_068	ENSG00000204463	068	7917	BAG6	BAG cochaperone 6	1.98747	3.26109	0.00123809	0.185383
chr11	119024857	119025454	ENST00000533058	ENSG00000196655+ENSG00000283704_033	ENSG00000196655+ENSG00000283704	033	NA			-1.45036	-3.39313	0.00123809	0.185383
chr17	7390711	7390795	ENST00000571541+ENST00000573774+ENST00000575543+ENST00000574401+ENST00000571125+ENST00000576201+ENST00000573331+ENST00000619711+ENST00000576362+ENST00000324822+ENST00000571078+ENST00000573070+ENST00000570600	ENSG00000262481+ENSG00000205544+ENSG00000187838_012	ENSG00000262481+ENSG00000205544+ENSG00000187838	012	NA			1.89318	3.31146	0.00124016	0.18545
chr17	17811012	17811333	ENST00000485080	ENSG00000072310_002	ENSG00000072310	002	6720	SREBF1	sterol regulatory element binding transcription factor 1	-0.659198	-3.26744	0.00124185	0.185461
chr1	28246589	28246906	ENST00000468425	ENSG00000130770_011	ENSG00000130770	011	93974	ATP5IF1	ATP synthase inhibitory factor subunit 1	-1.29201	-3.31598	0.00124724	0.185841
chr10	49981420	49981731	ENST00000650407	ENSG00000285803_001	ENSG00000285803	001	NA			-1.87201	-3.3697	0.00125052	0.185841
chr3	196026016	196026103	ENST00000650701+ENST00000669433	ENSG00000286168_003	ENSG00000286168	003	NA			-2.02156	-3.35374	0.00125147	0.185841
chr1	1013984	1014435	ENST00000649529+ENST00000624652+ENST00000624697	ENSG00000187608_006	ENSG00000187608	006	9636	ISG15	ISG15 ubiquitin like modifier	2.04557	3.38872	0.00125484	0.185841
chr19	3062278	3062410	ENST00000585557+ENST00000327141	ENSG00000104964_027	ENSG00000104964	027	166	TLE5	TLE family member 5, transcriptional modulator	-2.16551	-3.27188	0.00125531	0.185841
chr1	28237837	28238098	ENST00000497986+ENST00000335514+ENST00000465645	ENSG00000130770_008	ENSG00000130770	008	93974	ATP5IF1	ATP synthase inhibitory factor subunit 1	2.11625	3.31392	0.00125556	0.185841
chr6	116435766	116438139	ENST00000606712+ENST00000452085+ENST00000644252+ENST00000646710+ENST00000331677+ENST00000359564	ENSG00000188820+ENSG00000285446+ENSG00000111817_046	ENSG00000188820+ENSG00000285446+ENSG00000111817	046	NA			2.18192	3.27177	0.00125577	0.185841
chr4	57030773	57031336	ENST00000295666+ENST00000512512	ENSG00000163453_001	ENSG00000163453	001	3490	IGFBP7	insulin like growth factor binding protein 7	-1.2384	-3.35183	0.00125903	0.185854
chr21	32496321	32496936	ENST00000674122	ENSG00000265590+ENSG00000242220+ENSG00000159079_002	ENSG00000265590+ENSG00000242220+ENSG00000159079	002	NA			-1.48792	-3.35181	0.00125911	0.185854
chr8	93741010	93741017	ENST00000399300	ENSG00000183808_012	ENSG00000183808	012	389677	RBM12B	RNA binding motif protein 12B	2.16124	3.30597	0.00126255	0.186122
chr2	37105143	37107257	ENST00000679507+ENST00000233057+ENST00000681507+ENST00000680273+ENST00000395127+ENST00000681463+ENST00000679979+ENST00000681516+ENST00000681329	ENSG00000055332_006	ENSG00000055332	006	5610	EIF2AK2	eukaryotic translation initiation factor 2 alpha kinase 2	1.76804	3.26583	0.0012666	0.186414
chr3	137010113	137011079	ENST00000475972+ENST00000469964+ENST00000329582	ENSG00000158092+ENSG00000174564_045	ENSG00000158092+ENSG00000174564	045	NA			1.71834	3.27047	0.00126932	0.186414
chr20	17615926	17616009	ENST00000468428+ENST00000470422+ENST00000246043+ENST00000610403+ENST00000455029+ENST00000377807+ENST00000360807+ENST00000377813	ENSG00000125844_007	ENSG00000125844	007	6238	RRBP1	ribosome binding protein 1	1.90839	3.25185	0.00127072	0.186414
chr2	65253728	65253864	ENST00000542850+ENST00000377982+ENST00000260641	ENSG00000138071_014	ENSG00000138071	014	10097	ACTR2	actin related protein 2	-1.98473	-3.27955	0.00127105	0.186414
chr16	56608992	56609057	ENST00000561491+ENST00000245185+ENST00000567300+ENST00000563985+ENST00000562017	ENSG00000125148_007	ENSG00000125148	007	4502	MT2A	metallothionein 2A	2.10269	3.31646	0.00127491	0.186474
chr1	32222128	32222357	ENST00000677711	ENSG00000084623_010	ENSG00000084623	010	8668	EIF3I	eukaryotic translation initiation factor 3 subunit I	-1.15416	-3.24176	0.00127593	0.186474
chr3	150541998	150544291	ENST00000479209+ENST00000239944	ENSG00000120742_001	ENSG00000120742	001	27230	SERP1	stress associated endoplasmic reticulum protein 1	1.8019	3.278	0.00127761	0.186474
chr20	6037394	6039856	ENST00000652720+ENST00000452938+ENST00000378863	ENSG00000125885+ENSG00000286235+ENSG00000088766_046	ENSG00000125885+ENSG00000286235+ENSG00000088766	046	NA			1.52198	3.28423	0.00127798	0.186474
chr1	12567910	12568391	ENST00000616661	ENSG00000162496_001	ENSG00000162496	001	9249	DHRS3	dehydrogenase/reductase 3	1.85014	3.31472	0.00128205	0.18683
chr22	19962679	19962815	ENST00000406520+ENST00000407537+ENST00000676678+ENST00000403184+ENST00000678240+ENST00000449653+ENST00000207636+ENST00000678255+ENST00000412786+ENST00000678868+ENST00000467943+ENST00000403710+ENST00000361682+ENST00000677397+ENST00000428707+ENST00000678769	ENSG00000284031+ENSG00000093010_022	ENSG00000284031+ENSG00000093010	022	NA			2.04291	3.26061	0.00128904	0.18761
chr1	31644829	31644846	ENST00000581333+ENST00000608332+ENST00000623425	ENSG00000235790+ENSG00000264078_004	ENSG00000235790+ENSG00000264078	004	NA			1.00374	3.25203	0.00129323	0.18798
chr15	90980884	90980936	ENST00000394249+ENST00000442656+ENST00000361188+ENST00000647331+ENST00000643536+ENST00000556982	ENSG00000284946+ENSG00000198901+ENSG00000184056_030	ENSG00000284946+ENSG00000198901+ENSG00000184056	030	NA			1.89185	3.23314	0.00129814	0.188067
chr5	140674679	140674825	ENST00000675763+ENST00000512396+ENST00000509087+ENST00000507746+ENST00000307633+ENST00000504366+ENST00000506579+ENST00000504156+ENST00000457527+ENST00000675366+ENST00000645491+ENST00000431330+ENST00000675898+ENST00000415192+ENST00000675967+ENST00000643686+ENST00000675827+ENST00000646229+ENST00000676327+ENST00000675851+ENST00000675698+ENST00000674523+ENST00000438307+ENST00000675355+ENST00000675094…	ENSG00000256453+ENSG00000170445_020	ENSG00000256453+ENSG00000170445	020	NA			1.89807	3.24628	0.00129843	0.188067
chr10	32958219	32958220	ENST00000678952+ENST00000677999+ENST00000676895+ENST00000302278+ENST00000678766+ENST00000678989+ENST00000678591+ENST00000609742+ENST00000677310+ENST00000676460+ENST00000679187+ENST00000678479+ENST00000417122+ENST00000678120+ENST00000676964+ENST00000488494+ENST00000488427+ENST00000678943+ENST00000676623+ENST00000676659	ENSG00000150093_073	ENSG00000150093	073	3688	ITGB1	integrin subunit beta 1	-1.91124	-3.23679	0.00130482	0.188067
chr10	32958221	32958227	ENST00000676623+ENST00000678479+ENST00000488494+ENST00000488427+ENST00000678952+ENST00000609742+ENST00000677310+ENST00000678989+ENST00000676964+ENST00000677999+ENST00000676895+ENST00000417122+ENST00000676460+ENST00000302278+ENST00000678766+ENST00000678120+ENST00000676659+ENST00000679187	ENSG00000150093_074	ENSG00000150093	074	3688	ITGB1	integrin subunit beta 1	-1.91124	-3.23679	0.00130482	0.188067
chr10	32958228	32958230	ENST00000676623+ENST00000678479+ENST00000679187+ENST00000678952+ENST00000609742+ENST00000677310+ENST00000677999+ENST00000676895+ENST00000417122+ENST00000302278+ENST00000676460+ENST00000678120+ENST00000678766+ENST00000678989+ENST00000676659+ENST00000676964	ENSG00000150093_075	ENSG00000150093	075	3688	ITGB1	integrin subunit beta 1	-1.91124	-3.23679	0.00130482	0.188067
chr17	19743232	19743266	ENST00000479677+ENST00000426645+ENST00000575860+ENST00000444455+ENST00000485472+ENST00000574162+ENST00000395555+ENST00000439102+ENST00000225740+ENST00000494157+ENST00000457500+ENST00000468746+ENST00000485231	ENSG00000108602_021	ENSG00000108602	021	218	ALDH3A1	aldehyde dehydrogenase 3 family member A1	-1.77027	-3.27158	0.00130515	0.188067
chr11	65661820	65661835	ENST00000532999+ENST00000534305+ENST00000525301+ENST00000534558+ENST00000527074+ENST00000526283+ENST00000406246+ENST00000527874+ENST00000529389+ENST00000612991+ENST00000532879+ENST00000615805+ENST00000525658+ENST00000525858+ENST00000533187+ENST00000527749+ENST00000532776+ENST00000531484+ENST00000308639+ENST00000525693	ENSG00000173039_041	ENSG00000173039	041	5970	RELA	RELA proto-oncogene, NF-kB subunit	1.60933	3.26416	0.00130533	0.188067
chr2	17716741	17716749	ENST00000446852+ENST00000402989+ENST00000351948+ENST00000448223	ENSG00000163029_021	ENSG00000163029	021	79677	SMC6	structural maintenance of chromosomes 6	1.76944	3.25445	0.00130939	0.188384
chr19	47085133	47085195	ENST00000253048+ENST00000601973+ENST00000594019	ENSG00000130749_012	ENSG00000130749	012	23211	ZC3H4	zinc finger CCCH-type containing 4	1.86473	3.27027	0.00131083	0.188384
chr20	58888413	58888778	ENST00000464960	ENSG00000087460_024	ENSG00000087460	024	2778	GNAS	GNAS complex locus	-1.33949	-3.23464	0.00131835	0.188458
chr22	50527588	50527689	ENST00000652401+ENST00000476284+ENST00000651906+ENST00000252029+ENST00000650719+ENST00000487577+ENST00000395681+ENST00000395680+ENST00000651401+ENST00000652352+ENST00000425169+ENST00000395678	ENSG00000177989+ENSG00000025708+ENSG00000284194_029	ENSG00000177989+ENSG00000025708+ENSG00000284194	029	NA			1.77496	3.22752	0.00131925	0.188458
chr12	10722912	10723307	ENST00000279550+ENST00000228251	ENSG00000060138_053	ENSG00000060138	053	8531	YBX3	Y-box binding protein 3	-1.26961	-3.25007	0.00131994	0.188458
chr1	154961474	154961782	ENST00000368457	ENSG00000160691+ENSG00000163348_005	ENSG00000160691+ENSG00000163348	005	NA			-1.98959	-3.24786	0.00132125	0.188458
chr15	90981748	90981885	ENST00000560605+ENST00000394249+ENST00000442656+ENST00000557905+ENST00000417173+ENST00000361188+ENST00000643536+ENST00000553494+ENST00000647331+ENST00000557763	ENSG00000284946+ENSG00000198901+ENSG00000184056_040	ENSG00000284946+ENSG00000198901+ENSG00000184056	040	NA			1.88511	3.22798	0.00132134	0.188458
chr1	214619129	214619220	ENST00000366955	ENSG00000117724_008	ENSG00000117724	008	1063	CENPF	centromere protein F	-2.10906	-3.26267	0.00132165	0.188458
chr5	38944201	38944319	ENST00000509237+ENST00000508882	ENSG00000145623_025	ENSG00000145623	025	9180	OSMR	oncostatin M receptor	-1.6774	-3.26239	0.00132288	0.188458
chr16	29993467	29993557	ENST00000563680+ENST00000564026+ENST00000279392+ENST00000563053	ENSG00000149929_005	ENSG00000149929	005	8479	HIRIP3	HIRA interacting protein 3	1.88003	3.25169	0.00132821	0.188843
chr2	112645939	112646129	ENST00000272542	ENSG00000144136_001	ENSG00000144136	001	6574	SLC20A1	solute carrier family 20 member 1	-2.1222	-3.36989	0.00132888	0.188843
chr11	35209975	35210054	ENST00000639002+ENST00000531110+ENST00000528672+ENST00000278385+ENST00000525685+ENST00000415148+ENST00000533222+ENST00000428726+ENST00000526553+ENST00000531873+ENST00000433892	ENSG00000026508_067	ENSG00000026508	067	960	CD44	CD44 molecule (Indian blood group)	1.90559	3.22069	0.00133803	0.189908
chr2	68187255	68187314	ENST00000234310+ENST00000409377+ENST00000409752+ENST00000406334	ENSG00000243667+ENSG00000221823+ENSG00000273398_029	ENSG00000243667+ENSG00000221823+ENSG00000273398	029	NA			1.96106	3.2767	0.00134415	0.190172
chrX	120603985	120604074	ENST00000681148	ENSG00000158290_097	ENSG00000158290	097	8450	CUL4B	cullin 4B	-1.2502	-3.31753	0.00134858	0.190172
chr9	136118535	136118875	ENST00000418388	ENSG00000238227_012	ENSG00000238227	012	90120	TMEM250	transmembrane protein 250	-2.21584	-3.34518	0.00134904	0.190172
chr19	42405385	42405561	ENST00000244289+ENST00000600224+ENST00000597620+ENST00000599918	ENSG00000079435_007	ENSG00000079435	007	3991	LIPE	lipase E, hormone sensitive type	2.19038	3.25192	0.00135053	0.190172
chr19	49453299	49453421	ENST00000455361+ENST00000598015+ENST00000593417+ENST00000599652+ENST00000293350+ENST00000540132	ENSG00000200259+ENSG00000142541+ENSG00000269469+ENSG00000090554+ENSG00000273189+ENSG00000161618+ENSG00000199631+ENSG00000201675+ENSG00000202503_005	ENSG00000200259+ENSG00000142541+ENSG00000269469+ENSG00000090554+ENSG00000273189+ENSG00000161618+ENSG00000199631+ENSG00000201675+ENSG00000202503	005	NA			-1.12169	-3.23314	0.00135077	0.190172
chr6	13618058	13618139	ENST00000474485+ENST00000451315+ENST00000420088	ENSG00000225921_008	ENSG00000225921	008	51406	NOL7	nucleolar protein 7	1.95602	3.26741	0.00135086	0.190172
chr3	196228079	196228114	ENST00000475271+ENST00000484407	ENSG00000163959_022	ENSG00000163959	022	200931	SLC51A	solute carrier family 51 subunit alpha	-2.0177	-3.2313	0.00135307	0.190172
chr2	241149608	241149828	ENST00000405260+ENST00000544142	ENSG00000115687_049	ENSG00000115687	049	23178	PASK	PAS domain containing serine/threonine kinase	-1.77168	-3.2979	0.00135319	0.190172
chr14	100337062	100337202	ENST00000355338+ENST00000554950+ENST00000557135+ENST00000358655+ENST00000557614+ENST00000556645+ENST00000392882+ENST00000344102	ENSG00000140105_009	ENSG00000140105	009	7453	WARS1	tryptophanyl-tRNA synthetase 1	1.60692	3.23236	0.00135766	0.190359
chr17	35723625	35724086	ENST00000620039+ENST00000621914+ENST00000616681+ENST00000610402+ENST00000612116+ENST00000618940	ENSG00000006125_056	ENSG00000006125	056	163	AP2B1	adaptor related protein complex 2 subunit beta 1	1.78932	3.23232	0.00135785	0.190359
chr14	24310799	24311147	ENST00000336557+ENST00000555817+ENST00000258807	ENSG00000136305_015	ENSG00000136305	015	27141	CIDEB	cell death inducing DFFA like effector b	-0.710381	-3.25193	0.00135965	0.190377
chr17	81629725	81629805	ENST00000625705+ENST00000570300+ENST00000374747+ENST00000574897+ENST00000331134	ENSG00000182446_061	ENSG00000182446	061	55666	NPLOC4	NPL4 homolog, ubiquitin recognition factor	1.89157	3.26056	0.00136688	0.191157
chr3	123585314	123585529	ENST00000662316+ENST00000664745	ENSG00000239523_002	ENSG00000239523	002	100506826	MYLK-AS1	MYLK antisense RNA 1	2.431	3.28523	0.00137358	0.191858
chr22	29555217	29555999	ENST00000216121	ENSG00000100296+ENSG00000184117_058	ENSG00000100296+ENSG00000184117	058	NA			1.85314	3.23601	0.00138058	0.1926
chr9	136474049	136477081	ENST00000290037+ENST00000313050+ENST00000431893+ENST00000371706	ENSG00000148396_044	ENSG00000148396	044	9919	SEC16A	SEC16 homolog A, endoplasmic reticulum export factor	1.93709	3.24414	0.001386	0.193122
chr5	33440777	33440791	ENST00000502553	ENSG00000113407_003	ENSG00000113407	003	6897	TARS1	threonyl-tRNA synthetase 1	-1.73671	-3.2195	0.00139988	0.194818
chr9	92314267	92315383	ENST00000535387+ENST00000432670+ENST00000360868+ENST00000358855+ENST00000545558+ENST00000442668+ENST00000536593+ENST00000434228+ENST00000544867+ENST00000542053	ENSG00000198000_027	ENSG00000198000	027	55035	NOL8	nucleolar protein 8	1.88933	3.22678	0.00140802	0.195713
chr7	100678453	100678614	ENST00000419828+ENST00000424361+ENST00000469287+ENST00000303210+ENST00000436220+ENST00000393926+ENST00000393924+ENST00000470354+ENST00000427895	ENSG00000172354_029	ENSG00000172354	029	2783	GNB2	G protein subunit beta 2	1.77616	3.24476	0.00141381	0.196065
chr19	8322272	8322396	ENST00000449223+ENST00000417088+ENST00000600659+ENST00000602140	ENSG00000233927_009	ENSG00000233927	009	6234	RPS28	ribosomal protein S28	2.00436	3.28418	0.00141398	0.196065
chr11	72095613	72095618	ENST00000538478+ENST00000538413+ENST00000642510+ENST00000642648+ENST00000324866+ENST00000423494+ENST00000536917+ENST00000289488	ENSG00000284844+ENSG00000284922+ENSG00000184154_042	ENSG00000284844+ENSG00000284922+ENSG00000184154	042	NA			1.91576	3.21212	0.00141727	0.196283
chr7	123681943	123684580	ENST00000223023	ENSG00000106299_001	ENSG00000106299	001	8976	WASL	WASP like actin nucleation promoting factor	-1.96116	-3.29962	0.0014269	0.197378
chr3	186787127	186787264	ENST00000443963+ENST00000497177+ENST00000492144+ENST00000475409+ENST00000425053+ENST00000429589+ENST00000465792+ENST00000323963+ENST00000426808+ENST00000468362+ENST00000485101+ENST00000475653+ENST00000440191	ENSG00000238942+ENSG00000263776+ENSG00000221420+ENSG00000283958+ENSG00000156976+ENSG00000200418+ENSG00000200320_050	ENSG00000238942+ENSG00000263776+ENSG00000221420+ENSG00000283958+ENSG00000156976+ENSG00000200418+ENSG00000200320	050	NA			1.81039	3.21456	0.00142904	0.197435
chr17	64147227	64147440	ENST00000584379+ENST00000258991	ENSG00000136478_001	ENSG00000136478	001	55852	TEX2	testis expressed 2	-1.96501	-3.26711	0.0014321	0.197437
chr5	14280322	14280436	ENST00000509967+ENST00000502816+ENST00000512070+ENST00000505971+ENST00000344204	ENSG00000038382_006	ENSG00000038382	006	7204	TRIO	trio Rho guanine nucleotide exchange factor	-1.84971	-3.20623	0.0014325	0.197437
chr17	76734303	76734562	ENST00000582449+ENST00000392485+ENST00000585202+ENST00000586778+ENST00000452355+ENST00000589919+ENST00000359995	ENSG00000283805+ENSG00000161547_006	ENSG00000283805+ENSG00000161547	006	NA			2.05436	3.23468	0.00143981	0.198055
chr1	40762962	40762989	ENST00000372651+ENST00000425457+ENST00000308733+ENST00000414185+ENST00000372652+ENST00000440226+ENST00000447388+ENST00000372654+ENST00000372669+ENST00000427410+ENST00000424419+ENST00000456393+ENST00000525349	ENSG00000066136_039	ENSG00000066136	039	4802	NFYC	nuclear transcription factor Y subunit gamma	1.85199	3.22598	0.00144045	0.198055
chr3	32530461	32530520	ENST00000273130+ENST00000481915+ENST00000432458+ENST00000472985	ENSG00000144635_009	ENSG00000144635	009	51143	DYNC1LI1	dynein cytoplasmic 1 light intermediate chain 1	1.78501	3.25936	0.00144379	0.198276
chr5	37331685	37331795	ENST00000231498+ENST00000513532+ENST00000381843	ENSG00000113569_031	ENSG00000113569	031	9631	NUP155	nucleoporin 155	-1.65633	-3.24951	0.00144962	0.198838
chr11	61353296	61354477	ENST00000623765	ENSG00000149476+ENSG00000279246_068	ENSG00000149476+ENSG00000279246	068	NA			0.352419	3.21315	0.00145619	0.199462
chr22	50246736	50246874	ENST00000496235	ENSG00000100429+ENSG00000188130_017	ENSG00000100429+ENSG00000188130	017	NA			-1.9752	-3.22897	0.00145766	0.199462
chr14	100276490	100276578	ENST00000262238+ENST00000554579+ENST00000553625+ENST00000651219+ENST00000623799	ENSG00000100811+ENSG00000283840_014	ENSG00000100811+ENSG00000283840	014	NA			2.00176	3.24721	0.00146055	0.199619
chr15	76286406	76286481	ENST00000560816+ENST00000560309+ENST00000559386+ENST00000559973+ENST00000560899+ENST00000560345+ENST00000267950+ENST00000560726+ENST00000559075+ENST00000559602+ENST00000560044+ENST00000557943+ENST00000560595+ENST00000559758+ENST00000433983	ENSG00000140374_033	ENSG00000140374	033	2108	ETFA	electron transfer flavoprotein subunit alpha	1.97047	3.2211	0.00146409	0.199865
chr2	1540724	1542420	ENST00000422464	ENSG00000115705_036	ENSG00000115705	036	7173	TPO	thyroid peroxidase	2.73466	3.3651	0.001467	0.200023
chr3	150546790	150547072	ENST00000491195+ENST00000479209	ENSG00000120742_009	ENSG00000120742	009	27230	SERP1	stress associated endoplasmic reticulum protein 1	-0.435587	-3.23551	0.00147029	0.200233
chr5	34925346	34925680	ENST00000336767+ENST00000515798	ENSG00000113460_022	ENSG00000113460	022	55299	BRIX1	biogenesis of ribosomes BRX1	1.72265	3.23217	0.0014738	0.200299
chr1	228147466	228147487	ENST00000366730+ENST00000462807+ENST00000465025+ENST00000312726+ENST00000412265+ENST00000492871+ENST00000366718+ENST00000495999+ENST00000477206+ENST00000498115+ENST00000481341+ENST00000470040+ENST00000498092+ENST00000485838+ENST00000366728+ENST00000485168+ENST00000435153+ENST00000453943+ENST00000464858+ENST00000366716+ENST00000366726+ENST00000366721+ENST00000366722+ENST00000391865+ENST00000366723…	ENSG00000143774_055	ENSG00000143774	055	2987	GUK1	guanylate kinase 1	1.69342	3.2103	0.00147428	0.200299
chr19	5691532	5691633	ENST00000577222+ENST00000579649+ENST00000579446+ENST00000347512+ENST00000394580	ENSG00000130255+ENSG00000167733_067	ENSG00000130255+ENSG00000167733	067	NA			1.27301	3.23718	0.00147615	0.200316
chr3	10305693	10305710	ENST00000490283+ENST00000476597	ENSG00000157020_015	ENSG00000157020	015	6396	SEC13	SEC13 homolog, nuclear pore and COPII coat complex component	-1.89584	-3.22477	0.00147811	0.200343
chr20	62289207	62289330	ENST00000646968+ENST00000643174+ENST00000358053+ENST00000645426+ENST00000644775+ENST00000644702+ENST00000646834+ENST00000644535+ENST00000642932+ENST00000642516+ENST00000642714+ENST00000643981+ENST00000643412+ENST00000313733+ENST00000645442	ENSG00000130703_057	ENSG00000130703	057	9885	OSBPL2	oxysterol binding protein like 2	1.88085	3.23798	0.00148777	0.20141
chr2	197500125	197500159	ENST00000452200	ENSG00000144381_049	ENSG00000144381	049	3329	HSPD1	heat shock protein family D (Hsp60) member 1	-1.52946	-3.21706	0.0014911	0.20141
chr5	37045443	37045597	ENST00000448238+ENST00000282516+ENST00000652901	ENSG00000164190_046	ENSG00000164190	046	25836	NIPBL	NIPBL cohesin loading factor	-1.7553	-3.20607	0.00149126	0.20141
chr1	169127224	169127399	ENST00000367816+ENST00000367815+ENST00000494797	ENSG00000143153_007	ENSG00000143153	007	481	ATP1B1	ATPase Na+/K+ transporting subunit beta 1	2.0633	3.25835	0.00150177	0.202383
chr11	66276630	66277492	ENST00000311481	ENSG00000174903_008	ENSG00000174903	008	81876	RAB1B	RAB1B, member RAS oncogene family	2.18822	3.2733	0.00150274	0.202383
chr11	126292688	126293055	ENST00000392679+ENST00000392680+ENST00000479770+ENST00000392678	ENSG00000150455_017	ENSG00000150455	017	114609	TIRAP	TIR domain containing adaptor protein	-2.00691	-3.23152	0.00150377	0.202383
chr19	18905576	18905629	ENST00000600932+ENST00000262812+ENST00000351079+ENST00000598969+ENST00000349893	ENSG00000268193+ENSG00000105669+ENSG00000051128_016	ENSG00000268193+ENSG00000105669+ENSG00000051128	016	NA			1.81838	3.19223	0.00151044	0.203041
chr7	30498803	30498938	ENST00000447901+ENST00000275428+ENST00000440082+ENST00000426081+ENST00000598361+ENST00000409436	ENSG00000196295+ENSG00000006625+ENSG00000244480+ENSG00000281039_010	ENSG00000196295+ENSG00000006625+ENSG00000244480+ENSG00000281039	010	NA			1.98059	3.23583	0.00151574	0.203515
chr19	1105454	1105483	ENST00000622390+ENST00000589115+ENST00000611653+ENST00000614791+ENST00000593032+ENST00000587648+ENST00000585362+ENST00000587932+ENST00000616066+ENST00000588919+ENST00000354171+ENST00000592940+ENST00000585480	ENSG00000167468_019	ENSG00000167468	019	2879	GPX4	glutathione peroxidase 4	1.69426	3.21181	0.00152519	0.204544
chr6	29943027	29943267	ENST00000461903+ENST00000495183+ENST00000479320	ENSG00000206503_012	ENSG00000206503	012	3105	HLA-A	major histocompatibility complex, class I, A	-1.95489	-3.22142	0.00153989	0.206222
chr12	66123307	66123916	ENST00000266604+ENST00000446587	ENSG00000155957+ENSG00000228144+ENSG00000139233_002	ENSG00000155957+ENSG00000228144+ENSG00000139233	002	NA			1.39177	3.23413	0.00154396	0.206222
chr6	137878958	137878959	ENST00000615468+ENST00000619035+ENST00000620204+ENST00000612899+ENST00000237289	ENSG00000118503_023	ENSG00000118503	023	7128	TNFAIP3	TNF alpha induced protein 3	-1.63326	-3.21325	0.00154552	0.206222
chr3	150544292	150544498	ENST00000487153+ENST00000479209+ENST00000239944	ENSG00000120742_002	ENSG00000120742	002	27230	SERP1	stress associated endoplasmic reticulum protein 1	1.72607	3.22024	0.00154586	0.206222
chr10	80155640	80155912	ENST00000447489+ENST00000422982+ENST00000463340+ENST00000265447+ENST00000438331+ENST00000372231	ENSG00000122359_004	ENSG00000122359	004	311	ANXA11	annexin A11	1.83794	3.20877	0.00154918	0.206222
chr11	61333604	61333807	ENST00000680367+ENST00000681803	ENSG00000167986_113	ENSG00000167986	113	1642	DDB1	damage specific DNA binding protein 1	-0.89645	-3.19051	0.00154968	0.206222
chr11	64244930	64244962	ENST00000309318+ENST00000542235+ENST00000392210	ENSG00000257086+ENSG00000173457_004	ENSG00000257086+ENSG00000173457	004	NA			2.21694	3.23736	0.00155032	0.206222
chr11	117232350	117232525	ENST00000530269	ENSG00000160613_057	ENSG00000160613	057	9159	PCSK7	proprotein convertase subtilisin/kexin type 7	-3.56725	-3.2655	0.00155609	0.206749
chr16	28879501	28879583	ENST00000562185+ENST00000357084+ENST00000395503+ENST00000563975	ENSG00000196296_006	ENSG00000196296	006	487	ATP2A1	ATPase sarcoplasmic/endoplasmic reticulum Ca2+ transporting 1	-1.05735	-3.20035	0.00156182	0.20708
chr10	114289490	114289873	ENST00000298715+ENST00000603594	ENSG00000165816_016	ENSG00000165816	016	340706	VWA2	von Willebrand factor A domain containing 2	-2.24448	-3.24601	0.0015622	0.20708
chr16	66552679	66552793	ENST00000417030+ENST00000527845+ENST00000526149+ENST00000534692+ENST00000527729+ENST00000532838+ENST00000264001+ENST00000351137+ENST00000615332+ENST00000345436+ENST00000362093+ENST00000616804	ENSG00000254788+ENSG00000089505+ENSG00000217555_009	ENSG00000254788+ENSG00000089505+ENSG00000217555	009	NA			1.98081	3.19632	0.00156459	0.207156
chr18	26032399	26032532	ENST00000415083+ENST00000269138+ENST00000585121+ENST00000542420+ENST00000269137+ENST00000580958+ENST00000579640+ENST00000582092	ENSG00000141380_009	ENSG00000141380	009	6760	SS18	SS18 subunit of BAF chromatin remodeling complex	1.44419	3.1957	0.00156782	0.20732
chr16	11915369	11915878	ENST00000434724+ENST00000439887	ENSG00000103342_030	ENSG00000103342	030	2935	GSPT1	G1 to S phase transition 1	-1.82652	-3.20019	0.00156957	0.20732
chrX	40600782	40600881	ENST00000635774+ENST00000635734+ENST00000637614+ENST00000637327+ENST00000636580+ENST00000637482+ENST00000636196+ENST00000638046+ENST00000636251+ENST00000636287+ENST00000636409+ENST00000637165+ENST00000636970+ENST00000636574+ENST00000447485+ENST00000638153+ENST00000378438+ENST00000635829+ENST00000486558+ENST00000423649+ENST00000636787+ENST00000636639+ENST00000637526	ENSG00000182220_055	ENSG00000182220	055	10159	ATP6AP2	ATPase H+ transporting accessory protein 2	1.7097	3.20629	0.00157127	0.20732
chr1	37802945	37803997	ENST00000373044	ENSG00000196449_001	ENSG00000196449	001	79693	YRDC	yrdC N6-threonylcarbamoyltransferase domain containing	-1.21834	-3.29515	0.00157317	0.207332
chr9	128285939	128286033	ENST00000652598+ENST00000495313+ENST00000608796+ENST00000418976+ENST00000419867+ENST00000372898	ENSG00000175854_010	ENSG00000175854	010	375757	SWI5	SWI5 homologous recombination repair protein	1.75897	3.24258	0.00157942	0.207555
chr19	14529347	14529803	ENST00000594099	ENSG00000132002_046	ENSG00000132002	046	3337	DNAJB1	DnaJ heat shock protein family (Hsp40) member B1	-0.673058	-3.21365	0.00157963	0.207555
chr3	123585300	123585313	ENST00000662316	ENSG00000239523_001	ENSG00000239523	001	100506826	MYLK-AS1	MYLK antisense RNA 1	2.85552	3.24124	0.00158183	0.207555
chr20	45890963	45890970	ENST00000606066+ENST00000679053+ENST00000607187+ENST00000678622+ENST00000684198+ENST00000606788+ENST00000678078+ENST00000480961+ENST00000678691+ENST00000677394+ENST00000679343+ENST00000372484+ENST00000678988	ENSG00000064601_006	ENSG00000064601	006	5476	CTSA	cathepsin A	1.77856	3.17178	0.00158212	0.207555
chr14	24311228	24311395	ENST00000336557+ENST00000555817+ENST00000258807	ENSG00000136305_017	ENSG00000136305	017	27141	CIDEB	cell death inducing DFFA like effector b	-0.711916	-3.20511	0.00158754	0.207991
chr7	29926452	29926632	ENST00000426154+ENST00000434476+ENST00000409497+ENST00000242059+ENST00000425819	ENSG00000136193_006	ENSG00000136193	006	9805	SCRN1	secernin 1	1.84543	3.20468	0.0015898	0.207991
chr8	143816377	143816519	ENST00000313352+ENST00000453551+ENST00000456095+ENST00000349157+ENST00000526683	ENSG00000179950_002	ENSG00000179950	002	22827	PUF60	poly(U) binding splicing factor 60	-1.91437	-3.18757	0.0015909	0.207991
chr2	134953326	134954379	ENST00000264157+ENST00000419781+ENST00000295238+ENST00000452839	ENSG00000082258_028	ENSG00000082258	028	905	CCNT2	cyclin T2	2.55065	3.3094	0.00159559	0.208035
chr20	3926959	3929221	ENST00000316562+ENST00000610179	ENSG00000125779_028	ENSG00000125779	028	80025	PANK2	pantothenate kinase 2	1.16664	3.21649	0.00159609	0.208035
chr12	56159623	56159647	ENST00000547649+ENST00000551589+ENST00000548293+ENST00000549392+ENST00000348108+ENST00000550639+ENST00000548725+ENST00000293422+ENST00000548571+ENST00000550697+ENST00000550184+ENST00000536128+ENST00000547408+ENST00000547703+ENST00000546630	ENSG00000196465+ENSG00000092841_052	ENSG00000196465+ENSG00000092841	052	NA			1.47754	3.17651	0.00159669	0.208035
chr8	23296897	23298122	ENST00000389131	ENSG00000134013+ENSG00000197217_001	ENSG00000134013+ENSG00000197217	001	NA			-1.69062	-3.23791	0.00160317	0.208134
chr1	182839734	182839935	ENST00000483416	ENSG00000135829_002	ENSG00000135829	002	1660	DHX9	DExH-box helicase 9	-1.85709	-3.18518	0.00160365	0.208134
chr12	6521920	6521933	ENST00000542472+ENST00000539084+ENST00000315579+ENST00000538600+ENST00000382457	ENSG00000010292_035	ENSG00000010292	035	9918	NCAPD2	non-SMC condensin I complex subunit D2	1.96143	3.182	0.00160468	0.208134
chr2	9851541	9851638	ENST00000434858+ENST00000469895+ENST00000480197+ENST00000402170+ENST00000490432+ENST00000404869+ENST00000263663	ENSG00000115750_019	ENSG00000115750	019	9014	TAF1B	TATA-box binding protein associated factor, RNA polymerase I subunit B	2.03474	3.24409	0.00160646	0.208134
chr11	34660520	34663288	ENST00000257831	ENSG00000135373_030	ENSG00000135373	030	26298	EHF	ETS homologous factor	1.77196	3.22185	0.00160654	0.208134
chr7	92604921	92614713	ENST00000265734+ENST00000424848	ENSG00000105810_001	ENSG00000105810	001	1021	CDK6	cyclin dependent kinase 6	1.62014	3.2503	0.00161587	0.209034
chr2	26786143	26786296	ENST00000460030+ENST00000335756+ENST00000419525+ENST00000233505	ENSG00000115163+ENSG00000213699_018	ENSG00000115163+ENSG00000213699	018	NA			-2.14973	-3.30492	0.00161721	0.209034
chr17	1562747	1562768	ENST00000576761+ENST00000313486+ENST00000539476+ENST00000576010	ENSG00000174238_031	ENSG00000174238	031	5306	PITPNA	phosphatidylinositol transfer protein alpha	-1.888	-3.19721	0.00161897	0.209034
chr16	1781766	1781905	ENST00000563705+ENST00000564709	ENSG00000162032+ENSG00000099769_023	ENSG00000162032+ENSG00000099769	023	NA			1.81778	3.18355	0.00162185	0.209169
chr22	38294528	38294534	ENST00000431632+ENST00000359867+ENST00000403904+ENST00000396832+ENST00000400206+ENST00000431611+ENST00000494610	ENSG00000213923+ENSG00000244627+ENSG00000283900_015	ENSG00000213923+ENSG00000244627+ENSG00000283900	015	NA			-2.0339	-3.20022	0.00162454	0.20928
chr7	26191422	26191650	ENST00000678035+ENST00000678183+ENST00000490912+ENST00000676524+ENST00000678449+ENST00000677396+ENST00000676932+ENST00000677656+ENST00000618183+ENST00000678501+ENST00000677906+ENST00000677075+ENST00000677321+ENST00000356674+ENST00000678935+ENST00000677839+ENST00000676746+ENST00000679021+ENST00000677339+ENST00000677669+ENST00000476233+ENST00000678075+ENST00000677571+ENST00000678675+ENST00000677574…	ENSG00000122566_033	ENSG00000122566	033	3181	HNRNPA2B1	heterogeneous nuclear ribonucleoprotein A2/B1	-2.03091	-3.1771	0.00162763	0.209442
chr11	62832958	62833067	ENST00000525239+ENST00000525752+ENST00000529106+ENST00000536401+ENST00000311713+ENST00000278856+ENST00000544831	ENSG00000222328+ENSG00000133316+ENSG00000283268_008	ENSG00000222328+ENSG00000133316+ENSG00000283268	008	NA			1.80631	3.18606	0.00163762	0.210491
chr12	76356626	76356728	ENST00000261183+ENST00000393250+ENST00000393249+ENST00000611266	ENSG00000091039_004	ENSG00000091039	004	114882	OSBPL8	oxysterol binding protein like 8	-1.93124	-3.19739	0.00163969	0.210521
chr22	50582825	50582845	ENST00000406938+ENST00000481673+ENST00000492582+ENST00000492556+ENST00000476289	ENSG00000100288+ENSG00000254413+ENSG00000205560_089	ENSG00000100288+ENSG00000254413+ENSG00000205560	089	NA			-2.73806	-3.15734	0.00165638	0.212187
chr22	50582846	50582849	ENST00000492556+ENST00000476289+ENST00000406938+ENST00000492582	ENSG00000100288+ENSG00000254413+ENSG00000205560_090	ENSG00000100288+ENSG00000254413+ENSG00000205560	090	NA			-2.73806	-3.15734	0.00165638	0.212187
chr11	86244753	86244763	ENST00000263360+ENST00000528180	ENSG00000283744+ENSG00000074266_001	ENSG00000283744+ENSG00000074266	001	NA			-2.27266	-3.26326	0.00165861	0.212235
chr5	142000678	142002085	ENST00000311337+ENST00000500692+ENST00000503794+ENST00000508177	ENSG00000113552_004	ENSG00000113552	004	10007	GNPDA1	glucosamine-6-phosphate deaminase 1	2.07218	3.24103	0.00166364	0.212641
chr11	134209313	134209477	ENST00000525964+ENST00000534532+ENST00000533155+ENST00000528065+ENST00000534548	ENSG00000151503_049	ENSG00000151503	049	23310	NCAPD3	non-SMC condensin II complex subunit D3	1.88815	3.19415	0.00166966	0.212864
chr12	108568831	108569092	ENST00000392807+ENST00000538193+ENST00000547005+ENST00000545932+ENST00000431221+ENST00000540154+ENST00000539580+ENST00000311893	ENSG00000136003_027	ENSG00000136003	027	23479	ISCU	iron-sulfur cluster assembly enzyme	1.98935	3.26076	0.00167145	0.212864
chr3	149966251	149966259	ENST00000423691+ENST00000481767+ENST00000497060+ENST00000239940+ENST00000494827+ENST00000452853+ENST00000490975+ENST00000460404+ENST00000649949+ENST00000497148+ENST00000468323+ENST00000498169	ENSG00000070087+ENSG00000206199+ENSG00000251854_041	ENSG00000070087+ENSG00000206199+ENSG00000251854	041	NA			1.90364	3.18542	0.00167325	0.212864
chr3	149966260	149966264	ENST00000423691+ENST00000481767+ENST00000475518+ENST00000497060+ENST00000239940+ENST00000494827+ENST00000452853+ENST00000490975+ENST00000460404+ENST00000649949+ENST00000497148+ENST00000468323+ENST00000498169	ENSG00000070087+ENSG00000206199+ENSG00000251854_042	ENSG00000070087+ENSG00000206199+ENSG00000251854	042	NA			1.90364	3.18542	0.00167325	0.212864
chr16	88803789	88804059	ENST00000301019	ENSG00000167513_001	ENSG00000167513	001	81620	CDT1	chromatin licensing and DNA replication factor 1	-1.83305	-3.20064	0.00168011	0.212864
chr5	154756003	154756173	ENST00000518892+ENST00000517616+ENST00000518297	ENSG00000155506_004	ENSG00000155506	004	23367	LARP1	La ribonucleoprotein 1, translational regulator	-1.95474	-3.17024	0.00168102	0.212864
chr6	38168451	38171892	ENST00000314100+ENST00000481247	ENSG00000183826_001	ENSG00000183826	001	114781	BTBD9	BTB domain containing 9	-2.10706	-3.25851	0.00168305	0.212864
chr17	75040164	75041198	ENST00000580649	ENSG00000167863_008	ENSG00000167863	008	10476	ATP5PD	ATP synthase peripheral stalk subunit d	-2.06865	-3.23731	0.00168323	0.212864
chr16	88717809	88718741	ENST00000484567	ENSG00000103335_024	ENSG00000103335	024	9780	PIEZO1	piezo type mechanosensitive ion channel component 1	-1.93514	-3.16229	0.00168376	0.212864
chr15	42273437	42273584	ENST00000448392	ENSG00000103978_045	ENSG00000103978	045	25963	TMEM87A	transmembrane protein 87A	-1.26779	-3.21154	0.00168463	0.212864
chr7	2354882	2355116	ENST00000413917+ENST00000360876+ENST00000397011	ENSG00000106263_004	ENSG00000106263	004	8662	EIF3B	eukaryotic translation initiation factor 3 subunit B	-2.04228	-3.17766	0.00169104	0.212864
chr12	122327947	122328162	ENST00000545889+ENST00000361654+ENST00000648993+ENST00000620786+ENST00000537178+ENST00000302528+ENST00000358808+ENST00000537123	ENSG00000130779_027	ENSG00000130779	027	6249	CLIP1	CAP-Gly domain containing linker protein 1	1.66602	3.17609	0.00169255	0.212864
chr1	8013427	8013738	ENST00000377482+ENST00000467067	ENSG00000116285_003	ENSG00000116285	003	54206	ERRFI1	ERBB receptor feedback inhibitor 1	2.03431	3.24469	0.00169457	0.212864
chr16	24789232	24791486	ENST00000491718+ENST00000315183+ENST00000395799	ENSG00000090905_014	ENSG00000090905	014	27327	TNRC6A	trinucleotide repeat containing adaptor 6A	1.91645	3.19487	0.00169477	0.212864
chr14	65413008	65413018	ENST00000358307+ENST00000674118+ENST00000553924+ENST00000673929	ENSG00000033170_011	ENSG00000033170	011	2530	FUT8	fucosyltransferase 8	1.67331	3.18723	0.00169515	0.212864
chr14	65413019	65413021	ENST00000553924+ENST00000673929+ENST00000674118+ENST00000358307+ENST00000557338	ENSG00000033170_012	ENSG00000033170	012	2530	FUT8	fucosyltransferase 8	1.67331	3.18723	0.00169515	0.212864
chr5	10254145	10254205	ENST00000510326+ENST00000515390+ENST00000503026+ENST00000280326+ENST00000503454+ENST00000508451+ENST00000515676+ENST00000506600	ENSG00000150753_011	ENSG00000150753	011	22948	CCT5	chaperonin containing TCP1 subunit 5	1.97251	3.16989	0.00170252	0.213554
chr14	58267505	58267520	ENST00000412908+ENST00000554812+ENST00000554207+ENST00000216455+ENST00000555743+ENST00000557087+ENST00000557508	ENSG00000100567_026	ENSG00000100567	026	5684	PSMA3	proteasome 20S subunit alpha 3	1.50733	3.17446	0.00170899	0.214131
chr14	21492508	21492606	ENST00000463119+ENST00000473176+ENST00000455393+ENST00000613569+ENST00000613005+ENST00000448790	ENSG00000092203_030	ENSG00000092203	030	9878	TOX4	TOX high mobility group box family member 4	1.62384	3.18568	0.00171645	0.214831
chr10	28590722	28590832	ENST00000679570+ENST00000345541+ENST00000414108+ENST00000472862+ENST00000347934+ENST00000628285+ENST00000375664+ENST00000651598+ENST00000681112+ENST00000428935+ENST00000420266+ENST00000680735+ENST00000424454+ENST00000442148+ENST00000679428+ENST00000375646+ENST00000354911+ENST00000439676+ENST00000679398	ENSG00000095787_044	ENSG00000095787	044	51322	WAC	WW domain containing adaptor with coiled-coil	1.78397	3.16134	0.00173153	0.216481
chr14	61322664	61322752	ENST00000555082	ENSG00000027075+ENSG00000232774+ENSG00000258989_012	ENSG00000027075+ENSG00000232774+ENSG00000258989	012	NA			-1.09002	-3.18412	0.00173933	0.217219
chr19	3148616	3149790	ENST00000587587	ENSG00000267551_003	ENSG00000267551	003	100996351	GNA15-DT	GNA15 divergent transcript	1.49962	3.2793	0.00174641	0.217667
chr7	100101866	100101879	ENST00000416938+ENST00000463195	ENSG00000221838_010	ENSG00000221838	010	9179	AP4M1	adaptor related protein complex 4 subunit mu 1	1.74368	3.18032	0.00174673	0.217667
chr12	57231770	57231890	ENST00000554467+ENST00000553949+ENST00000553474+ENST00000553837+ENST00000557487+ENST00000553324+ENST00000328923+ENST00000553868+ENST00000557348+ENST00000555213+ENST00000554604+ENST00000557740+ENST00000553529+ENST00000557427+ENST00000557433+ENST00000557269+ENST00000554975+ENST00000554656+ENST00000555116+ENST00000556825+ENST00000554310+ENST00000556737+ENST00000557703+ENST00000449049+ENST00000555563…	ENSG00000182199_044	ENSG00000182199	044	6472	SHMT2	serine hydroxymethyltransferase 2	-1.82252	-3.18522	0.00174869	0.217675
chr14	74486329	74486436	ENST00000554482+ENST00000557510+ENST00000556009+ENST00000238633+ENST00000555619+ENST00000541064+ENST00000555592+ENST00000553490+ENST00000434013	ENSG00000283944+ENSG00000119655_016	ENSG00000283944+ENSG00000119655	016	NA			1.92464	3.24517	0.00175368	0.218058
chr6	83210402	83212094	ENST00000369705	ENSG00000065833_001	ENSG00000065833	001	4199	ME1	malic enzyme 1	1.96646	3.23278	0.0017585	0.21842
chr12	66123917	66124018	ENST00000266604+ENST00000539652+ENST00000446587	ENSG00000155957+ENSG00000228144+ENSG00000139233_003	ENSG00000155957+ENSG00000228144+ENSG00000139233	003	NA			1.36473	3.19204	0.00176843	0.219415
chr19	49869046	49870060	ENST00000344175+ENST00000391831+ENST00000391832+ENST00000391833+ENST00000391834+ENST00000391835	ENSG00000204673+ENSG00000039650_084	ENSG00000204673+ENSG00000039650	084	NA			1.94157	3.15841	0.00177424	0.219898
chr9	133356488	133356676	ENST00000463965	ENSG00000148290_017	ENSG00000148290	017	6834	SURF1	SURF1 cytochrome c oxidase assembly factor	-0.725298	-3.18972	0.00178164	0.220576
chr18	74597258	74597569	ENST00000652782+ENST00000577806+ENST00000580048+ENST00000654728	ENSG00000264247_011	ENSG00000264247	011	400657	ZNF407-AS1	ZNF407 antisense RNA 1	-1.77424	-3.2277	0.00178639	0.220925
chr9	92669908	92670131	ENST00000287996	ENSG00000127080_018	ENSG00000127080	018	64768	IPPK	inositol-pentakisphosphate 2-kinase	-1.71248	-3.22629	0.00179423	0.22149
chr1	214383311	214384788	ENST00000366956+ENST00000543945	ENSG00000228470+ENSG00000152104_014	ENSG00000228470+ENSG00000152104	014	NA			1.93667	3.18014	0.00179524	0.22149
chr19	1009653	1009719	ENST00000592618+ENST00000586704+ENST00000356663+ENST00000333175+ENST00000592590+ENST00000593068	ENSG00000182087_005	ENSG00000182087	005	91304	TMEM259	transmembrane protein 259	-2.02331	-3.16683	0.00179972	0.22149
chr1	20652634	20652727	ENST00000602624+ENST00000415136+ENST00000475210	ENSG00000117242+ENSG00000244038_008	ENSG00000117242+ENSG00000244038	008	NA			1.94092	3.17312	0.00180253	0.22149
chr13	50910439	50910558	ENST00000646709+ENST00000643159+ENST00000636524	ENSG00000136104_027	ENSG00000136104	027	79621	RNASEH2B	ribonuclease H2 subunit B	-1.98647	-3.18599	0.00180306	0.22149
chr2	27443949	27444061	ENST00000494572+ENST00000407293+ENST00000288873+ENST00000453171+ENST00000543753+ENST00000452499+ENST00000464699	ENSG00000157992_013	ENSG00000157992	013	200634	KRTCAP3	keratinocyte associated protein 3	1.86675	3.2686	0.00180318	0.22149
chr7	99439113	99439185	ENST00000430038+ENST00000292476+ENST00000436336+ENST00000451876	ENSG00000160917_004	ENSG00000160917	004	10898	CPSF4	cleavage and polyadenylation specific factor 4	1.78043	3.17031	0.00180451	0.22149
chr1	32221903	32222032	ENST00000677701+ENST00000677760+ENST00000677772+ENST00000677844+ENST00000676801+ENST00000677202	ENSG00000084623_009	ENSG00000084623	009	8668	EIF3I	eukaryotic translation initiation factor 3 subunit I	-0.837365	-3.13767	0.00181449	0.222476
chr10	103389041	103389049	ENST00000369825	ENSG00000173915+ENSG00000283867_001	ENSG00000173915+ENSG00000283867	001	NA			-1.79843	-3.23207	0.00182568	0.223608
chr9	128632686	128632718	ENST00000625980+ENST00000630763+ENST00000372731+ENST00000630804+ENST00000630866+ENST00000630981+ENST00000372739+ENST00000358161+ENST00000630147+ENST00000636010	ENSG00000197694_133	ENSG00000197694	133	6709	SPTAN1	spectrin alpha, non-erythrocytic 1	-1.47855	-3.12671	0.00183481	0.224487
chr14	58257925	58257998	ENST00000556321+ENST00000555931+ENST00000553665+ENST00000412908+ENST00000553677+ENST00000554812+ENST00000216455+ENST00000555743+ENST00000557087+ENST00000557508	ENSG00000100567_017	ENSG00000100567	017	5684	PSMA3	proteasome 20S subunit alpha 3	1.62942	3.14881	0.00185938	0.226888
chr18	35332227	35337770	ENST00000399061+ENST00000261332+ENST00000589881	ENSG00000172466_001	ENSG00000172466	001	7572	ZNF24	zinc finger protein 24	2.16725	3.22608	0.00185949	0.226888
chr7	26197831	26197866	ENST00000354667+ENST00000678035+ENST00000678183+ENST00000360787+ENST00000679021+ENST00000679001+ENST00000490912+ENST00000677075+ENST00000678075+ENST00000356674+ENST00000679123+ENST00000678675+ENST00000463181+ENST00000676746	ENSG00000122566_056	ENSG00000122566	056	3181	HNRNPA2B1	heterogeneous nuclear ribonucleoprotein A2/B1	-2.1308	-3.13694	0.00186038	0.226888
chr9	113272427	113272548	ENST00000490408+ENST00000374206	ENSG00000176386_004	ENSG00000176386	004	246184	CDC26	cell division cycle 26	1.75026	3.21349	0.00186683	0.227172
chr10	88879734	88880223	ENST00000371927	ENSG00000138134_001	ENSG00000138134	001	57559	STAMBPL1	STAM binding protein like 1	-2.64099	-3.28065	0.00186867	0.227172
chr10	88880245	88880638	ENST00000461650+ENST00000371927+ENST00000371926	ENSG00000138134_003	ENSG00000138134	003	57559	STAMBPL1	STAM binding protein like 1	2.64099	3.28065	0.00186867	0.227172
chr2	158621231	158621396	ENST00000389757+ENST00000481115+ENST00000628904+ENST00000426248+ENST00000389759+ENST00000452162+ENST00000421462+ENST00000462335	ENSG00000144283_024	ENSG00000144283	024	8502	PKP4	plakophilin 4	1.72457	3.15847	0.00187518	0.227293
chr19	16101410	16102059	ENST00000646974+ENST00000658489+ENST00000643494+ENST00000670382+ENST00000658224+ENST00000647464+ENST00000586499+ENST00000653979+ENST00000655004+ENST00000590180+ENST00000586193+ENST00000643579+ENST00000653961+ENST00000591226+ENST00000645471+ENST00000646575+ENST00000659595+ENST00000642789+ENST00000300933+ENST00000588483+ENST00000591645+ENST00000344824+ENST00000668959+ENST00000647037+ENST00000664983…	ENSG00000167460_070	ENSG00000167460	070	7171	TPM4	tropomyosin 4	1.92025	3.13506	0.00187589	0.227293
chr8	144792424	144792587	ENST00000262584	ENSG00000161016+ENSG00000283764_040	ENSG00000161016+ENSG00000283764	040	NA			-2.29926	-3.15069	0.00187614	0.227293
chr10	50305600	50307321	ENST00000361781+ENST00000429490	ENSG00000198964_002	ENSG00000198964	002	259230	SGMS1	sphingomyelin synthase 1	1.9843	3.18248	0.00187762	0.227293
chr8	144317022	144317074	ENST00000527885+ENST00000524965+ENST00000332324+ENST00000528718	ENSG00000185000+ENSG00000254690+ENSG00000284229_010	ENSG00000185000+ENSG00000254690+ENSG00000284229	010	NA			-1.83171	-3.13733	0.00189004	0.228555
chr19	1106378	1106399	ENST00000588919	ENSG00000167468_028	ENSG00000167468	028	2879	GPX4	glutathione peroxidase 4	-2.19254	-3.14544	0.0018974	0.229203
chr1	40984821	40984988	ENST00000648914+ENST00000650634+ENST00000463285+ENST00000649864+ENST00000649124+ENST00000648801+ENST00000479480+ENST00000648020+ENST00000372616+ENST00000498694+ENST00000470271+ENST00000480420+ENST00000650070	ENSG00000171793_018	ENSG00000171793	018	1503	CTPS1	CTP synthase 1	1.72695	3.14254	0.00190633	0.22944
chr3	133653469	133653524	ENST00000642236+ENST00000511439+ENST00000260810	ENSG00000163781_040	ENSG00000163781	040	11073	TOPBP1	DNA topoisomerase II binding protein 1	1.81192	3.13449	0.0019078	0.22944
chr7	46781373	46782799	ENST00000459691	ENSG00000242948_001	ENSG00000242948	001	NA			2.27418	3.24955	0.00190863	0.22944
chr17	16032433	16032472	ENST00000470782+ENST00000464381+ENST00000268712+ENST00000582565+ENST00000395849+ENST00000580617+ENST00000395851+ENST00000395857	ENSG00000141027_006	ENSG00000141027	006	9611	NCOR1	nuclear receptor corepressor 1	-1.91271	-3.12595	0.00190893	0.22944
chr11	65581899	65581965	ENST00000309295+ENST00000533237+ENST00000526990+ENST00000533465	ENSG00000173442_017	ENSG00000173442	017	254102	EHBP1L1	EH domain binding protein 1 like 1	1.89024	3.14351	0.00190939	0.22944
chr19	12939134	12939235	ENST00000680816+ENST00000587486+ENST00000586967+ENST00000316448+ENST00000588454+ENST00000586760+ENST00000590325	ENSG00000179218_007	ENSG00000179218	007	811	CALR	calreticulin	1.90977	3.15209	0.00191434	0.229793
chr10	12195965	12196023	ENST00000429258	ENSG00000151465_001	ENSG00000151465	001	8872	CDC123	cell division cycle 123	-0.921238	-3.14914	0.00191888	0.230055
chr19	45688387	45688466	ENST00000590212+ENST00000342669+ENST00000587367+ENST00000588301+ENST00000585392+ENST00000391932+ENST00000588599	ENSG00000125743_006	ENSG00000125743	006	6633	SNRPD2	small nuclear ribonucleoprotein D2 polypeptide	1.3411	3.18084	0.00192108	0.230055
chr5	140674201	140674328	ENST00000675763+ENST00000512396+ENST00000509087+ENST00000507746+ENST00000307633+ENST00000504366+ENST00000506579+ENST00000504156+ENST00000457527+ENST00000675366+ENST00000645491+ENST00000431330+ENST00000675898+ENST00000415192+ENST00000675967+ENST00000643686+ENST00000675827+ENST00000646229+ENST00000676327+ENST00000675851+ENST00000675698+ENST00000674523+ENST00000438307+ENST00000675355+ENST00000675094…	ENSG00000256453+ENSG00000170445_017	ENSG00000256453+ENSG00000170445	017	NA			1.87471	3.12897	0.00192256	0.230055
chr22	50527165	50527196	ENST00000652401+ENST00000252029+ENST00000487577+ENST00000395681+ENST00000395680+ENST00000651401+ENST00000652352+ENST00000425169+ENST00000395678	ENSG00000177989+ENSG00000025708+ENSG00000284194_025	ENSG00000177989+ENSG00000025708+ENSG00000284194	025	NA			1.78084	3.11573	0.00192575	0.230196
chr2	201071433	201071697	ENST00000450023	ENSG00000119013_001	ENSG00000119013	001	4709	NDUFB3	NADH:ubiquinone oxidoreductase subunit B3	-1.94326	-3.24453	0.00193738	0.231345
chr12	110281297	110281907	ENST00000377685+ENST00000539276+ENST00000308664	ENSG00000174437_004	ENSG00000174437	004	488	ATP2A2	ATPase sarcoplasmic/endoplasmic reticulum Ca2+ transporting 2	-1.18518	-3.13537	0.00194296	0.231769
chr19	19033762	19033816	ENST00000601879+ENST00000594773	ENSG00000064607_050	ENSG00000064607	050	10147	SUGP2	SURP and G-patch domain containing 2	-0.742395	-3.19054	0.00194806	0.232136
chr14	52695706	52695888	ENST00000556039+ENST00000554019	ENSG00000197930_038	ENSG00000197930	038	30001	ERO1A	endoplasmic reticulum oxidoreductase 1 alpha	-2.01302	-3.13286	0.00195893	0.233188
chr4	118744944	118745060	ENST00000419654+ENST00000511033+ENST00000505134+ENST00000511481+ENST00000514561+ENST00000280551	ENSG00000150961_022	ENSG00000150961	022	9871	SEC24D	SEC24 homolog D, COPII coat complex component	1.92348	3.19589	0.00197105	0.234001
chr14	55064671	55066206	ENST00000622254+ENST00000395468	ENSG00000168175_011	ENSG00000168175	011	93487	MAPK1IP1L	mitogen-activated protein kinase 1 interacting protein 1 like	2.06792	3.19581	0.00197157	0.234001
chr17	42313471	42314847	ENST00000679185+ENST00000676636+ENST00000264657+ENST00000678792+ENST00000678913+ENST00000678906+ENST00000678572+ENST00000678674+ENST00000678445+ENST00000677820+ENST00000678960+ENST00000679231+ENST00000677723+ENST00000679014+ENST00000678048+ENST00000678827+ENST00000677030+ENST00000678764+ENST00000677421+ENST00000677271+ENST00000677442+ENST00000679166+ENST00000678043+ENST00000678905+ENST00000678044…	ENSG00000168610_005	ENSG00000168610	005	6774	STAT3	signal transducer and activator of transcription 3	1.66989	3.12245	0.00197397	0.234001
chr5	171391370	171391412	ENST00000677325+ENST00000679190+ENST00000677672+ENST00000678267+ENST00000678280+ENST00000677467+ENST00000296930+ENST00000393820+ENST00000677904+ENST00000676589+ENST00000351986+ENST00000678186+ENST00000678774+ENST00000521710+ENST00000676625+ENST00000679006+ENST00000676613+ENST00000517671+ENST00000677907+ENST00000679233+ENST00000677741+ENST00000677357+ENST00000521672+ENST00000677297+ENST00000518587…	ENSG00000181163_027	ENSG00000181163	027	4869	NPM1	nucleophosmin 1	1.63467	3.13141	0.00197687	0.234001
chr19	48628681	48629726	ENST00000245222+ENST00000599029+ENST00000426514+ENST00000600537+ENST00000599748+ENST00000598088+ENST00000340932	ENSG00000063176_030	ENSG00000063176	030	56848	SPHK2	sphingosine kinase 2	1.82203	3.14446	0.00197745	0.234001
chr17	50867805	50867978	ENST00000268957	ENSG00000141232_007	ENSG00000141232	007	10140	TOB1	transducer of ERBB2, 1	-2.30411	-3.21975	0.00197804	0.234001
chr10	125836337	125836855	ENST00000368721+ENST00000284690	ENSG00000089876_001	ENSG00000089876	001	55760	DHX32	DEAH-box helicase 32 (putative)	-0.558202	-3.16463	0.00198673	0.234787
chr14	23064486	23064488	ENST00000397341+ENST00000357481+ENST00000556052+ENST00000262710+ENST00000555566+ENST00000473758+ENST00000457657+ENST00000557039+ENST00000554680+ENST00000605057+ENST00000338631+ENST00000555478	ENSG00000100813_026	ENSG00000100813	026	22985	ACIN1	apoptotic chromatin condensation inducer 1	1.75422	3.11422	0.0019977	0.23584
chr3	14141954	14143680	ENST00000306077	ENSG00000170876+ENSG00000228242+ENSG00000268279_020	ENSG00000170876+ENSG00000228242+ENSG00000268279	020	NA			1.83345	3.10962	0.00200363	0.236056
chr16	88804611	88804667	ENST00000301019+ENST00000562747	ENSG00000167513_003	ENSG00000167513	003	81620	CDT1	chromatin licensing and DNA replication factor 1	-1.79979	-3.14597	0.00200366	0.236056
chr5	171392710	171392816	ENST00000677325+ENST00000677672+ENST00000678267+ENST00000677467+ENST00000678280+ENST00000296930+ENST00000393820+ENST00000677904+ENST00000676589+ENST00000351986+ENST00000678186+ENST00000678774+ENST00000676625+ENST00000679006+ENST00000676613+ENST00000517671+ENST00000677907+ENST00000679233+ENST00000677741+ENST00000677357+ENST00000521672+ENST00000518587+ENST00000677600+ENST00000676504+ENST00000521260	ENSG00000181163_033	ENSG00000181163	033	4869	NPM1	nucleophosmin 1	-0.827094	-3.12397	0.00202528	0.238128
chr8	93740990	93741001	ENST00000520560+ENST00000399300+ENST00000518597	ENSG00000183808_010	ENSG00000183808	010	389677	RBM12B	RNA binding motif protein 12B	2.07873	3.15852	0.0020254	0.238128
chr15	101297142	101299655	ENST00000558864	ENSG00000140479+ENSG00000279970+ENSG00000131876_045	ENSG00000140479+ENSG00000279970+ENSG00000131876	045	NA			-1.44835	-3.11195	0.0020333	0.238811
chr19	49491040	49491099	ENST00000488946+ENST00000679106+ENST00000486930+ENST00000476300+ENST00000479992+ENST00000472481+ENST00000677048+ENST00000484279+ENST00000676556+ENST00000676477+ENST00000678510+ENST00000467825+ENST00000678146+ENST00000474171+ENST00000678713+ENST00000468655+ENST00000624069+ENST00000621674+ENST00000391857+ENST00000476268+ENST00000678187+ENST00000477613	ENSG00000200259+ENSG00000142541+ENSG00000269469+ENSG00000090554+ENSG00000273189+ENSG00000161618+ENSG00000199631+ENSG00000201675+ENSG00000202503_101	ENSG00000200259+ENSG00000142541+ENSG00000269469+ENSG00000090554+ENSG00000273189+ENSG00000161618+ENSG00000199631+ENSG00000201675+ENSG00000202503	101	NA			1.18864	3.10948	0.00204092	0.239344
chr14	96565060	96565106	ENST00000216277+ENST00000555508+ENST00000392990+ENST00000556459	ENSG00000090060_071	ENSG00000090060	071	10914	PAPOLA	poly(A) polymerase alpha	1.82074	3.11055	0.00204266	0.239344
chr11	65918910	65919062	ENST00000449692+ENST00000438576	ENSG00000175573_005	ENSG00000175573	005	83638	C11orf68	chromosome 11 open reading frame 68	-2.34041	-3.19619	0.00204412	0.239344
chr17	82233687	82234898	ENST00000581287	ENSG00000141526+ENSG00000284574_016	ENSG00000141526+ENSG00000284574	016	NA			-1.94447	-3.12055	0.00205749	0.240615
chr1	31915895	31915987	ENST00000647444+ENST00000532001+ENST00000602683+ENST00000602725+ENST00000484483+ENST00000470404+ENST00000468531+ENST00000528253+ENST00000649841	ENSG00000184007+ENSG00000288678_015	ENSG00000184007+ENSG00000288678	015	NA			2.1126	3.14852	0.00205918	0.240615
chr14	103136403	103136454	ENST00000333007+ENST00000559255+ENST00000560869+ENST00000561217	ENSG00000185215_034	ENSG00000185215	034	7127	TNFAIP2	TNF alpha induced protein 2	-1.47222	-3.1315	0.00206155	0.240646
chr19	16075679	16075679	ENST00000668959	ENSG00000167460_007	ENSG00000167460	007	7171	TPM4	tropomyosin 4	-2.11273	-3.10439	0.00207532	0.24176
chr19	16075680	16075709	ENST00000668959+ENST00000590180	ENSG00000167460_008	ENSG00000167460	008	7171	TPM4	tropomyosin 4	-2.11273	-3.10439	0.00207532	0.24176
chr15	82833229	82836108	ENST00000286760	ENSG00000156232_012	ENSG00000156232	012	123720	WHAMM	WASP homolog associated with actin, golgi membranes and microtubules	-1.94802	-3.18974	0.00207771	0.241792
chr14	103675570	103675601	ENST00000389744+ENST00000348520+ENST00000472726+ENST00000452929+ENST00000347839+ENST00000555836+ENST00000553286+ENST00000380038+ENST00000537046+ENST00000554228+ENST00000554280+ENST00000334553+ENST00000246489+ENST00000553325+ENST00000634686+ENST00000557450+ENST00000445352+ENST00000553436+ENST00000557575+ENST00000555856	ENSG00000256500+ENSG00000126214+ENSG00000256053_064	ENSG00000256500+ENSG00000126214+ENSG00000256053	064	NA			1.94606	3.09941	0.00208081	0.241907
chr2	85328252	85328296	ENST00000282120	ENSG00000152291_017	ENSG00000152291	017	10618	TGOLN2	trans-golgi network protein 2	-2.00543	-3.16752	0.00209218	0.242885
chr8	144223108	144223230	ENST00000326134+ENST00000532255+ENST00000534366+ENST00000527552+ENST00000528919	ENSG00000179832_024	ENSG00000179832	024	727957	MROH1	maestro heat like repeat family member 1	1.86963	3.10305	0.00209347	0.242885
chr17	51056425	51056482	ENST00000618113+ENST00000514613+ENST00000505279+ENST00000262013+ENST00000357122	ENSG00000008294_072	ENSG00000008294	072	9043	SPAG9	sperm associated antigen 9	1.63848	3.10473	0.00209748	0.243104
chr16	68645636	68645636	ENST00000264012+ENST00000429102	ENSG00000062038_007	ENSG00000062038	007	1001	CDH3	cadherin 3	-2.00738	-3.10574	0.00210243	0.243431
chr9	131519394	131519486	ENST00000684579+ENST00000678202+ENST00000677295+ENST00000467848+ENST00000677853+ENST00000682813+ENST00000678739+ENST00000677029+ENST00000677221+ENST00000679111+ENST00000684679+ENST00000678626+ENST00000402686+ENST00000678833+ENST00000676640+ENST00000677586+ENST00000677677+ENST00000679189+ENST00000678546+ENST00000678366+ENST00000684062+ENST00000678264+ENST00000677444+ENST00000677626+ENST00000677216…	ENSG00000130714_113	ENSG00000130714	113	10585	POMT1	protein O-mannosyltransferase 1	-1.65728	-3.12291	0.00211919	0.245123
chr6	43013115	43013389	ENST00000642555+ENST00000645410+ENST00000645375+ENST00000244711+ENST00000642748+ENST00000643776	ENSG00000124733_005	ENSG00000124733	005	4201	MEA1	male-enhanced antigen 1	1.81951	3.14825	0.00212802	0.245833
chr1	1014436	1014540	ENST00000649529+ENST00000624697	ENSG00000187608_007	ENSG00000187608	007	9636	ISG15	ISG15 ubiquitin like modifier	-2.12539	-3.21213	0.00213283	0.245833
chr20	58891727	58891753	ENST00000371081+ENST00000265620+ENST00000468895+ENST00000338783+ENST00000371095+ENST00000371085+ENST00000354359	ENSG00000087460_051	ENSG00000087460	051	2778	GNAS	GNAS complex locus	-1.21773	-3.09081	0.00213466	0.245833
chr16	71928153	71928339	ENST00000456820+ENST00000535424+ENST00000439924+ENST00000329908+ENST00000378798+ENST00000378799+ENST00000538565+ENST00000606369	ENSG00000224470+ENSG00000182149_073	ENSG00000224470+ENSG00000182149	073	NA			1.72367	3.09797	0.00213874	0.245833
chr12	68844196	68845544	ENST00000258149	ENSG00000256664+ENSG00000135679_059	ENSG00000256664+ENSG00000135679	059	NA			-1.86281	-3.11344	0.00213962	0.245833
chr22	50582850	50582854	ENST00000492556+ENST00000476289+ENST00000492582	ENSG00000100288+ENSG00000254413+ENSG00000205560_091	ENSG00000100288+ENSG00000254413+ENSG00000205560	091	NA			-2.70762	-3.08084	0.00214021	0.245833
chr2	17716086	17716264	ENST00000446852+ENST00000402989+ENST00000351948+ENST00000448223	ENSG00000163029_020	ENSG00000163029	020	79677	SMC6	structural maintenance of chromosomes 6	1.73278	3.10563	0.00214037	0.245833
chr10	12170717	12170770	ENST00000476462+ENST00000378937+ENST00000491614+ENST00000378952+ENST00000378940+ENST00000378927+ENST00000537776	ENSG00000165609_008	ENSG00000165609	008	11164	NUDT5	nudix hydrolase 5	-1.9997	-3.10497	0.00214495	0.245835
chr2	159615394	159615424	ENST00000552327+ENST00000437839	ENSG00000225369+ENSG00000123636_072	ENSG00000225369+ENSG00000123636	072	NA			-1.52537	-3.10765	0.00214524	0.245835
chr11	10806048	10806263	ENST00000532383+ENST00000532152	ENSG00000110321+ENSG00000238622_069	ENSG00000110321+ENSG00000238622	069	NA			-1.93854	-3.08212	0.00214782	0.245835
chr9	15485903	15486005	ENST00000487363	ENSG00000164985_018	ENSG00000164985	018	11168	PSIP1	PC4 and SFRS1 interacting protein 1	-1.86959	-3.11029	0.00214898	0.245835
chrX	24995805	24996954	ENST00000611764+ENST00000672178+ENST00000379068+ENST00000679301+ENST00000379059	ENSG00000101868_063	ENSG00000101868	063	5422	POLA1	DNA polymerase alpha 1, catalytic subunit	2.15334	3.20776	0.00216055	0.246911
chr20	63865294	63865384	ENST00000358548+ENST00000611972+ENST00000615907+ENST00000348257+ENST00000217121+ENST00000346249+ENST00000369927+ENST00000351424+ENST00000352482	ENSG00000101150_005	ENSG00000101150	005	7165	TPD52L2	TPD52 like 2	-1.86994	-3.12501	0.00216442	0.247106
chr9	135501844	135501973	ENST00000472852+ENST00000485333+ENST00000462948+ENST00000488610+ENST00000241600+ENST00000371785+ENST00000453385	ENSG00000122140_011	ENSG00000122140	011	51116	MRPS2	mitochondrial ribosomal protein S2	1.83821	3.11592	0.00216713	0.24715
chr1	31348829	31348968	ENST00000373714+ENST00000616393+ENST00000615916+ENST00000479629+ENST00000344147+ENST00000546109+ENST00000627541	ENSG00000121766_015	ENSG00000121766	015	51538	ZCCHC17	zinc finger CCHC-type containing 17	1.9384	3.16473	0.00216912	0.24715
chr8	100721852	100721886	ENST00000519363+ENST00000677380+ENST00000520142+ENST00000318607+ENST00000678954+ENST00000517921+ENST00000521865+ENST00000677775+ENST00000522720+ENST00000677478+ENST00000522387+ENST00000520804+ENST00000519004+ENST00000523555+ENST00000518196+ENST00000521067	ENSG00000070756+ENSG00000284570_075	ENSG00000070756+ENSG00000284570	075	NA			-1.12327	-3.08153	0.0021713	0.247152
chr1	54225125	54225464	ENST00000605337	ENSG00000116221_017	ENSG00000116221	017	51253	MRPL37	mitochondrial ribosomal protein L37	-1.55114	-3.14772	0.00217384	0.247172
chr5	33440739	33440776	ENST00000514259+ENST00000502553	ENSG00000113407_002	ENSG00000113407	002	6897	TARS1	threonyl-tRNA synthetase 1	-1.51865	-3.0872	0.00217579	0.247172
chr17	41764713	41764816	ENST00000393931+ENST00000310706+ENST00000393930	ENSG00000173801_013	ENSG00000173801	013	3728	JUP	junction plakoglobin	1.68794	3.0937	0.00218024	0.247301
chr12	6538101	6538314	ENST00000396859+ENST00000396858+ENST00000466525+ENST00000396861+ENST00000396856+ENST00000229239+ENST00000619601+ENST00000466588+ENST00000474249	ENSG00000111640_027	ENSG00000111640	027	2597	GAPDH	glyceraldehyde-3-phosphate dehydrogenase	-0.825127	-3.10297	0.00218126	0.247301
chr3	133653345	133653468	ENST00000572787+ENST00000642236+ENST00000511439+ENST00000260810	ENSG00000163781_039	ENSG00000163781	039	11073	TOPBP1	DNA topoisomerase II binding protein 1	1.74053	3.09279	0.00218669	0.247521
chr12	120460345	120463749	ENST00000551765	ENSG00000257218+ENSG00000111775+ENSG00000111780_017	ENSG00000257218+ENSG00000111775+ENSG00000111780	017	NA			-0.816057	-3.13952	0.00218872	0.247521
chr12	67667555	67667666	ENST00000425371	ENSG00000235872_002	ENSG00000235872	002	NA			-1.89161	-3.22583	0.00219185	0.247521
chr12	67658991	67659584	ENST00000425371	ENSG00000235872_001	ENSG00000235872	001	NA			1.89161	3.22583	0.00219185	0.247521
chr2	26778220	26781140	ENST00000414029+ENST00000429494+ENST00000344420	ENSG00000115163+ENSG00000213699_010	ENSG00000115163+ENSG00000213699	010	NA			2.08223	3.2023	0.00219569	0.247546
chr3	156539553	156542820	ENST00000265044	ENSG00000114850_001	ENSG00000114850	001	6747	SSR3	signal sequence receptor subunit 3	2.02742	3.1238	0.00219775	0.247546
chr20	31665259	31665948	ENST00000376055+ENST00000677494+ENST00000676942+ENST00000422920+ENST00000677194+ENST00000676582+ENST00000678671+ENST00000420488+ENST00000456404+ENST00000439267+ENST00000434194+ENST00000307677+ENST00000678563+ENST00000376062	ENSG00000171552_006	ENSG00000171552	006	598	BCL2L1	BCL2 like 1	1.6402	3.12369	0.00219856	0.247546
chr14	23095384	23095614	ENST00000457657+ENST00000262710	ENSG00000100813_066	ENSG00000100813	066	22985	ACIN1	apoptotic chromatin condensation inducer 1	-0.391467	-3.08388	0.00220699	0.247895
chr17	73206159	73206188	ENST00000577238+ENST00000438720+ENST00000580271+ENST00000299886+ENST00000582672+ENST00000577844+ENST00000582512+ENST00000618996	ENSG00000180616+ENSG00000166685+ENSG00000264860_029	ENSG00000180616+ENSG00000166685+ENSG00000264860	029	NA			-1.72086	-3.08621	0.00220715	0.247895
chr20	3888923	3888933	ENST00000316562	ENSG00000125779_002	ENSG00000125779	002	80025	PANK2	pantothenate kinase 2	-2.27345	-3.11556	0.00220816	0.247895
chr2	27625638	27626928	ENST00000324364	ENSG00000176714_001	ENSG00000176714	001	79635	CCDC121	coiled-coil domain containing 121	-2.21344	-3.14958	0.00221141	0.248016
chr19	48619141	48619163	ENST00000547897+ENST00000551749+ENST00000547892+ENST00000552705+ENST00000549370+ENST00000550645+ENST00000552851+ENST00000552588+ENST00000549920+ENST00000549273+ENST00000552347+ENST00000550671	ENSG00000063177_031	ENSG00000063177	031	6141	RPL18	ribosomal protein L18	1.62085	3.11175	0.00221434	0.248102
chr13	45339497	45339533	ENST00000529421+ENST00000616577+ENST00000484604+ENST00000527226+ENST00000530705+ENST00000379056+ENST00000490277+ENST00000379055+ENST00000530245+ENST00000528619+ENST00000379060+ENST00000309246	ENSG00000199477+ENSG00000253051+ENSG00000133112_020	ENSG00000199477+ENSG00000253051+ENSG00000133112	020	NA			1.31914	3.0987	0.0022307	0.249247
chr5	135370036	135370142	ENST00000506532+ENST00000312469+ENST00000510038+ENST00000304332+ENST00000507868+ENST00000511689+ENST00000508120+ENST00000506218+ENST00000506671+ENST00000504197+ENST00000513210+ENST00000508785+ENST00000360597	ENSG00000113648_037	ENSG00000113648	037	9555	MACROH2A1	macroH2A.1 histone	1.83357	3.0806	0.00223076	0.249247
chr20	49257417	49257664	ENST00000371744+ENST00000371752+ENST00000371754+ENST00000396105+ENST00000455070	ENSG00000124201_014	ENSG00000124201	014	57169	ZNFX1	zinc finger NFX1-type containing 1	2.00613	3.11893	0.00223185	0.249247
chr17	4946628	4946692	ENST00000574872+ENST00000225655	ENSG00000108518_003	ENSG00000108518	003	5216	PFN1	profilin 1	2.2144	3.17548	0.00223328	0.249247
chr2	3514808	3517747	ENST00000382093	ENSG00000182551_008	ENSG00000182551	008	55256	ADI1	acireductone dioxygenase 1	-2.21483	-3.13849	0.00223702	0.249324
chr6	13632393	13632739	ENST00000474485	ENSG00000225921_014	ENSG00000225921	014	51406	NOL7	nucleolar protein 7	-0.591515	-3.11123	0.00223833	0.249324
chr17	81900992	81902237	ENST00000573081	ENSG00000183979+ENSG00000141552_048	ENSG00000183979+ENSG00000141552	048	NA			0.702025	3.08762	0.00224405	0.249718
chr16	55485299	55485352	ENST00000568715+ENST00000564864+ENST00000570308+ENST00000219070+ENST00000543485+ENST00000437642	ENSG00000087245+ENSG00000279030_010	ENSG00000087245+ENSG00000279030	010	NA			-1.78863	-3.09924	0.00225349	0.250338
chr17	41968487	41968503	ENST00000592446+ENST00000585452+ENST00000393892+ENST00000393888+ENST00000587679+ENST00000441615	ENSG00000173786_016	ENSG00000173786	016	1267	CNP	2',3'-cyclic nucleotide 3' phosphodiesterase	1.97328	3.08731	0.00225399	0.250338
chr8	61714269	61714525	ENST00000379449+ENST00000518068+ENST00000445642+ENST00000379454+ENST00000356457+ENST00000517856+ENST00000519234	ENSG00000198363_076	ENSG00000198363	076	444	ASPH	aspartate beta-hydroxylase	-1.35777	-3.09198	0.00225657	0.250381
chr1	244855424	244855525	ENST00000649899+ENST00000640306+ENST00000638716+ENST00000639064+ENST00000283179+ENST00000639880+ENST00000476241+ENST00000440865+ENST00000366525+ENST00000638301+ENST00000639628+ENST00000468690+ENST00000638475+ENST00000639824+ENST00000444376+ENST00000475997+ENST00000640056+ENST00000640001+ENST00000638230+ENST00000640264+ENST00000638952+ENST00000640218	ENSG00000153187_040	ENSG00000153187	040	3192	HNRNPU	heterogeneous nuclear ribonucleoprotein U	1.68787	3.06894	0.00225963	0.250477
chr19	3572861	3573021	ENST00000586402+ENST00000588626	ENSG00000161091_036	ENSG00000161091	036	126321	MFSD12	major facilitator superfamily domain containing 12	-1.02343	-3.07683	0.00227105	0.251336
chr15	100879839	100879847	ENST00000329841+ENST00000557963+ENST00000558033	ENSG00000272639+ENSG00000272808+ENSG00000232386+ENSG00000184254+ENSG00000259604_033	ENSG00000272639+ENSG00000272808+ENSG00000232386+ENSG00000184254+ENSG00000259604	033	NA			-2.11823	-3.09302	0.00227177	0.251336
chr7	55192766	55192810	ENST00000455089+ENST00000454757+ENST00000275493	ENSG00000146648_034	ENSG00000146648	034	1956	EGFR	epidermal growth factor receptor	-1.95803	-3.07781	0.00227848	0.251835
chr8	96234537	96235511	ENST00000518876	ENSG00000156467_023	ENSG00000156467	023	7381	UQCRB	ubiquinol-cytochrome c reductase binding protein	-1.95224	-3.11996	0.00228616	0.252428
chr3	152268468	152268905	ENST00000282486+ENST00000282488+ENST00000355460	ENSG00000152601_004	ENSG00000152601	004	4154	MBNL1	muscleblind like splicing regulator 1	-1.03594	-3.08914	0.00228826	0.252428
chr11	34052637	34052867	ENST00000526477	ENSG00000135387_008	ENSG00000135387	008	4076	CAPRIN1	cell cycle associated protein 1	-2.03563	-3.07254	0.00229426	0.252846
chr2	169805665	169805743	ENST00000422006+ENST00000260956+ENST00000409333+ENST00000413002+ENST00000417292+ENST00000461708	ENSG00000138385_008	ENSG00000138385	008	6741	SSB	small RNA binding exonuclease protection factor La	2.00051	3.09128	0.00229743	0.252849
chr14	35307994	35308088	ENST00000540871+ENST00000261479+ENST00000553809+ENST00000554961+ENST00000557565+ENST00000627895+ENST00000553688+ENST00000556506+ENST00000556167+ENST00000554843+ENST00000555764+ENST00000554620	ENSG00000100902+ENSG00000258790+ENSG00000100890_048	ENSG00000100902+ENSG00000258790+ENSG00000100890	048	NA			1.83849	3.07439	0.00229871	0.252849
chr2	74461223	74461257	ENST00000648768+ENST00000649777+ENST00000649854+ENST00000648810+ENST00000649601+ENST00000452063+ENST00000647723+ENST00000462189+ENST00000647771+ENST00000462443+ENST00000409065+ENST00000649075+ENST00000448666+ENST00000647915	ENSG00000115275_011	ENSG00000115275	011	7841	MOGS	mannosyl-oligosaccharide glucosidase	1.82973	3.11747	0.002304	0.253188
chr14	24147222	24147235	ENST00000558931+ENST00000558273	ENSG00000283856+ENSG00000100911_055	ENSG00000283856+ENSG00000100911	055	NA			-1.43003	-3.08252	0.00230639	0.253207
chr19	27793704	27793834	ENST00000654151+ENST00000669191+ENST00000665874+ENST00000667678+ENST00000666734+ENST00000656708+ENST00000656221+ENST00000657659+ENST00000658654+ENST00000659422+ENST00000658794+ENST00000664720+ENST00000654098+ENST00000664921+ENST00000654892+ENST00000656647+ENST00000654565+ENST00000656728+ENST00000659734+ENST00000653459+ENST00000655567+ENST00000665102+ENST00000671227+ENST00000668068+ENST00000668933…	ENSG00000261824_116	ENSG00000261824	116	148189	LINC00662	long intergenic non-protein coding RNA 662	-1.96863	-3.0664	0.00230959	0.253316
chr3	131026610	131026731	ENST00000264992+ENST00000507978	ENSG00000034533_023	ENSG00000034533	023	28990	ASTE1	asteroid homolog 1	-1.92967	-3.10763	0.00231281	0.253426
chr17	43493683	43493886	ENST00000540306+ENST00000650571+ENST00000262415+ENST00000587044	ENSG00000067596_014	ENSG00000067596	014	1659	DHX8	DEAH-box helicase 8	1.7998	3.10285	0.00232176	0.254152
chr11	65206463	65206669	ENST00000530495+ENST00000279247+ENST00000533820+ENST00000533129+ENST00000527323+ENST00000524773+ENST00000525013	ENSG00000014216_064	ENSG00000014216	064	823	CAPN1	calpain 1	1.77496	3.06428	0.00233159	0.254152
chr1	43972809	43973340	ENST00000495421+ENST00000255108+ENST00000396758	ENSG00000132768_039	ENSG00000132768	039	1802	DPH2	diphthamide biosynthesis 2	1.75143	3.12436	0.00233699	0.254152
chr3	52693330	52693407	ENST00000497356	ENSG00000163938+ENSG00000280904+ENSG00000252787+ENSG00000238862_039	ENSG00000163938+ENSG00000280904+ENSG00000252787+ENSG00000238862	039	NA			-1.91416	-3.07833	0.0023377	0.254152
chr1	9936519	9936627	ENST00000377223+ENST00000377213+ENST00000400903	ENSG00000162441_012	ENSG00000162441	012	84328	LZIC	leucine zipper and CTNNBIP1 domain containing	1.82863	3.10052	0.00233888	0.254152
chr16	68685205	68685350	ENST00000264012+ENST00000542274+ENST00000429102	ENSG00000062038_020	ENSG00000062038	020	1001	CDH3	cadherin 3	1.67434	3.0728	0.0023399	0.254152
chr1	35557711	35557950	ENST00000482929	ENSG00000142687_062	ENSG00000142687	062	79932	KIAA0319L	KIAA0319 like	-0.871777	-3.1399	0.00234009	0.254152
chr2	26190635	26190654	ENST00000380649	ENSG00000084754_001	ENSG00000084754	001	3030	HADHA	hydroxyacyl-CoA dehydrogenase trifunctional multienzyme complex subunit alpha	-1.92332	-3.07095	0.00234117	0.254152
chr7	30544794	30545088	ENST00000625565	ENSG00000196295+ENSG00000006625+ENSG00000244480+ENSG00000281039_030	ENSG00000196295+ENSG00000006625+ENSG00000244480+ENSG00000281039	030	NA			-1.91267	-3.10021	0.00234117	0.254152
chr15	56383952	56384031	ENST00000558083+ENST00000537232+ENST00000352903+ENST00000561221+ENST00000560827	ENSG00000151575_012	ENSG00000151575	012	374618	TEX9	testis expressed 9	1.92137	3.11756	0.00234166	0.254152
chr10	73242182	73244504	ENST00000242505	ENSG00000138286_030	ENSG00000138286	030	317662	FAM149B1	family with sequence similarity 149 member B1	0.532187	3.10131	0.00234959	0.254771
chr10	110602825	110603002	ENST00000361804	ENSG00000108055_029	ENSG00000108055	029	9126	SMC3	structural maintenance of chromosomes 3	-2.09942	-3.07879	0.00235432	0.255043
chr16	75641564	75641602	ENST00000568682+ENST00000566249+ENST00000319410+ENST00000302445+ENST00000562875+ENST00000564578+ENST00000565738+ENST00000570215+ENST00000566560	ENSG00000065427_027	ENSG00000065427	027	3735	KARS1	lysyl-tRNA synthetase 1	1.90774	3.07308	0.00236004	0.255421
chr3	139346951	139346965	ENST00000495075+ENST00000478464+ENST00000310776+ENST00000498505+ENST00000486705+ENST00000466690+ENST00000680020+ENST00000465373+ENST00000480938	ENSG00000175110_020	ENSG00000175110	020	56945	MRPS22	mitochondrial ribosomal protein S22	1.82741	3.07713	0.00236691	0.255734
chr16	75000023	75000173	ENST00000568323	ENSG00000103091_072	ENSG00000103091	072	79726	WDR59	WD repeat domain 59	-1.15166	-3.15985	0.00236741	0.255734
chr9	97600080	97602717	ENST00000375173+ENST00000341170	ENSG00000136925_001	ENSG00000136925	001	158427	TSTD2	thiosulfate sulfurtransferase like domain containing 2	2.40327	3.17548	0.00237625	0.256096
chr5	139316094	139316148	ENST00000504045+ENST00000509644+ENST00000394805+ENST00000503811+ENST00000504311+ENST00000502929+ENST00000505625+ENST00000511978+ENST00000394800+ENST00000504203+ENST00000515833+ENST00000510056+ENST00000618441+ENST00000502422+ENST00000511333+ENST00000512876+ENST00000506147+ENST00000509918+ENST00000514528+ENST00000509990+ENST00000361059+ENST00000513678+ENST00000504643+ENST00000502499	ENSG00000280987+ENSG00000015479+ENSG00000281398_078	ENSG00000280987+ENSG00000015479+ENSG00000281398	078	NA			1.68134	3.06057	0.00237727	0.256096
chr14	45203190	45203836	ENST00000310806	ENSG00000129534_001	ENSG00000129534	001	55320	MIS18BP1	MIS18 binding protein 1	-1.91273	-3.08456	0.00237748	0.256096
chr11	862742	862834	ENST00000526055+ENST00000468468	ENSG00000214063_021	ENSG00000214063	021	7106	TSPAN4	tetraspanin 4	1.57164	3.07178	0.00238752	0.256936
chr2	200467379	200467399	ENST00000409397+ENST00000409140+ENST00000619961+ENST00000409988+ENST00000409151+ENST00000468832+ENST00000409385+ENST00000451764+ENST00000409718+ENST00000358677+ENST00000360760	ENSG00000196141_050	ENSG00000196141	050	26010	SPATS2L	spermatogenesis associated serine rich 2 like	1.74002	3.07082	0.00239493	0.257265
chr17	81869166	81869172	ENST00000583111	ENSG00000141522_018	ENSG00000141522	018	396	ARHGDIA	Rho GDP dissociation inhibitor alpha	-1.90358	-3.06473	0.00239508	0.257265
chr14	50944457	50944470	ENST00000216392+ENST00000544180+ENST00000530336	ENSG00000100504_029	ENSG00000100504	029	5836	PYGL	glycogen phosphorylase L	-1.9502	-3.06741	0.00241211	0.258851
chr5	53482880	53483071	ENST00000491717+ENST00000396947+ENST00000256759	ENSG00000134363_004	ENSG00000134363	004	10468	FST	follistatin	-1.31748	-3.09029	0.00241555	0.258978
chr6	36924556	36928964	ENST00000480824	ENSG00000198663_016	ENSG00000198663	016	221477	C6orf89	chromosome 6 open reading frame 89	1.97197	3.13871	0.00242488	0.25911
chr11	65661687	65661819	ENST00000531238+ENST00000532999+ENST00000534305+ENST00000525301+ENST00000534558+ENST00000527074+ENST00000526283+ENST00000406246+ENST00000527874+ENST00000529389+ENST00000612991+ENST00000532879+ENST00000615805+ENST00000525658+ENST00000525858+ENST00000533187+ENST00000527749+ENST00000532776+ENST00000531484+ENST00000308639+ENST00000525693	ENSG00000173039_040	ENSG00000173039	040	5970	RELA	RELA proto-oncogene, NF-kB subunit	1.52845	3.07429	0.00242564	0.25911
chr19	36125710	36125733	ENST00000651435+ENST00000585910+ENST00000221855+ENST00000468156+ENST00000589996+ENST00000586868+ENST00000585746	ENSG00000279504+ENSG00000105254_036	ENSG00000279504+ENSG00000105254	036	NA			1.95459	3.07093	0.00242589	0.25911
chr22	41261446	41261580	ENST00000405486+ENST00000356244+ENST00000455915	ENSG00000100401_013	ENSG00000100401	013	5905	RANGAP1	Ran GTPase activating protein 1	-2.0177	-3.07418	0.00242651	0.25911
chr21	33552248	33555048	ENST00000356577+ENST00000381679+ENST00000455528+ENST00000300278+ENST00000436227	ENSG00000159140+ENSG00000284448_012	ENSG00000159140+ENSG00000284448	012	NA			1.45062	3.07043	0.0024297	0.25911
chr1	244856457	244856625	ENST00000649899+ENST00000640306+ENST00000638716+ENST00000639064+ENST00000283179+ENST00000639880+ENST00000483966+ENST00000476241+ENST00000440865+ENST00000366525+ENST00000638301+ENST00000639628+ENST00000468690+ENST00000638475+ENST00000639824+ENST00000444376+ENST00000640056+ENST00000640001+ENST00000638230+ENST00000638952+ENST00000640218	ENSG00000153187_049	ENSG00000153187	049	3192	HNRNPU	heterogeneous nuclear ribonucleoprotein U	1.645	3.04572	0.00243829	0.25911
chr2	169805744	169805839	ENST00000422006+ENST00000260956+ENST00000409333+ENST00000413002+ENST00000468600+ENST00000417292+ENST00000461708	ENSG00000138385_009	ENSG00000138385	009	6741	SSB	small RNA binding exonuclease protection factor La	1.95844	3.07257	0.00243899	0.25911
chr17	49169990	49176840	ENST00000393354	ENSG00000167080_015	ENSG00000167080	015	124872	B4GALNT2	beta-1,4-N-acetyl-galactosaminyltransferase 2	1.71433	3.10424	0.00244045	0.25911
chr5	141644218	141644438	ENST00000523856+ENST00000522783+ENST00000435817+ENST00000522126	ENSG00000197948_013	ENSG00000197948	013	89848	FCHSD1	FCH and double SH3 domains 1	1.91466	3.06042	0.00244246	0.25911
chr8	108241886	108241892	ENST00000678797+ENST00000521614+ENST00000676892+ENST00000679198+ENST00000678901+ENST00000676642+ENST00000676530+ENST00000518442+ENST00000677409+ENST00000677590+ENST00000676487+ENST00000523674+ENST00000518100+ENST00000521297+ENST00000677501+ENST00000678042+ENST00000677040+ENST00000522445+ENST00000678004+ENST00000677965+ENST00000676698+ENST00000677272+ENST00000518345+ENST00000677614+ENST00000522887…	ENSG00000104408_070	ENSG00000104408	070	3646	EIF3E	eukaryotic translation initiation factor 3 subunit E	-1.75022	-3.05753	0.00244504	0.25911
chr8	108241893	108241913	ENST00000678797+ENST00000521614+ENST00000676892+ENST00000679198+ENST00000678901+ENST00000676642+ENST00000676530+ENST00000518442+ENST00000677409+ENST00000677590+ENST00000676487+ENST00000523674+ENST00000518100+ENST00000521297+ENST00000677501+ENST00000678042+ENST00000677040+ENST00000522445+ENST00000678004+ENST00000677965+ENST00000676698+ENST00000677272+ENST00000518345+ENST00000677614+ENST00000522887…	ENSG00000104408_071	ENSG00000104408	071	3646	EIF3E	eukaryotic translation initiation factor 3 subunit E	-1.75022	-3.05753	0.00244504	0.25911
chr5	151771884	151771893	ENST00000677408+ENST00000627077+ENST00000678976	ENSG00000145907_004	ENSG00000145907	004	10146	G3BP1	G3BP stress granule assembly factor 1	-1.93479	-3.04483	0.00244532	0.25911
chr6	160991769	160991813	ENST00000366919+ENST00000542952+ENST00000392142	ENSG00000085511_002	ENSG00000085511	002	4216	MAP3K4	mitogen-activated protein kinase kinase kinase 4	-1.89009	-3.0801	0.00244839	0.25911
chr21	44922913	44922983	ENST00000608043+ENST00000609694	ENSG00000227039_006	ENSG00000227039	006	100505746	ITGB2-AS1	ITGB2 antisense RNA 1	-2.6046	-3.18717	0.00245076	0.25911
chr21	44928029	44929678	ENST00000441379	ENSG00000227039_017	ENSG00000227039	017	100505746	ITGB2-AS1	ITGB2 antisense RNA 1	2.6046	3.18717	0.00245076	0.25911
chr19	55407720	55407771	ENST00000264552+ENST00000589978	ENSG00000108106_011	ENSG00000108106	011	27338	UBE2S	ubiquitin conjugating enzyme E2 S	-2.04941	-3.10776	0.00245977	0.259596
chrX	107924343	107924504	ENST00000474517+ENST00000443968+ENST00000262843	ENSG00000080561_013	ENSG00000080561	013	11043	MID2	midline 2	-2.26027	-3.14699	0.00245989	0.259596
chr12	911452	911452	ENST00000675631+ENST00000340908+ENST00000315939+ENST00000537687	ENSG00000060237_070	ENSG00000060237	070	65125	WNK1	WNK lysine deficient protein kinase 1	-1.4678	-3.06873	0.00246897	0.259849
chr15	41342396	41342454	ENST00000414849+ENST00000649527+ENST00000661438+ENST00000559659+ENST00000559046+ENST00000558123+ENST00000558582+ENST00000560177+ENST00000668616+ENST00000560747+ENST00000668273+ENST00000557840+ENST00000559596+ENST00000260359	ENSG00000285920+ENSG00000247556+ENSG00000137804_041	ENSG00000285920+ENSG00000247556+ENSG00000137804	041	NA			1.79363	3.04926	0.00247029	0.259849
chr19	52797409	52800047	ENST00000438150+ENST00000457749	ENSG00000204604+ENSG00000198538_002	ENSG00000204604+ENSG00000198538	002	NA			2.21793	3.16206	0.0024717	0.259849
chr9	132326324	132330499	ENST00000224140	ENSG00000107290_024	ENSG00000107290	024	23064	SETX	senataxin	1.93533	3.09446	0.00247531	0.259849
chr19	12940243	12940370	ENST00000680816+ENST00000586967+ENST00000316448+ENST00000588454+ENST00000586760+ENST00000590325	ENSG00000179218_011	ENSG00000179218	011	811	CALR	calreticulin	1.45223	3.07169	0.0024767	0.259849
chr1	26255351	26255865	ENST00000640292+ENST00000252992+ENST00000451429	ENSG00000130695_007	ENSG00000130695	007	64793	CEP85	centrosomal protein 85	2.0715	3.09416	0.00247768	0.259849
chr5	151029961	151030123	ENST00000520931+ENST00000521591+ENST00000610874+ENST00000517504+ENST00000315050+ENST00000523338+ENST00000610535+ENST00000389378	ENSG00000145901_004	ENSG00000145901	004	10318	TNIP1	TNFAIP3 interacting protein 1	1.74044	3.0579	0.00247819	0.259849
chr5	154755377	154755984	ENST00000518297	ENSG00000155506_002	ENSG00000155506	002	23367	LARP1	La ribonucleoprotein 1, translational regulator	-1.60183	-3.05151	0.00248111	0.259916
chr14	35081081	35081103	ENST00000280987+ENST00000396472+ENST00000382406+ENST00000555260+ENST00000554794	ENSG00000151327_025	ENSG00000151327	025	283635	FAM177A1	family with sequence similarity 177 member A1	1.73458	3.05146	0.00249338	0.260963
chr1	180194213	180194392	ENST00000367602+ENST00000367600	ENSG00000116260_013	ENSG00000116260	013	5768	QSOX1	quiescin sulfhydryl oxidase 1	-1.70361	-3.09061	0.00250516	0.261836
chr5	140550068	140550533	ENST00000336283+ENST00000602775	ENSG00000213523_002	ENSG00000213523	002	10011	SRA1	steroid receptor RNA activator 1	-2.01937	-3.08571	0.00250832	0.261836
chr20	3888934	3889016	ENST00000316562+ENST00000495692	ENSG00000125779_003	ENSG00000125779	003	80025	PANK2	pantothenate kinase 2	-1.89486	-3.07523	0.00250859	0.261836
chr1	244855004	244855044	ENST00000649899+ENST00000640306+ENST00000638716+ENST00000639064+ENST00000283179+ENST00000639880+ENST00000476241+ENST00000440865+ENST00000366525+ENST00000638301+ENST00000639628+ENST00000468690+ENST00000638475+ENST00000444376+ENST00000475997+ENST00000640056+ENST00000640001+ENST00000638230+ENST00000640264+ENST00000638952+ENST00000640218	ENSG00000153187_038	ENSG00000153187	038	3192	HNRNPU	heterogeneous nuclear ribonucleoprotein U	1.62984	3.03631	0.00251429	0.262192
chr2	85318027	85321893	ENST00000398263+ENST00000282120+ENST00000377386	ENSG00000152291_002	ENSG00000152291	002	10618	TGOLN2	trans-golgi network protein 2	1.94	3.10725	0.00251815	0.262355
chr11	11959324	11961887	ENST00000527733	ENSG00000170242_052	ENSG00000170242	052	55031	USP47	ubiquitin specific peptidase 47	-0.571305	-3.07615	0.00252528	0.262751
chr2	177264660	177264727	ENST00000397062+ENST00000430047	ENSG00000213963+ENSG00000116044_032	ENSG00000213963+ENSG00000116044	032	NA			-2.0094	-3.05188	0.00252654	0.262751
chr10	133308879	133308977	ENST00000682161+ENST00000684487+ENST00000683031+ENST00000683552+ENST00000682990+ENST00000684478+ENST00000682093+ENST00000683014+ENST00000683383+ENST00000683060+ENST00000683704+ENST00000683673+ENST00000682332	ENSG00000130640_075	ENSG00000130640	075	10844	TUBGCP2	tubulin gamma complex associated protein 2	-1.4001	-3.10562	0.00253074	0.262949
chr12	56110478	56110558	ENST00000552528	ENSG00000257411+ENSG00000170515+ENSG00000065361_119	ENSG00000257411+ENSG00000170515+ENSG00000065361	119	NA			-1.98828	-3.04987	0.00254286	0.263968
chr12	8081895	8082227	ENST00000640648+ENST00000639955	ENSG00000111729+ENSG00000226711+ENSG00000284393+ENSG00000089818+ENSG00000196946+ENSG00000284697_003	ENSG00000111729+ENSG00000226711+ENSG00000284393+ENSG00000089818+ENSG00000196946+ENSG00000284697	003	NA			-1.7091	-3.12153	0.00255346	0.264072
chr6	31355107	31355121	ENST00000412585	ENSG00000234745_009	ENSG00000234745	009	3106	HLA-B	major histocompatibility complex, class I, B	-1.64365	-3.0695	0.00255375	0.264072
chr8	141192331	141192449	ENST00000518668+ENST00000523308+ENST00000521835+ENST00000519811+ENST00000262585+ENST00000517813+ENST00000520725+ENST00000424248+ENST00000523530	ENSG00000105339_053	ENSG00000105339	053	22898	DENND3	DENN domain containing 3	-2.00834	-3.04651	0.00255422	0.264072
chr12	56477701	56477718	ENST00000610413+ENST00000486433+ENST00000539272+ENST00000494345+ENST00000623608+ENST00000311966+ENST00000486896+ENST00000494474+ENST00000424141	ENSG00000135423+ENSG00000135517+ENSG00000285528_039	ENSG00000135423+ENSG00000135517+ENSG00000285528	039	NA			2.00775	3.03786	0.00255898	0.264072
chr11	65655688	65655704	ENST00000612991+ENST00000532999+ENST00000526283+ENST00000615805+ENST00000406246+ENST00000531484+ENST00000308639+ENST00000525693	ENSG00000173039_010	ENSG00000173039	010	5970	RELA	RELA proto-oncogene, NF-kB subunit	-1.51592	-3.05699	0.00256292	0.264072
chr11	65655705	65655706	ENST00000612991+ENST00000532999+ENST00000526283+ENST00000406246+ENST00000531484+ENST00000308639+ENST00000525693	ENSG00000173039_011	ENSG00000173039	011	5970	RELA	RELA proto-oncogene, NF-kB subunit	-1.51592	-3.05699	0.00256292	0.264072
chr11	65655707	65655762	ENST00000612991+ENST00000532999+ENST00000526283+ENST00000526257+ENST00000406246+ENST00000531484+ENST00000308639+ENST00000525693	ENSG00000173039_012	ENSG00000173039	012	5970	RELA	RELA proto-oncogene, NF-kB subunit	-1.51592	-3.05699	0.00256292	0.264072
chr11	65655855	65655856	ENST00000612991+ENST00000532999+ENST00000526283+ENST00000526257+ENST00000406246+ENST00000531484+ENST00000308639+ENST00000525693	ENSG00000173039_013	ENSG00000173039	013	5970	RELA	RELA proto-oncogene, NF-kB subunit	-1.51592	-3.05699	0.00256292	0.264072
chr6	31530243	31530450	ENST00000484566+ENST00000462256+ENST00000376177+ENST00000474961+ENST00000396172+ENST00000376185+ENST00000462421+ENST00000458640	ENSG00000265236+ENSG00000198563+ENSG00000213760+ENSG00000254870_003	ENSG00000265236+ENSG00000198563+ENSG00000213760+ENSG00000254870	003	NA			1.84566	3.03624	0.00256464	0.264072
chr9	77716097	77721513	ENST00000286548	ENSG00000156052_001	ENSG00000156052	001	2776	GNAQ	G protein subunit alpha q	1.9466	3.10085	0.00256785	0.264165
chr9	136808327	136809254	ENST00000415992	ENSG00000272896+ENSG00000272679+ENSG00000196642+ENSG00000213213+ENSG00000273066+ENSG00000244187_061	ENSG00000272896+ENSG00000272679+ENSG00000196642+ENSG00000213213+ENSG00000273066+ENSG00000244187	061	NA			-2.01489	-3.02819	0.00257291	0.264448
chr20	17943110	17943195	ENST00000484809+ENST00000483485+ENST00000476648+ENST00000490175+ENST00000491090+ENST00000606570+ENST00000377768+ENST00000377759	ENSG00000125850+ENSG00000089006_006	ENSG00000125850+ENSG00000089006	006	NA			1.84296	3.04395	0.00257524	0.26445
chr6	116367009	116367217	ENST00000643175+ENST00000453463+ENST00000449314	ENSG00000188820+ENSG00000285446+ENSG00000111817_022	ENSG00000188820+ENSG00000285446+ENSG00000111817	022	NA			2.07076	3.05176	0.0025789	0.264588
chr4	182143987	182144161	ENST00000513201	ENSG00000218336_001	ENSG00000218336	001	55714	TENM3	teneurin transmembrane protein 3	-1.9569	-3.14707	0.00258264	0.26462
chr9	5812889	5813035	ENST00000475005+ENST00000462592+ENST00000487088+ENST00000489219+ENST00000339450+ENST00000214893	ENSG00000099219_018	ENSG00000099219	018	79956	ERMP1	endoplasmic reticulum metallopeptidase 1	-1.81387	-3.05788	0.00258744	0.26462
chr17	7579007	7579490	ENST00000581621	ENSG00000209582+ENSG00000264772+ENSG00000277957+ENSG00000238917+ENSG00000161956+ENSG00000277985+ENSG00000129226+ENSG00000161960_127	ENSG00000209582+ENSG00000264772+ENSG00000277957+ENSG00000238917+ENSG00000161956+ENSG00000277985+ENSG00000129226+ENSG00000161960	127	NA			-1.80208	-3.0256	0.00258855	0.26462
chr17	78183754	78183777	ENST00000586613	ENSG00000167900_012	ENSG00000167900	012	7083	TK1	thymidine kinase 1	-1.79783	-3.05558	0.00258962	0.26462
chr12	56477660	56477700	ENST00000610413+ENST00000486433+ENST00000496006+ENST00000539272+ENST00000494345+ENST00000623608+ENST00000311966+ENST00000486896+ENST00000494474+ENST00000424141	ENSG00000135423+ENSG00000135517+ENSG00000285528_038	ENSG00000135423+ENSG00000135517+ENSG00000285528	038	NA			2.02728	3.03404	0.00259077	0.26462
chr19	12730649	12731068	ENST00000588213+ENST00000242784+ENST00000591254+ENST00000589590+ENST00000592273	ENSG00000123144_003	ENSG00000123144	003	79002	TRIR	telomerase RNA component interacting RNase	1.83698	3.09763	0.00259319	0.264631
chr17	47668186	47668364	ENST00000540627+ENST00000677036+ENST00000582097+ENST00000290158+ENST00000583648+ENST00000535458	ENSG00000108424_020	ENSG00000108424	020	3837	KPNB1	karyopherin subunit beta 1	1.73058	3.03411	0.00259875	0.264645
chr5	43053148	43054603	ENST00000658237	ENSG00000215068_021	ENSG00000215068	021	153684	LOC153684	uncharacterized LOC153684	-1.92925	-3.07417	0.0026001	0.264645
chr10	89412791	89412922	ENST00000371837	ENSG00000107798_028	ENSG00000107798	028	3988	LIPA	lipase A, lysosomal acid type	1.5533	3.07415	0.00260027	0.264645
chr15	68193803	68193803	ENST00000562767+ENST00000637888+ENST00000540479+ENST00000395465+ENST00000395463+ENST00000467889+ENST00000637054+ENST00000448060	ENSG00000128973+ENSG00000129007+ENSG00000260007_010	ENSG00000128973+ENSG00000129007+ENSG00000260007	010	NA			-1.83719	-3.04988	0.0026073	0.265124
chr10	78037439	78037441	ENST00000478655+ENST00000360830+ENST00000645698+ENST00000464716	ENSG00000138326_022	ENSG00000138326	022	6229	RPS24	ribosomal protein S24	2.04949	3.04739	0.00263309	0.267138
chr2	99246680	99246820	ENST00000626374+ENST00000423306+ENST00000409238+ENST00000423800+ENST00000409679+ENST00000333017	ENSG00000185674_010	ENSG00000185674	010	254773	LYG2	lysozyme g2	2.02083	3.11118	0.00263395	0.267138
chr5	171400786	171400838	ENST00000676504+ENST00000519955+ENST00000677682	ENSG00000181163_042	ENSG00000181163	042	4869	NPM1	nucleophosmin 1	-2.0912	-3.04217	0.00263539	0.267138
chr9	129007036	129007791	ENST00000372564	ENSG00000148341_001	ENSG00000148341	001	56904	SH3GLB2	SH3 domain containing GRB2 like, endophilin B2	-0.865947	-3.06951	0.00263806	0.267138
chr22	41688877	41688920	ENST00000664954	ENSG00000184208_001	ENSG00000184208	001	79640	C22orf46	CTA-216E10.6	-1.42845	-3.10016	0.00263999	0.267138
chr22	31944966	31945235	ENST00000471374	ENSG00000100150+ENSG00000285404+ENSG00000128245+ENSG00000252909_167	ENSG00000100150+ENSG00000285404+ENSG00000128245+ENSG00000252909	167	NA			-2.18417	-3.0843	0.00264362	0.267138
chr5	122078260	122078413	ENST00000639739	ENSG00000113083_019	ENSG00000113083	019	4015	LOX	lysyl oxidase	1.9018	3.06127	0.00264575	0.267138
chr9	72363607	72364346	ENST00000488164	ENSG00000107372_015	ENSG00000107372	015	7763	ZFAND5	zinc finger AN1-type containing 5	-2.16952	-3.09165	0.00264579	0.267138
chr9	136441755	136441823	ENST00000277537+ENST00000431893+ENST00000313084+ENST00000371706+ENST00000290037+ENST00000467838+ENST00000313050+ENST00000453963	ENSG00000148396_005	ENSG00000148396	005	9919	SEC16A	SEC16 homolog A, endoplasmic reticulum export factor	-1.85163	-3.04425	0.00265435	0.267766
chr5	112162619	112165000	ENST00000261486	ENSG00000129595_004	ENSG00000129595	004	64097	EPB41L4A	erythrocyte membrane protein band 4.1 like 4A	-0.982764	-3.08947	0.00265846	0.267944
chr12	95287720	95287857	ENST00000436874+ENST00000548838+ENST00000546398+ENST00000549192+ENST00000551994+ENST00000547997+ENST00000397792+ENST00000548371+ENST00000356859+ENST00000550106+ENST00000552660+ENST00000261219	ENSG00000028203_079	ENSG00000028203	079	55591	VEZT	vezatin, adherens junctions transmembrane protein	1.76013	3.03456	0.00266192	0.268057
chr15	67466712	67466757	ENST00000559298	ENSG00000259673_015	ENSG00000259673	015	100506686	IQCH-AS1	IQCH antisense RNA 1	1.85879	3.06218	0.00266658	0.268291
chr12	55932529	55932618	ENST00000547925	ENSG00000170473_017	ENSG00000170473	017	84305	PYM1	PYM homolog 1, exon junction complex associated factor	1.27369	3.06926	0.00267648	0.268888
chr7	33014130	33014450	ENST00000456458+ENST00000610140+ENST00000643244	ENSG00000122643_001	ENSG00000122643	001	51251	NT5C3A	5'-nucleotidase, cytosolic IIIA	-1.54837	-3.07403	0.00267905	0.268888
chr5	10258141	10258247	ENST00000512975+ENST00000503026+ENST00000515390+ENST00000514674+ENST00000423695+ENST00000280326+ENST00000503454+ENST00000511700+ENST00000515676+ENST00000506600	ENSG00000150753_020	ENSG00000150753	020	22948	CCT5	chaperonin containing TCP1 subunit 5	1.82373	3.03047	0.0026813	0.268888
chr3	52685795	52685836	ENST00000458294+ENST00000450271+ENST00000420148+ENST00000394830+ENST00000431678	ENSG00000163939_063	ENSG00000163939	063	55193	PBRM1	polybromo 1	-1.85122	-3.04608	0.00268565	0.268888
chr17	7241601	7241679	ENST00000302386+ENST00000573928+ENST00000570760+ENST00000577035+ENST00000571253+ENST00000571129	ENSG00000181885+ENSG00000175826+ENSG00000262526+ENSG00000170296+ENSG00000262302_009	ENSG00000181885+ENSG00000175826+ENSG00000262526+ENSG00000170296+ENSG00000262302	009	NA			1.80823	3.02749	0.00268663	0.268888
chr17	7242241	7242252	ENST00000573928+ENST00000570856+ENST00000302386+ENST00000571253	ENSG00000181885+ENSG00000175826+ENSG00000262526+ENSG00000170296+ENSG00000262302_015	ENSG00000181885+ENSG00000175826+ENSG00000262526+ENSG00000170296+ENSG00000262302	015	NA			1.80823	3.02749	0.00268663	0.268888
chr16	1809238	1809382	ENST00000455446+ENST00000567398+ENST00000566709+ENST00000566644+ENST00000397356+ENST00000564445+ENST00000397353	ENSG00000063854_009	ENSG00000063854	009	3029	HAGH	hydroxyacylglutathione hydrolase	1.77679	3.05	0.0026919	0.269181
chr15	78935680	78935750	ENST00000678415+ENST00000679172+ENST00000530929+ENST00000678727+ENST00000677810+ENST00000649928+ENST00000677448+ENST00000534038+ENST00000677254+ENST00000678283+ENST00000676671+ENST00000678841+ENST00000676639+ENST00000678281+ENST00000678886+ENST00000677874+ENST00000677011+ENST00000678644+ENST00000678799+ENST00000676808+ENST00000528741+ENST00000677367+ENST00000529612+ENST00000676763+ENST00000677238…	ENSG00000103811_082	ENSG00000103811	082	1512	CTSH	cathepsin H	1.92445	3.01464	0.0026977	0.269476
chr2	169584647	169584799	ENST00000678499+ENST00000679107	ENSG00000138398_012	ENSG00000138398	012	9360	PPIG	peptidylprolyl isomerase G	-1.79764	-3.02923	0.00269956	0.269476
chr7	94656354	94656548	ENST00000645535+ENST00000644681	ENSG00000127990_176	ENSG00000127990	176	8910	SGCE	sarcoglycan epsilon	-1.25232	-3.10953	0.00271163	0.270378
chr3	123624079	123625316	ENST00000418370	ENSG00000065534_015	ENSG00000065534	015	4638	MYLK	myosin light chain kinase	-1.72888	-3.02507	0.00271392	0.270378
chr15	42449771	42451666	ENST00000564754+ENST00000565948+ENST00000263805	ENSG00000103994_035	ENSG00000103994	035	64397	ZNF106	zinc finger protein 106	1.91286	3.06455	0.00271569	0.270378
chr17	75728377	75728473	ENST00000200181+ENST00000584558+ENST00000582629+ENST00000449880+ENST00000579662+ENST00000580542+ENST00000450894	ENSG00000132470_013	ENSG00000132470	013	3691	ITGB4	integrin subunit beta 4	1.54742	3.01266	0.0027191	0.270393
chr14	49585950	49586049	ENST00000557519+ENST00000557367+ENST00000396020+ENST00000556230+ENST00000557111+ENST00000245458+ENST00000554075	ENSG00000213741+ENSG00000244270_009	ENSG00000213741+ENSG00000244270	009	NA			2.05323	3.05946	0.00272158	0.270393
chr12	911301	911451	ENST00000315939+ENST00000340908+ENST00000675631+ENST00000537687+ENST00000530271	ENSG00000060237_069	ENSG00000060237	069	65125	WNK1	WNK lysine deficient protein kinase 1	-1.16134	-3.03773	0.0027242	0.270393
chr19	12947848	12948009	ENST00000592268+ENST00000588826+ENST00000593114+ENST00000651137+ENST00000586534+ENST00000316856+ENST00000591499+ENST00000588329	ENSG00000179262_009	ENSG00000179262	009	5886	RAD23A	RAD23 homolog A, nucleotide excision repair protein	1.84859	3.0291	0.00272664	0.270393
chr17	50112671	50113048	ENST00000330175+ENST00000503131+ENST00000573376+ENST00000285206+ENST00000508892	ENSG00000167100_005	ENSG00000167100	005	201191	SAMD14	sterile alpha motif domain containing 14	2.01093	3.03732	0.00272766	0.270393
chr7	100584690	100584785	ENST00000461079	ENSG00000106336_002	ENSG00000106336	002	26261	FBXO24	F-box protein 24	2.50534	3.14912	0.00273344	0.270497
chr7	100583982	100584200	ENST00000461079	ENSG00000106336_001	ENSG00000106336	001	26261	FBXO24	F-box protein 24	-2.50534	-3.14912	0.00273344	0.270497
chr5	38883827	38884111	ENST00000502536+ENST00000274276	ENSG00000145623_007	ENSG00000145623	007	9180	OSMR	oncostatin M receptor	1.64443	3.03618	0.00275337	0.272233
chr8	144318095	144318169	ENST00000531896+ENST00000528718+ENST00000525371+ENST00000524844+ENST00000524965	ENSG00000185000+ENSG00000254690+ENSG00000284229_026	ENSG00000185000+ENSG00000254690+ENSG00000284229	026	NA			-1.77034	-3.02049	0.00276092	0.272719
chr3	51971426	51971817	ENST00000497864	ENSG00000114786+ENSG00000248487+ENSG00000243989_001	ENSG00000114786+ENSG00000248487+ENSG00000243989	001	NA			-0.701375	-3.05063	0.00276409	0.272719
chr11	2958484	2958490	ENST00000380542+ENST00000620138+ENST00000532325+ENST00000483643+ENST00000492685+ENST00000528363+ENST00000528261+ENST00000526115	ENSG00000205531_026	ENSG00000205531	026	4676	NAP1L4	nucleosome assembly protein 1 like 4	1.60788	3.01525	0.00276606	0.272719
chr4	1728095	1728219	ENST00000651251+ENST00000484651+ENST00000651472+ENST00000650779+ENST00000652770+ENST00000313288+ENST00000458173	ENSG00000013810_018	ENSG00000013810	018	10460	TACC3	transforming acidic coiled-coil containing protein 3	-1.92034	-3.03392	0.00277301	0.272719
chr14	73323130	73323204	ENST00000535282+ENST00000554546+ENST00000554394+ENST00000555238+ENST00000557774+ENST00000356296+ENST00000560335+ENST00000554315+ENST00000555987+ENST00000544991+ENST00000556112+ENST00000557597+ENST00000359560+ENST00000555394+ENST00000554521+ENST00000355058+ENST00000555738+ENST00000559312+ENST00000554818+ENST00000555307	ENSG00000285006+ENSG00000284930+ENSG00000133961_030	ENSG00000285006+ENSG00000284930+ENSG00000133961	030	NA			1.96816	3.02464	0.00277563	0.272719
chr10	114291218	114294489	ENST00000392982	ENSG00000165816_019	ENSG00000165816	019	340706	VWA2	von Willebrand factor A domain containing 2	1.1555	3.06227	0.00277766	0.272719
chr19	1108779	1108969	ENST00000438103+ENST00000361757+ENST00000587024+ENST00000587673	ENSG00000064932_005	ENSG00000064932	005	22904	SBNO2	strawberry notch homolog 2	1.79845	3.01449	0.00277784	0.272719
chr7	24719047	24719096	ENST00000419307+ENST00000493723+ENST00000409970+ENST00000414428+ENST00000645220+ENST00000411476+ENST00000342947+ENST00000446822+ENST00000559637	ENSG00000105928_024	ENSG00000105928	024	1687	GSDME	gasdermin E	1.8107	3.02797	0.00278118	0.272719
chr20	6770120	6770472	ENST00000378827	ENSG00000125845_002	ENSG00000125845	002	650	BMP2	bone morphogenetic protein 2	-2.11949	-3.12167	0.00278125	0.272719
chr2	159615425	159615560	ENST00000437839	ENSG00000225369+ENSG00000123636_073	ENSG00000225369+ENSG00000123636	073	NA			-1.43684	-3.02644	0.00278212	0.272719
chr14	24114861	24114924	ENST00000557810+ENST00000558215+ENST00000560901+ENST00000557809+ENST00000561056+ENST00000560713+ENST00000557802+ENST00000559382+ENST00000559796+ENST00000559017+ENST00000559115+ENST00000561375+ENST00000446197+ENST00000561001	ENSG00000259371+ENSG00000139914+ENSG00000100897_009	ENSG00000259371+ENSG00000139914+ENSG00000100897	009	NA			-1.9597	-3.02892	0.00278633	0.272898
chr16	57664021	57664893	ENST00000568908+ENST00000562631+ENST00000540164+ENST00000456916+ENST00000564907+ENST00000568909+ENST00000388813+ENST00000562558+ENST00000567835	ENSG00000205336_165	ENSG00000205336	165	9289	ADGRG1	adhesion G protein-coupled receptor G1	1.83925	3.01228	0.00279259	0.273278
chr15	56428474	56430122	ENST00000560582	ENSG00000151575_027	ENSG00000151575	027	374618	TEX9	testis expressed 9	-1.0077	-3.05972	0.00279947	0.273716
chr15	43799358	43799618	ENST00000448830+ENST00000406925	ENSG00000242028+ENSG00000140264_039	ENSG00000242028+ENSG00000140264	039	NA			-2.0216	-3.01009	0.00280282	0.273721
chr19	10832304	10832991	ENST00000593203	ENSG00000079805_072	ENSG00000079805	072	1785	DNM2	dynamin 2	-0.442972	-3.0141	0.0028043	0.273721
chr12	52241528	52241544	ENST00000638501+ENST00000331817+ENST00000546856+ENST00000552183+ENST00000548088	ENSG00000135480_017	ENSG00000135480	017	3855	KRT7	keratin 7	1.94131	3.01767	0.00280927	0.273972
chr15	90969447	90969523	ENST00000555455+ENST00000361188+ENST00000394249	ENSG00000284946+ENSG00000198901+ENSG00000184056_011	ENSG00000284946+ENSG00000198901+ENSG00000184056	011	NA			-1.77959	-3.00071	0.00281624	0.274018
chr9	137106810	137107132	ENST00000536268	ENSG00000177239_055	ENSG00000177239	055	11253	MAN1B1	mannosidase alpha class 1B member 1	-1.93615	-3.00084	0.00281699	0.274018
chr19	54223040	54223087	ENST00000468668+ENST00000445347	ENSG00000204577_034	ENSG00000204577	034	11025	LILRB3	leukocyte immunoglobulin like receptor B3	-1.89266	-3.01282	0.00282932	0.274018
chr1	40072642	40072648	ENST00000372805+ENST00000372792+ENST00000372797	ENSG00000131236_054	ENSG00000131236	054	10487	CAP1	cyclase associated actin cytoskeleton regulatory protein 1	-1.63662	-3.00695	0.00283123	0.274018
chr1	40072649	40072649	ENST00000372797	ENSG00000131236_055	ENSG00000131236	055	10487	CAP1	cyclase associated actin cytoskeleton regulatory protein 1	-1.63662	-3.00695	0.00283123	0.274018
chr2	182718087	182718156	ENST00000680480+ENST00000680258+ENST00000650903+ENST00000680060+ENST00000681146+ENST00000418559+ENST00000537515+ENST00000616986+ENST00000681873+ENST00000640034+ENST00000491074+ENST00000681139+ENST00000264065+ENST00000680667	ENSG00000077232+ENSG00000232430_014	ENSG00000077232+ENSG00000232430	014	NA			-1.63632	-3.02362	0.00283335	0.274018
chr3	128060508	128060661	ENST00000424880+ENST00000243253+ENST00000464451	ENSG00000058262_013	ENSG00000058262	013	29927	SEC61A1	SEC61 translocon subunit alpha 1	1.83282	3.01808	0.00283402	0.274018
chr7	73683025	73683383	ENST00000464615	ENSG00000071462_001	ENSG00000071462	001	114049	BUD23	BUD23 rRNA methyltransferase and ribosome maturation factor	-0.714547	-3.05525	0.00283811	0.274018
chr12	93407324	93408370	ENST00000318066	ENSG00000177889_005	ENSG00000177889	005	7334	UBE2N	ubiquitin conjugating enzyme E2 N	-2.17543	-3.04172	0.0028416	0.274018
chr16	27362484	27363903	ENST00000568746+ENST00000543915+ENST00000395762+ENST00000170630	ENSG00000077238_045	ENSG00000077238	045	3566	IL4R	interleukin 4 receptor	1.89436	3.05465	0.00284327	0.274018
chr15	100907231	100907278	ENST00000346623+ENST00000329841	ENSG00000272639+ENSG00000272808+ENSG00000232386+ENSG00000184254+ENSG00000259604_052	ENSG00000272639+ENSG00000272808+ENSG00000232386+ENSG00000184254+ENSG00000259604	052	NA			1.8086	3.02245	0.00284375	0.274018
chr4	70992854	70993078	ENST00000509617	ENSG00000173542+ENSG00000156136_017	ENSG00000173542+ENSG00000156136	017	NA			-1.75335	-3.06717	0.00284468	0.274018
chr16	69118355	69118719	ENST00000219322	ENSG00000103044_013	ENSG00000103044	013	3038	HAS3	hyaluronan synthase 3	-0.807074	-3.06007	0.00284677	0.274018
chr1	45511036	45511050	ENST00000424390+ENST00000447184+ENST00000262746+ENST00000676549	ENSG00000117450_002	ENSG00000117450	002	5052	PRDX1	peroxiredoxin 1	-1.19309	-3.0448	0.00284789	0.274018
chr14	39179324	39179462	ENST00000557680+ENST00000554902+ENST00000216832	ENSG00000100941_017	ENSG00000100941	017	5411	PNN	pinin, desmosome associated protein	1.59635	3.02736	0.00284859	0.274018
chr17	10645707	10645845	ENST00000583535	ENSG00000109063_034	ENSG00000109063	034	4621	MYH3	myosin heavy chain 3	-1.83732	-3.01145	0.00284912	0.274018
chr14	35314396	35314455	ENST00000540871+ENST00000261479+ENST00000554961+ENST00000622405+ENST00000554541+ENST00000557565+ENST00000554457+ENST00000556221+ENST00000553809+ENST00000555764	ENSG00000100902+ENSG00000258790+ENSG00000100890_065	ENSG00000100902+ENSG00000258790+ENSG00000100890	065	NA			1.78619	3.00735	0.00285308	0.274018
chr6	36677788	36677901	ENST00000459970	ENSG00000124762_004	ENSG00000124762	004	1026	CDKN1A	cyclin dependent kinase inhibitor 1A	-1.87062	-3.05319	0.00285604	0.274018
chr15	41342386	41342395	ENST00000414849+ENST00000649527+ENST00000661438+ENST00000559659+ENST00000559046+ENST00000558123+ENST00000558582+ENST00000560177+ENST00000668616+ENST00000560747+ENST00000668273+ENST00000559596+ENST00000260359	ENSG00000285920+ENSG00000247556+ENSG00000137804_040	ENSG00000285920+ENSG00000247556+ENSG00000137804	040	NA			1.76896	3.00419	0.00285632	0.274018
chr16	70258218	70258244	ENST00000675403+ENST00000675045+ENST00000674652	ENSG00000090861_028	ENSG00000090861	028	16	AARS1	alanyl-tRNA synthetase 1	-1.72399	-3.00668	0.00285922	0.274018
chr17	80376301	80376543	ENST00000508628+ENST00000559864+ENST00000582970+ENST00000558116+ENST00000411702	ENSG00000173821+ENSG00000280248_077	ENSG00000173821+ENSG00000280248	077	NA			1.85974	2.99405	0.00286005	0.274018
chr17	75266933	75266967	ENST00000678201+ENST00000579612+ENST00000649805+ENST00000580571+ENST00000578305+ENST00000577542+ENST00000325102+ENST00000581777+ENST00000579119+ENST00000580717+ENST00000618645+ENST00000245551+ENST00000579297+ENST00000579194	ENSG00000125457_013	ENSG00000125457	013	57409	MIF4GD	MIF4G domain containing	1.78085	3.016	0.00286374	0.274143
chr9	95875059	95875132	ENST00000683230	ENSG00000182150_002	ENSG00000182150	002	375748	ERCC6L2	ERCC excision repair 6 like 2	-1.3176	-3.03209	0.00287094	0.274602
chr8	100720805	100721029	ENST00000678954	ENSG00000070756+ENSG00000284570_059	ENSG00000070756+ENSG00000284570	059	NA			-2.02252	-2.99511	0.00287754	0.275004
chr2	238289899	238290102	ENST00000431832	ENSG00000132326_029	ENSG00000132326	029	8864	PER2	period circadian regulator 2	-2.16215	-3.10907	0.00288499	0.275335
chr20	58891691	58891715	ENST00000265620+ENST00000468895+ENST00000371095+ENST00000371085+ENST00000354359	ENSG00000087460_049	ENSG00000087460	049	2778	GNAS	GNAS complex locus	-1.32861	-2.99798	0.00288606	0.275335
chr5	1331845	1331883	ENST00000630539+ENST00000507807+ENST00000508765+ENST00000320895+ENST00000513250+ENST00000503151	ENSG00000049656_036	ENSG00000049656	036	81037	CLPTM1L	CLPTM1 like	-2.00825	-3.00531	0.00289076	0.275335
chr6	30008893	30009171	ENST00000376797	ENSG00000204623_006	ENSG00000204623	006	80862	ZNRD1ASP	zinc ribbon domain containing 1 antisense, pseudogene	0.818325	3.06994	0.00289168	0.275335
chr22	50527197	50527283	ENST00000652401+ENST00000651906+ENST00000252029+ENST00000487577+ENST00000395681+ENST00000395680+ENST00000651401+ENST00000652352+ENST00000425169+ENST00000395678	ENSG00000177989+ENSG00000025708+ENSG00000284194_026	ENSG00000177989+ENSG00000025708+ENSG00000284194	026	NA			1.73136	2.99125	0.00289655	0.275335
chr20	49245900	49249711	ENST00000371752+ENST00000396105	ENSG00000124201_006	ENSG00000124201	006	57169	ZNFX1	zinc finger NFX1-type containing 1	1.96815	3.03502	0.00290121	0.275335
chr10	79347469	79347499	ENST00000498681+ENST00000225174+ENST00000472580	ENSG00000108179_001	ENSG00000108179	001	10105	PPIF	peptidylprolyl isomerase F	-1.91456	-3.06054	0.00290236	0.275335
chr17	7580711	7580783	ENST00000250092+ENST00000380498+ENST00000581621+ENST00000584180	ENSG00000209582+ENSG00000264772+ENSG00000277957+ENSG00000238917+ENSG00000161956+ENSG00000277985+ENSG00000129226+ENSG00000161960_137	ENSG00000209582+ENSG00000264772+ENSG00000277957+ENSG00000238917+ENSG00000161956+ENSG00000277985+ENSG00000129226+ENSG00000161960	137	NA			-2.08753	-2.99015	0.00290362	0.275335
chr10	32960290	32960324	ENST00000528877	ENSG00000150093_085	ENSG00000150093	085	3688	ITGB1	integrin subunit beta 1	-2.132	-2.99503	0.0029069	0.275335
chrX	16853682	16853842	ENST00000380087+ENST00000404022+ENST00000486166+ENST00000380084+ENST00000444437+ENST00000416035	ENSG00000102054_023	ENSG00000102054	023	5931	RBBP7	RB binding protein 7, chromatin remodeling factor	1.79179	3.00873	0.00290891	0.275335
chr1	9935492	9935620	ENST00000377213+ENST00000377223+ENST00000488540+ENST00000400903	ENSG00000162441_010	ENSG00000162441	010	84328	LZIC	leucine zipper and CTNNBIP1 domain containing	1.80398	3.03073	0.00290989	0.275335
chr1	9935621	9935627	ENST00000377223+ENST00000377213+ENST00000400903	ENSG00000162441_011	ENSG00000162441	011	84328	LZIC	leucine zipper and CTNNBIP1 domain containing	1.80398	3.03073	0.00290989	0.275335
chr6	130870039	130870076	ENST00000529208+ENST00000368128+ENST00000527423+ENST00000525198+ENST00000337057+ENST00000628542+ENST00000530481+ENST00000456097+ENST00000533912+ENST00000524581+ENST00000527411+ENST00000527659	ENSG00000079819_024	ENSG00000079819	024	2037	EPB41L2	erythrocyte membrane protein band 4.1 like 2	-1.73332	-3.02187	0.00291772	0.275847
chr5	179708239	179708249	ENST00000679523+ENST00000247461+ENST00000679719+ENST00000680092+ENST00000681265+ENST00000681504+ENST00000681431+ENST00000681076+ENST00000681072+ENST00000681894+ENST00000679471+ENST00000680812+ENST00000680614+ENST00000680984+ENST00000680837+ENST00000680504+ENST00000680013+ENST00000681674+ENST00000679527+ENST00000680406+ENST00000679395+ENST00000681712+ENST00000506654+ENST00000681168+ENST00000680985…	ENSG00000127022+ENSG00000225051_053	ENSG00000127022+ENSG00000225051	053	NA			1.79547	2.99746	0.00292327	0.276144
chr12	57516953	57517180	ENST00000552740+ENST00000547526+ENST00000346473+ENST00000551116+ENST00000623876+ENST00000547303	ENSG00000285133+ENSG00000175197_005	ENSG00000285133+ENSG00000175197	005	NA			1.85741	3.01678	0.00294462	0.277931
chr10	5746179	5750027	ENST00000645567+ENST00000328090	ENSG00000108021_032	ENSG00000108021	032	54906	TASOR2	transcription activation suppressor family member 2	2.13858	3.01812	0.00295213	0.278411
chr22	50582855	50582965	ENST00000492556	ENSG00000100288+ENSG00000254413+ENSG00000205560_092	ENSG00000100288+ENSG00000254413+ENSG00000205560	092	NA			-2.50765	-2.98121	0.00296476	0.279371
chr14	102038698	102038848	ENST00000679720+ENST00000681283+ENST00000643437+ENST00000681574+ENST00000680423+ENST00000680715+ENST00000684561+ENST00000681123+ENST00000644794+ENST00000679910+ENST00000681010+ENST00000555800+ENST00000645149+ENST00000681536+ENST00000647204+ENST00000681066+ENST00000680120+ENST00000681822+ENST00000680313+ENST00000643829+ENST00000644881+ENST00000679486+ENST00000360184+ENST00000647366+ENST00000680200…	ENSG00000197102_118	ENSG00000197102	118	1778	DYNC1H1	dynein cytoplasmic 1 heavy chain 1	-1.69348	-2.98101	0.00297272	0.279891
chr2	26209780	26209889	ENST00000645274+ENST00000643233+ENST00000492433+ENST00000644428+ENST00000646031+ENST00000643063+ENST00000646483+ENST00000643057+ENST00000380649	ENSG00000084754_019	ENSG00000084754	019	3030	HADHA	hydroxyacyl-CoA dehydrogenase trifunctional multienzyme complex subunit alpha	1.78651	2.9954	0.00298331	0.280217
chr7	98315460	98315612	ENST00000005260+ENST00000462558	ENSG00000006453_011	ENSG00000006453	011	55971	BAIAP2L1	BAR/IMD domain containing adaptor protein 2 like 1	1.77951	3.01473	0.00298353	0.280217
chr7	98317219	98317236	ENST00000005260+ENST00000462558	ENSG00000006453_012	ENSG00000006453	012	55971	BAIAP2L1	BAR/IMD domain containing adaptor protein 2 like 1	1.77951	3.01473	0.00298353	0.280217
chr7	100335978	100336307	ENST00000675162	ENSG00000078319_065	ENSG00000078319	065	5379	PMS2P1	PMS1 homolog 2, mismatch repair system component pseudogene 1	-0.593197	-3.00493	0.00299087	0.280572
chr2	73234236	73234268	ENST00000539919+ENST00000540468	ENSG00000135624_005	ENSG00000135624	005	10574	CCT7	chaperonin containing TCP1 subunit 7	-1.94426	-2.99603	0.00299222	0.280572
chr15	43415594	43415721	ENST00000572085+ENST00000411772+ENST00000476454+ENST00000263801+ENST00000450115+ENST00000382039+ENST00000382044+ENST00000434561	ENSG00000067369_016	ENSG00000067369	016	7158	TP53BP1	tumor protein p53 binding protein 1	1.73947	2.9957	0.00299528	0.280629
chr7	785574	786031	ENST00000440747+ENST00000403952+ENST00000297440	ENSG00000164818_026	ENSG00000164818	026	54919	DNAAF5	dynein axonemal assembly factor 5	1.80044	3.05761	0.00300055	0.280715
chr10	70098223	70099619	ENST00000373248	ENSG00000042286_001	ENSG00000042286	001	84883	AIFM2	apoptosis inducing factor mitochondria associated 2	-1.66103	-3.0318	0.00300354	0.280715
chr3	172764414	172764500	ENST00000232458+ENST00000392692+ENST00000441497+ENST00000540509+ENST00000417960	ENSG00000114346_032	ENSG00000114346	032	1894	ECT2	epithelial cell transforming 2	-1.71613	-2.99721	0.00300692	0.280715
chr20	21303331	21303473	ENST00000377191	ENSG00000088930_001	ENSG00000088930	001	22803	XRN2	5'-3' exoribonuclease 2	-1.41042	-2.99916	0.00300885	0.280715
chr6	29944122	29944397	ENST00000461903+ENST00000638375+ENST00000376806+ENST00000496081+ENST00000376802+ENST00000495183+ENST00000376809+ENST00000396634+ENST00000479320	ENSG00000206503_015	ENSG00000206503	015	3105	HLA-A	major histocompatibility complex, class I, A	1.73032	3.01173	0.00301152	0.280715
chr11	66336435	66336436	ENST00000530745	ENSG00000174791_029	ENSG00000174791	029	9610	RIN1	Ras and Rab interactor 1	-1.75741	-3.02658	0.00301242	0.280715
chr10	32908368	32908534	ENST00000678952+ENST00000396033+ENST00000423113+ENST00000677999+ENST00000676895+ENST00000302278+ENST00000474568+ENST00000678766+ENST00000678989+ENST00000678591+ENST00000678701+ENST00000609742+ENST00000677310+ENST00000494395+ENST00000676460+ENST00000679187+ENST00000678479+ENST00000417122+ENST00000677363+ENST00000678120+ENST00000676964+ENST00000488494+ENST00000488427+ENST00000437302+ENST00000678943…	ENSG00000150093_019	ENSG00000150093	019	3688	ITGB1	integrin subunit beta 1	1.79847	2.9838	0.00301337	0.280715
chr8	91071138	91071289	ENST00000617869+ENST00000615618+ENST00000524027+ENST00000522894+ENST00000404789+ENST00000285420	ENSG00000155100_005	ENSG00000155100	005	51633	OTUD6B	OTU deubiquitinase 6B	1.89097	3.06503	0.00302243	0.28133
chr3	23916804	23916978	ENST00000611050	ENSG00000174748_002	ENSG00000174748	002	6138	RPL15	ribosomal protein L15	-1.0709	-2.99178	0.00303277	0.281873
chr10	110901586	110901612	ENST00000398289+ENST00000651766+ENST00000652043+ENST00000454061+ENST00000652400+ENST00000651952+ENST00000448814+ENST00000605265+ENST00000605742+ENST00000447005+ENST00000652396	ENSG00000214413_019	ENSG00000214413	019	92482	BBIP1	BBSome interacting protein 1	2.03721	3.01163	0.00303469	0.281873
chr22	36266889	36267083	ENST00000426053+ENST00000397279+ENST00000319136+ENST00000397278+ENST00000422706	ENSG00000100342_025	ENSG00000100342	025	8542	APOL1	apolipoprotein L1	1.90052	3.00917	0.00303566	0.281873
chr1	43170818	43170879	ENST00000463906+ENST00000236051+ENST00000431635+ENST00000491223	ENSG00000117395+ENSG00000284410_009	ENSG00000117395+ENSG00000284410	009	NA			1.98826	2.99682	0.0030425	0.282025
chr5	97182801	97183125	ENST00000510384	ENSG00000058729_019	ENSG00000058729	019	55781	RIOK2	RIO kinase 2	-1.88927	-3.05247	0.00304714	0.282025
chr2	218594169	218594526	ENST00000627282+ENST00000418808+ENST00000542068+ENST00000273064	ENSG00000144580_026	ENSG00000144580	026	9125	CNOT9	CCR4-NOT transcription complex subunit 9	1.78393	3.04408	0.00305023	0.282025
chr6	125219962	125220152	ENST00000608456	ENSG00000111906_001	ENSG00000111906	001	51020	HDDC2	HD domain containing 2	-0.822241	-3.03224	0.00305566	0.282025
chr19	1036563	1036677	ENST00000562075+ENST00000607102	ENSG00000064666_022	ENSG00000064666	022	1265	CNN2	calponin 2	-1.76416	-3.00087	0.0030591	0.282025
chr9	137614367	137614403	ENST00000371421+ENST00000497877+ENST00000475658+ENST00000495220+ENST00000491911+ENST00000419386	ENSG00000283411+ENSG00000181090+ENSG00000197070_031	ENSG00000283411+ENSG00000181090+ENSG00000197070	031	NA			-1.72543	-2.97733	0.00306151	0.282025
chr6	31272087	31272090	ENST00000376237+ENST00000484378+ENST00000495835	ENSG00000204525_024	ENSG00000204525	024	3107	HLA-C	major histocompatibility complex, class I, C	-1.96063	-2.99742	0.00306228	0.282025
chr6	31272091	31272105	ENST00000376237+ENST00000495835	ENSG00000204525_025	ENSG00000204525	025	3107	HLA-C	major histocompatibility complex, class I, C	-1.96063	-2.99742	0.00306228	0.282025
chr14	57268824	57268837	ENST00000340918+ENST00000621441+ENST00000555148+ENST00000413566	ENSG00000070367_042	ENSG00000070367	042	10640	EXOC5	exocyst complex component 5	-1.62161	-3.00376	0.00306691	0.282025
chr8	42398712	42398864	ENST00000522572+ENST00000521158+ENST00000022615+ENST00000520115+ENST00000521348+ENST00000522010+ENST00000518563+ENST00000522069+ENST00000518495	ENSG00000078668_017	ENSG00000078668	017	7419	VDAC3	voltage dependent anion channel 3	1.75568	3.03535	0.00306882	0.282025
chr16	4880446	4882360	ENST00000396658+ENST00000262376	ENSG00000118900_036	ENSG00000118900	036	29855	UBN1	ubinuclein 1	-0.491587	-2.99283	0.00306948	0.282025
chr17	1005010	1005148	ENST00000572441+ENST00000574139+ENST00000302538+ENST00000544583+ENST00000572585	ENSG00000159842_003	ENSG00000159842	003	29	ABR	ABR activator of RhoGEF and GTPase	-1.82246	-2.98973	0.00306955	0.282025
chr1	168043025	168043140	ENST00000367840+ENST00000312263+ENST00000432587+ENST00000489398+ENST00000367843	ENSG00000143164_030	ENSG00000143164	030	55827	DCAF6	DDB1 and CUL4 associated factor 6	1.89652	3.00323	0.00307193	0.282025
chr8	124554791	124556290	ENST00000677095	ENSG00000147684_030	ENSG00000147684	030	4715	NDUFB9	NADH:ubiquinone oxidoreductase subunit B9	1.39013	3.00124	0.00307247	0.282025
chr12	56725037	56725256	ENST00000548084+ENST00000678066+ENST00000552540+ENST00000393891+ENST00000678047+ENST00000678416	ENSG00000285625+ENSG00000196531+ENSG00000198056_049	ENSG00000285625+ENSG00000196531+ENSG00000198056	049	NA			-1.82177	-2.97898	0.00307428	0.282025
chr2	9489811	9489856	ENST00000648857+ENST00000647610+ENST00000310823+ENST00000649227+ENST00000648548+ENST00000647979	ENSG00000151694_006	ENSG00000151694	006	6868	ADAM17	ADAM metallopeptidase domain 17	-1.86054	-2.98617	0.0030871	0.282848
chr22	50530409	50530425	ENST00000468249+ENST00000401779	ENSG00000177989+ENSG00000025708+ENSG00000284194_055	ENSG00000177989+ENSG00000025708+ENSG00000284194	055	NA			-1.8164	-2.97133	0.00308819	0.282848
chr17	48048370	48048462	ENST00000357480+ENST00000585291+ENST00000362042+ENST00000584137	ENSG00000082641_004	ENSG00000082641	004	4779	NFE2L1	nuclear factor, erythroid 2 like 1	-1.80776	-2.982	0.00309291	0.283053
chr1	209851204	209857565	ENST00000491415	ENSG00000117597_016	ENSG00000117597	016	27042	UTP25	UTP25 small subunit processor component	1.97288	3.05652	0.00309969	0.283217
chr3	179586488	179586545	ENST00000461125	ENSG00000136518_035	ENSG00000136518	035	86	ACTL6A	actin like 6A	-1.85894	-2.99826	0.00310117	0.283217
chr12	6521798	6521919	ENST00000382457+ENST00000539084+ENST00000315579+ENST00000542472	ENSG00000010292_034	ENSG00000010292	034	9918	NCAPD2	non-SMC condensin I complex subunit D2	1.87323	2.97978	0.0031032	0.283217
chr2	202555252	202556531	ENST00000638587+ENST00000374580	ENSG00000204217_018	ENSG00000204217	018	659	BMPR2	bone morphogenetic protein receptor type 2	2.39793	3.08366	0.00310533	0.283217
chr7	103353921	103353958	ENST00000435765+ENST00000679205+ENST00000425206+ENST00000678488+ENST00000678493+ENST00000677769+ENST00000679341+ENST00000677943+ENST00000292644+ENST00000457587+ENST00000677281+ENST00000679046+ENST00000460021	ENSG00000105819+ENSG00000161057_049	ENSG00000105819+ENSG00000161057	049	NA			1.70737	2.98488	0.00310805	0.283217
chr18	12353005	12353158	ENST00000269143	ENSG00000141385_012	ENSG00000141385	012	10939	AFG3L2	AFG3 like matrix AAA peptidase subunit 2	1.93504	3.00639	0.00310955	0.283217
chr17	82273467	82273697	ENST00000314028+ENST00000392334	ENSG00000141551_069	ENSG00000141551	069	1453	CSNK1D	casein kinase 1 delta	-1.90389	-2.96993	0.00311472	0.283462
chr5	1798390	1798828	ENST00000505818+ENST00000505059+ENST00000508987+ENST00000382647	ENSG00000171421_004	ENSG00000171421	004	64979	MRPL36	mitochondrial ribosomal protein L36	2.62744	3.1026	0.00312073	0.283558
chr5	1801334	1801366	ENST00000505818	ENSG00000171421_012	ENSG00000171421	012	64979	MRPL36	mitochondrial ribosomal protein L36	-2.62744	-3.1026	0.00312073	0.283558
chr21	46224651	46224834	ENST00000626933	ENSG00000223901_005	ENSG00000223901	005	NA			1.75276	3.0802	0.0031366	0.284657
chr11	70407298	70407352	ENST00000527622+ENST00000346329+ENST00000482755+ENST00000301843+ENST00000376561	ENSG00000085733_006	ENSG00000085733	006	2017	CTTN	cortactin	1.7128	2.9794	0.0031385	0.284657
chr15	74937915	74938066	ENST00000567270+ENST00000568783+ENST00000322347+ENST00000564811+ENST00000562233	ENSG00000178741_010	ENSG00000178741	010	9377	COX5A	cytochrome c oxidase subunit 5A	-2.42677	-3.05396	0.0031403	0.284657
chr9	35673811	35675866	ENST00000490638	ENSG00000137135_025	ENSG00000137135	025	84904	ARHGEF39	Rho guanine nucleotide exchange factor 39	-1.39983	-3.02681	0.00314915	0.285032
chr17	59619689	59619857	ENST00000621829	ENSG00000141367_001	ENSG00000141367	001	1213	CLTC	clathrin heavy chain	-1.92672	-2.97491	0.0031515	0.285032
chr16	57086	57372	ENST00000397876+ENST00000466183+ENST00000481947+ENST00000383018+ENST00000293861	ENSG00000161981_016	ENSG00000161981	016	79622	SNRNP25	small nuclear ribonucleoprotein U11/U12 subunit 25	1.82635	2.99276	0.0031549	0.285032
chr2	68157796	68158122	ENST00000406334	ENSG00000243667+ENSG00000221823+ENSG00000273398_024	ENSG00000243667+ENSG00000221823+ENSG00000273398	024	NA			-0.581054	-3.00759	0.00315741	0.285032
chr16	4795369	4795377	ENST00000586005	ENSG00000267795_009	ENSG00000267795	009	440335	SMIM22	small integral membrane protein 22	-1.90405	-2.99242	0.0031582	0.285032
chr14	49782083	49783813	ENST00000298310	ENSG00000165525_001	ENSG00000165525	001	9147	NEMF	nuclear export mediator factor	-0.508746	-2.9766	0.00315938	0.285032
chr1	19485514	19485537	ENST00000459967+ENST00000674432+ENST00000482808+ENST00000264202+ENST00000375144	ENSG00000077549_037	ENSG00000077549	037	832	CAPZB	capping actin protein of muscle Z-line subunit beta	-2.07896	-2.98575	0.00316279	0.285114
chr18	49481681	49482065	ENST00000584895+ENST00000613385+ENST00000318240	ENSG00000215472+ENSG00000271982+ENSG00000177576+ENSG00000206602+ENSG00000202093+ENSG00000265681_003	ENSG00000215472+ENSG00000271982+ENSG00000177576+ENSG00000206602+ENSG00000202093+ENSG00000265681	003	NA			-1.81604	-2.97796	0.00316827	0.285323
chr11	66665856	66668374	ENST00000396053	ENSG00000239306+ENSG00000248643+ENSG00000173933_056	ENSG00000239306+ENSG00000248643+ENSG00000173933	056	NA			-0.856393	-3.00988	0.00317089	0.285323
chr3	186581375	186581513	ENST00000681475+ENST00000439351+ENST00000679794+ENST00000680338+ENST00000681543+ENST00000265028+ENST00000495390+ENST00000464877	ENSG00000283149+ENSG00000283390+ENSG00000090520_015	ENSG00000283149+ENSG00000283390+ENSG00000090520	015	NA			1.86204	2.99971	0.00317447	0.285323
chr1	244854318	244854503	ENST00000649899+ENST00000638716+ENST00000639064+ENST00000283179+ENST00000366527+ENST00000639880+ENST00000476241+ENST00000440865+ENST00000366525+ENST00000639628+ENST00000468690+ENST00000638475+ENST00000639824+ENST00000444376+ENST00000640056+ENST00000640001+ENST00000638952+ENST00000489705+ENST00000640218	ENSG00000153187_034	ENSG00000153187	034	3192	HNRNPU	heterogeneous nuclear ribonucleoprotein U	1.73416	2.964	0.00317508	0.285323
chr16	48351900	48355685	ENST00000285737	ENSG00000102910_029	ENSG00000102910	029	83752	LONP2	lon peptidase 2, peroxisomal	-1.6593	-2.98864	0.00317828	0.285386
chr19	19009855	19010342	ENST00000330854+ENST00000601879+ENST00000337018+ENST00000598240+ENST00000594773+ENST00000452918+ENST00000600377+ENST00000600239	ENSG00000064607_032	ENSG00000064607	032	10147	SUGP2	SURP and G-patch domain containing 2	1.62309	3.02985	0.00318366	0.285646
chr19	10114781	10115372	ENST00000321826	ENSG00000244165+ENSG00000130810+ENSG00000243207_040	ENSG00000244165+ENSG00000130810+ENSG00000243207	040	NA			-0.543183	-2.99095	0.00319167	0.285983
chr17	6641753	6641834	ENST00000571029+ENST00000577146+ENST00000574734+ENST00000574838+ENST00000571957+ENST00000574429+ENST00000570330+ENST00000576020+ENST00000573792+ENST00000250101	ENSG00000129235_016	ENSG00000129235	016	84817	TXNDC17	thioredoxin domain containing 17	2.16236	2.99371	0.00319337	0.285983
chr5	55936650	55940965	ENST00000336909+ENST00000381298+ENST00000381287+ENST00000651614	ENSG00000134352_004	ENSG00000134352	004	3572	IL6ST	interleukin 6 cytokine family signal transducer	1.61379	2.99273	0.00319492	0.285983
chr5	37305057	37305210	ENST00000231498+ENST00000513532+ENST00000502533+ENST00000381843	ENSG00000113569_017	ENSG00000113569	017	9631	NUP155	nucleoporin 155	1.5189	2.99956	0.00320428	0.286597
chr17	29578299	29578371	ENST00000585148+ENST00000225394+ENST00000579937+ENST00000581925+ENST00000394869+ENST00000586574+ENST00000581348+ENST00000473217	ENSG00000108262_027	ENSG00000108262	027	28964	GIT1	GIT ArfGAP 1	1.74673	2.97192	0.00321359	0.28712
chr17	6451066	6451469	ENST00000572447	ENSG00000129195_026	ENSG00000129195	026	54478	PIMREG	PICALM interacting mitotic regulator	-1.33264	-3.01434	0.00321515	0.28712
chr14	35317249	35317347	ENST00000540871+ENST00000261479+ENST00000554961+ENST00000622405+ENST00000554541+ENST00000557565+ENST00000554457+ENST00000556221+ENST00000556506+ENST00000553809+ENST00000555764	ENSG00000100902+ENSG00000258790+ENSG00000100890_067	ENSG00000100902+ENSG00000258790+ENSG00000100890	067	NA			1.76868	2.96925	0.00322047	0.287289
chr6	34871819	34871925	ENST00000192788+ENST00000452449	ENSG00000065060+ENSG00000252106_021	ENSG00000065060+ENSG00000252106	021	NA			1.9492	2.99776	0.00322207	0.287289
chr17	81890790	81890851	ENST00000571570	ENSG00000183979+ENSG00000141552_001	ENSG00000183979+ENSG00000141552	001	NA			-0.441987	-2.97365	0.0032291	0.287691
chr2	178621840	178622008	ENST00000342175+ENST00000591111+ENST00000589042+ENST00000342992+ENST00000460472+ENST00000359218	ENSG00000238542+ENSG00000155657+ENSG00000163492_121	ENSG00000238542+ENSG00000155657+ENSG00000163492	121	NA			-2.0212	-2.9516	0.00323263	0.287782
chr19	49015817	49015892	ENST00000601968+ENST00000221413+ENST00000596247+ENST00000595090+ENST00000594338+ENST00000595002	ENSG00000183207_040	ENSG00000183207	040	10856	RUVBL2	RuvB like AAA ATPase 2	-1.84954	-2.98994	0.00324585	0.288734
chr10	32958197	32958199	ENST00000484088+ENST00000678952+ENST00000677999+ENST00000676895+ENST00000302278+ENST00000474568+ENST00000678766+ENST00000678989+ENST00000678591+ENST00000609742+ENST00000677310+ENST00000676460+ENST00000679187+ENST00000678479+ENST00000417122+ENST00000677363+ENST00000678120+ENST00000676964+ENST00000488494+ENST00000488427+ENST00000678943+ENST00000676623+ENST00000676659	ENSG00000150093_071	ENSG00000150093	071	3688	ITGB1	integrin subunit beta 1	-1.70036	-2.95955	0.00325566	0.289157
chr10	32958200	32958218	ENST00000484088+ENST00000678952+ENST00000677999+ENST00000676895+ENST00000302278+ENST00000678766+ENST00000678989+ENST00000678591+ENST00000609742+ENST00000677310+ENST00000676460+ENST00000679187+ENST00000678479+ENST00000417122+ENST00000678120+ENST00000676964+ENST00000488494+ENST00000488427+ENST00000678943+ENST00000676623+ENST00000676659	ENSG00000150093_072	ENSG00000150093	072	3688	ITGB1	integrin subunit beta 1	-1.70036	-2.95955	0.00325566	0.289157
chr15	82461304	82464707	ENST00000456932	ENSG00000276710+ENSG00000278603_002	ENSG00000276710+ENSG00000278603	002	NA			1.84192	3.00982	0.00325953	0.289276
chr22	23791811	23791867	ENST00000417137+ENST00000643421+ENST00000646421+ENST00000634926+ENST00000635578+ENST00000646723+ENST00000407082+ENST00000491967+ENST00000644462+ENST00000644036+ENST00000263121+ENST00000644619+ENST00000344921+ENST00000407422+ENST00000646911	ENSG00000099956_016	ENSG00000099956	016	6598	SMARCB1	SWI/SNF related, matrix associated, actin dependent regulator of chromatin, subfamily b, member 1	1.83865	2.98187	0.00326374	0.289426
chr5	66177517	66177658	ENST00000519205+ENST00000519259+ENST00000522214+ENST00000284041+ENST00000334121+ENST00000380918+ENST00000520953+ENST00000522912	ENSG00000153914_043	ENSG00000153914	043	140890	SREK1	splicing regulatory glutamic acid and lysine rich protein 1	1.6852	2.98291	0.00327242	0.289676
chr2	37222380	37222563	ENST00000234170	ENSG00000115816_015	ENSG00000115816	015	10153	CEBPZ	CCAAT enhancer binding protein zeta	1.73226	2.98095	0.00327302	0.289676
chr2	219250729	219250771	ENST00000248437+ENST00000498660+ENST00000392088	ENSG00000127824_003	ENSG00000127824	003	7277	TUBA4A	tubulin alpha 4a	1.90246	2.99536	0.0032782	0.289676
chr14	65413022	65413068	ENST00000553924+ENST00000673929+ENST00000554610+ENST00000674118+ENST00000358307+ENST00000557338	ENSG00000033170_013	ENSG00000033170	013	2530	FUT8	fucosyltransferase 8	1.60428	2.98033	0.00327934	0.289676
chr3	57597639	57598220	ENST00000488156	ENSG00000168374_024	ENSG00000168374	024	378	ARF4	ADP ribosylation factor 4	-1.64769	-3.03702	0.00328365	0.289676
chr12	56159975	56160024	ENST00000547649+ENST00000551589+ENST00000548293+ENST00000348108+ENST00000550639+ENST00000548725+ENST00000549392+ENST00000293422+ENST00000548580+ENST00000548400+ENST00000552297+ENST00000550697+ENST00000550184+ENST00000536128+ENST00000547408+ENST00000547703+ENST00000549566	ENSG00000196465+ENSG00000092841_056	ENSG00000196465+ENSG00000092841	056	NA			1.73608	2.9561	0.00328496	0.289676
chr7	103312289	103312473	ENST00000379263	ENSG00000105821_001	ENSG00000105821	001	27000	DNAJC2	DnaJ heat shock protein family (Hsp40) member C2	-0.767217	-2.96951	0.00329164	0.289676
chr19	18941123	18941190	ENST00000392351+ENST00000594794	ENSG00000268193+ENSG00000105669+ENSG00000051128_068	ENSG00000268193+ENSG00000105669+ENSG00000051128	068	NA			-1.80683	-2.95477	0.0032928	0.289676
chr3	184299241	184299250	ENST00000459910+ENST00000487475+ENST00000417952+ENST00000310118	ENSG00000175166_004	ENSG00000175166	004	5708	PSMD2	proteasome 26S subunit ubiquitin receptor, non-ATPase 2	-1.83016	-2.9545	0.00329564	0.289676
chr15	44570653	44570658	ENST00000559347+ENST00000682495+ENST00000683734+ENST00000682460+ENST00000683186+ENST00000684235+ENST00000427534+ENST00000682065+ENST00000558138+ENST00000535302+ENST00000261866+ENST00000684038+ENST00000559511+ENST00000683753+ENST00000682669+ENST00000559933	ENSG00000104133_018	ENSG00000104133	018	80208	SPG11	SPG11 vesicle trafficking associated, spatacsin	-1.63613	-2.97007	0.00329695	0.289676
chr7	103347674	103347781	ENST00000435765+ENST00000679205+ENST00000425206+ENST00000678488+ENST00000679250+ENST00000678493+ENST00000679341+ENST00000292644+ENST00000457587+ENST00000677281+ENST00000679046	ENSG00000105819+ENSG00000161057_045	ENSG00000105819+ENSG00000161057	045	NA			1.7	2.96609	0.0032976	0.289676
chr16	67846772	67846823	ENST00000565132	ENSG00000102901_092	ENSG00000102901	092	80152	CENPT	centromere protein T	1.72253	2.97235	0.00329834	0.289676
chr9	15489986	15490124	ENST00000380733+ENST00000380715+ENST00000380716+ENST00000397519+ENST00000487363+ENST00000463712+ENST00000380738	ENSG00000164985_022	ENSG00000164985	022	11168	PSIP1	PC4 and SFRS1 interacting protein 1	1.7466	2.97505	0.00329949	0.289676
chr14	24146647	24146809	ENST00000558931+ENST00000558273	ENSG00000283856+ENSG00000100911_053	ENSG00000283856+ENSG00000100911	053	NA			-1.96322	-2.96927	0.00330526	0.28984
chr14	64704102	64704131	ENST00000555982	ENSG00000126822_001	ENSG00000126822	001	26030	PLEKHG3	pleckstrin homology and RhoGEF domain containing G3	-1.97117	-2.99232	0.00330889	0.28984
chr12	49761704	49761779	ENST00000550040+ENST00000547798+ENST00000549471+ENST00000552370+ENST00000267115+ENST00000547013+ENST00000549385+ENST00000395006+ENST00000552699+ENST00000423828	ENSG00000139644_059	ENSG00000139644	059	7009	TMBIM6	transmembrane BAX inhibitor motif containing 6	1.72925	2.97413	0.00330896	0.28984
chr20	63202287	63203807	ENST00000370339	ENSG00000149658_003	ENSG00000149658	003	54915	YTHDF1	YTH N6-methyladenosine RNA binding protein 1	2.07019	3.06137	0.00331157	0.289847
chr19	49107822	49108563	ENST00000595231+ENST00000544278+ENST00000221448+ENST00000401730+ENST00000601065+ENST00000598441	ENSG00000104852_026	ENSG00000104852	026	6625	SNRNP70	small nuclear ribonucleoprotein U1 subunit 70	-0.990549	-2.98969	0.0033166	0.290066
chr6	3113053	3115150	ENST00000676965+ENST00000677799+ENST00000679118+ENST00000679677+ENST00000676758+ENST00000678874+ENST00000677361+ENST00000676591+ENST00000380409+ENST00000259808+ENST00000679335	ENSG00000137275_040	ENSG00000137275	040	8737	RIPK1	receptor interacting serine/threonine kinase 1	1.93316	2.99414	0.00332719	0.290321
chr12	48340008	48342420	ENST00000301042+ENST00000547026+ENST00000544117	ENSG00000167528_002	ENSG00000167528	002	121274	ZNF641	zinc finger protein 641	2.24224	3.05889	0.00333527	0.290321
chr6	32186475	32186603	ENST00000495300	ENSG00000273333+ENSG00000204304_006	ENSG00000273333+ENSG00000204304	006	NA			1.73781	2.97013	0.00333527	0.290321
chr2	223977628	223980310	ENST00000473202	ENSG00000135919_006	ENSG00000135919	006	5270	SERPINE2	serpin family E member 2	-1.93793	-2.99328	0.00333602	0.290321
chr3	32532986	32533097	ENST00000273130+ENST00000481915+ENST00000432458+ENST00000472985	ENSG00000144635_011	ENSG00000144635	011	51143	DYNC1LI1	dynein cytoplasmic 1 light intermediate chain 1	1.61988	2.99317	0.00333706	0.290321
chr5	96900190	96900242	ENST00000513084+ENST00000513368	ENSG00000164308_021	ENSG00000164308	021	64167	ERAP2	endoplasmic reticulum aminopeptidase 2	-1.8078	-2.97391	0.00334539	0.290321
chr2	3498661	3499082	ENST00000415131+ENST00000382093+ENST00000327435	ENSG00000182551_003	ENSG00000182551	003	55256	ADI1	acireductone dioxygenase 1	1.78678	3.00659	0.00334735	0.290321
chr5	37065503	37066413	ENST00000282516	ENSG00000164190_062	ENSG00000164190	062	25836	NIPBL	NIPBL cohesin loading factor	-1.75156	-2.95738	0.00335003	0.290321
chr17	75148529	75148671	ENST00000304834+ENST00000409753+ENST00000584079+ENST00000356033+ENST00000581874+ENST00000465454+ENST00000482348+ENST00000470924+ENST00000476258+ENST00000580380+ENST00000481647	ENSG00000189159+ENSG00000188612_015	ENSG00000189159+ENSG00000188612	015	NA			-0.873391	-2.97174	0.00335012	0.290321
chr2	130153702	130153935	ENST00000457039+ENST00000680987+ENST00000454468+ENST00000449159+ENST00000431183+ENST00000680810+ENST00000680298+ENST00000491128+ENST00000433118+ENST00000680679+ENST00000491319+ENST00000482171+ENST00000409031+ENST00000412570+ENST00000680401+ENST00000351288+ENST00000439886	ENSG00000136699_014	ENSG00000136699	014	55627	SMPD4	sphingomyelin phosphodiesterase 4	1.97258	3.01228	0.00335587	0.290321
chr11	404236	404323	ENST00000525642+ENST00000331563	ENSG00000184363_035	ENSG00000184363	035	11187	PKP3	plakophilin 3	1.80078	2.96033	0.00335786	0.290321
chr22	39520752	39521257	ENST00000337304	ENSG00000128272_013	ENSG00000128272	013	468	ATF4	activating transcription factor 4	-1.49745	-2.9744	0.00335993	0.290321
chr2	85611378	85611580	ENST00000474572	ENSG00000168883_002	ENSG00000168883	002	10713	USP39	ubiquitin specific peptidase 39	-0.933487	-2.99961	0.00336197	0.290321
chr5	83056884	83057154	ENST00000504622+ENST00000503892+ENST00000502346+ENST00000511450+ENST00000509770+ENST00000511118	ENSG00000174695_006	ENSG00000174695	006	153339	TMEM167A	transmembrane protein 167A	2.07945	3.00503	0.00336309	0.290321
chr22	50529748	50529754	ENST00000487577+ENST00000651095+ENST00000395680+ENST00000468249	ENSG00000177989+ENSG00000025708+ENSG00000284194_045	ENSG00000177989+ENSG00000025708+ENSG00000284194	045	NA			1.3674	2.94459	0.00336362	0.290321
chr18	9708323	9708444	ENST00000583137+ENST00000581109+ENST00000578734+ENST00000578921	ENSG00000168461_004	ENSG00000168461	004	11031	RAB31	RAB31, member RAS oncogene family	-1.834	-3.0191	0.00336588	0.290321
chr4	39454930	39454944	ENST00000645496+ENST00000508595+ENST00000511643+ENST00000506581+ENST00000449470+ENST00000644328+ENST00000295955+ENST00000503277	ENSG00000163682_010	ENSG00000163682	010	6133	RPL9	ribosomal protein L9	-2.01303	-2.9807	0.00336617	0.290321
chr14	23562369	23562406	ENST00000554477+ENST00000397120+ENST00000460049+ENST00000555118+ENST00000308724+ENST00000535852+ENST00000555510+ENST00000465445+ENST00000554554+ENST00000556966+ENST00000554982	ENSG00000213983+ENSG00000092051_023	ENSG00000213983+ENSG00000092051	023	NA			1.31529	2.93987	0.00336829	0.290321
chr9	128994924	128995135	ENST00000485158	ENSG00000175287+ENSG00000251184+ENSG00000095319_085	ENSG00000175287+ENSG00000251184+ENSG00000095319	085	NA			-1.8809	-2.95171	0.00337019	0.290321
chr16	1520131	1520343	ENST00000397417+ENST00000361339+ENST00000565298+ENST00000426508	ENSG00000280231+ENSG00000187535_007	ENSG00000280231+ENSG00000187535	007	NA			1.6017	2.98632	0.00337028	0.290321
chr6	79078029	79078254	ENST00000275034	ENSG00000146247_043	ENSG00000146247	043	55023	PHIP	pleckstrin homology domain interacting protein	-1.97549	-2.98288	0.00337286	0.290325
chr12	56163009	56163496	ENST00000551954	ENSG00000196465+ENSG00000092841_079	ENSG00000196465+ENSG00000092841	079	NA			-0.477663	-2.94753	0.00337554	0.290337
chr16	883780	884161	ENST00000569106	ENSG00000260022_001	ENSG00000260022	001	NA			-2.82688	-3.07385	0.00338527	0.290737
chr16	884943	885090	ENST00000569106	ENSG00000260022_002	ENSG00000260022	002	NA			2.82688	3.07385	0.00338527	0.290737
chr8	127735818	127735836	ENST00000651626+ENST00000259523+ENST00000517291	ENSG00000136997_005	ENSG00000136997	005	4609	MYC	MYC proto-oncogene, bHLH transcription factor	-1.85838	-2.9713	0.00339229	0.291121
chrX	16839283	16839390	ENST00000425696	ENSG00000102054_001	ENSG00000102054	001	5931	RBBP7	RB binding protein 7, chromatin remodeling factor	-2.02874	-2.95928	0.0033987	0.291452
chr20	41178455	41182113	ENST00000421422+ENST00000683867+ENST00000309060	ENSG00000174306_002	ENSG00000174306	002	23051	ZHX3	zinc fingers and homeoboxes 3	-1.22266	-2.99093	0.00340235	0.291547
chr6	106519131	106521453	ENST00000633556	ENSG00000112297_005	ENSG00000112297	005	202	CRYBG1	crystallin beta-gamma domain containing 1	1.68207	2.96812	0.00340604	0.291567
chr10	73912215	73912322	ENST00000446342+ENST00000372764+ENST00000494287+ENST00000481390	ENSG00000122861_010	ENSG00000122861	010	5328	PLAU	plasminogen activator, urokinase	1.58306	2.96625	0.00340768	0.291567
chr2	74969409	74969723	ENST00000465242+ENST00000233699+ENST00000483063	ENSG00000115350_012	ENSG00000115350	012	56655	POLE4	DNA polymerase epsilon 4, accessory subunit	1.8172	3.05103	0.00341144	0.291602
chr1	6393362	6393766	ENST00000361521+ENST00000545482	ENSG00000097021_021	ENSG00000097021	021	11332	ACOT7	acyl-CoA thioesterase 7	-1.94355	-2.98218	0.00341319	0.291602
chr14	58269975	58270417	ENST00000557290	ENSG00000100567_030	ENSG00000100567	030	5684	PSMA3	proteasome 20S subunit alpha 3	-0.701937	-2.95804	0.00342333	0.29225
chr20	41201286	41201384	ENST00000421422	ENSG00000174306_011	ENSG00000174306	011	23051	ZHX3	zinc fingers and homeoboxes 3	1.80095	2.98834	0.00342919	0.292532
chr19	11435444	11435618	ENST00000591946	ENSG00000130175_003	ENSG00000130175	003	5589	PRKCSH	protein kinase C substrate 80K-H	-1.71062	-2.94652	0.00343605	0.292899
chr5	179708250	179708380	ENST00000679523+ENST00000247461+ENST00000679719+ENST00000680092+ENST00000681265+ENST00000681504+ENST00000681431+ENST00000681076+ENST00000681072+ENST00000681894+ENST00000679471+ENST00000680812+ENST00000680614+ENST00000680984+ENST00000680837+ENST00000680504+ENST00000680013+ENST00000681674+ENST00000679527+ENST00000680406+ENST00000679395+ENST00000681712+ENST00000506654+ENST00000681168+ENST00000680985…	ENSG00000127022+ENSG00000225051_054	ENSG00000127022+ENSG00000225051	054	NA			1.74412	2.94622	0.00343931	0.292958
chr12	104325337	104325429	ENST00000503506+ENST00000429002+ENST00000526691+ENST00000529546+ENST00000388854+ENST00000524698+ENST00000529751+ENST00000525566+ENST00000397736+ENST00000354940+ENST00000526390+ENST00000527688+ENST00000526950	ENSG00000198431_049	ENSG00000198431	049	7296	TXNRD1	thioredoxin reductase 1	1.7536	2.95299	0.00344536	0.29314
chr9	128322414	128322447	ENST00000372890	ENSG00000167112_013	ENSG00000167112	013	26995	TRUB2	TruB pseudouridine synthase family member 2	-1.92912	-2.98243	0.00344816	0.29314
chr10	73911132	73911146	ENST00000446342+ENST00000372764	ENSG00000122861_004	ENSG00000122861	004	5328	PLAU	plasminogen activator, urokinase	-2.02802	-2.96235	0.00344913	0.29314
chr11	134225097	134225454	ENST00000532445+ENST00000534227	ENSG00000151503_065	ENSG00000151503	065	23310	NCAPD3	non-SMC condensin II complex subunit D3	-0.673093	-2.96496	0.00345948	0.293801
chr1	244843768	244845199	ENST00000366527+ENST00000475997+ENST00000640657	ENSG00000153187_006	ENSG00000153187	006	3192	HNRNPU	heterogeneous nuclear ribonucleoprotein U	-0.420703	-2.93671	0.00346328	0.293906
chr14	67364898	67365008	ENST00000466499+ENST00000557310+ENST00000256383+ENST00000556724+ENST00000555876	ENSG00000134001_006	ENSG00000134001	006	1965	EIF2S1	eukaryotic translation initiation factor 2 subunit alpha	1.72589	2.96595	0.00347087	0.294332
chr13	48261139	48261321	ENST00000650237+ENST00000647800+ENST00000648898+ENST00000649266+ENST00000648312+ENST00000378549+ENST00000463839+ENST00000649452+ENST00000648586	ENSG00000136156_023	ENSG00000136156	023	9445	ITM2B	integral membrane protein 2B	1.79608	2.96364	0.00347826	0.29474
chr21	33912289	33912366	ENST00000495005+ENST00000491703+ENST00000652380+ENST00000290299+ENST00000429238+ENST00000431254	ENSG00000159147+ENSG00000249209+ENSG00000241837_055	ENSG00000159147+ENSG00000249209+ENSG00000241837	055	NA			1.74769	2.95023	0.00348535	0.295122
chr2	1638846	1638978	ENST00000252804+ENST00000478155	ENSG00000130508_007	ENSG00000130508	007	7837	PXDN	peroxidasin	1.52142	2.95192	0.00348931	0.295239
chr8	100721030	100721112	ENST00000676662+ENST00000678954	ENSG00000070756+ENSG00000284570_060	ENSG00000070756+ENSG00000284570	060	NA			-2.04026	-2.93409	0.00349679	0.295427
chr20	63195429	63196366	ENST00000370339	ENSG00000149658_001	ENSG00000149658	001	54915	YTHDF1	YTH N6-methyladenosine RNA binding protein 1	-2.08507	-3.04216	0.00349941	0.295427
chr11	11948478	11948558	ENST00000399455+ENST00000530369+ENST00000527733+ENST00000339865+ENST00000530041+ENST00000531513	ENSG00000170242_036	ENSG00000170242	036	55031	USP47	ubiquitin specific peptidase 47	1.71325	2.97069	0.00350119	0.295427
chr3	122680839	122680858	ENST00000474629	ENSG00000173193_001	ENSG00000173193	001	54625	PARP14	poly(ADP-ribose) polymerase family member 14	-1.72659	-2.96094	0.0035027	0.295427
chr22	23800971	23801081	ENST00000417137+ENST00000643421+ENST00000646421+ENST00000646723+ENST00000644036+ENST00000491967+ENST00000644462+ENST00000644619+ENST00000647057+ENST00000344921+ENST00000407422+ENST00000646911	ENSG00000099956_021	ENSG00000099956	021	6598	SMARCB1	SWI/SNF related, matrix associated, actin dependent regulator of chromatin, subfamily b, member 1	1.89859	2.95892	0.00350444	0.295427
chr5	109378204	109379166	ENST00000361557+ENST00000361189	ENSG00000198961_008	ENSG00000198961	008	9867	PJA2	praja ring finger ubiquitin ligase 2	1.99359	2.98033	0.00351336	0.29592
chrX	48897481	48897911	ENST00000651767	ENSG00000102103_002	ENSG00000102103	002	10084	PQBP1	polyglutamine binding protein 1	-0.68088	-2.9562	0.00351547	0.29592
chr22	42270339	42270653	ENST00000677622	ENSG00000100207_015	ENSG00000100207	015	6942	TCF20	transcription factor 20	-1.94444	-3.00382	0.00352189	0.296111
chr19	38303558	38305103	ENST00000339413	ENSG00000167645_001	ENSG00000167645	001	90522	YIF1B	Yip1 interacting factor homolog B, membrane trafficking protein	-0.386957	-2.93901	0.0035248	0.296111
chr16	28879099	28879116	ENST00000357084+ENST00000395503+ENST00000563975	ENSG00000196296_004	ENSG00000196296	004	487	ATP2A1	ATPase sarcoplasmic/endoplasmic reticulum Ca2+ transporting 1	-1.11841	-2.94684	0.00353333	0.296111
chr9	83641548	83641591	ENST00000454393+ENST00000376419+ENST00000530832+ENST00000533522+ENST00000405990	ENSG00000148057_011	ENSG00000148057	011	414328	IDNK	IDNK gluconokinase	1.91567	2.97788	0.00353959	0.296111
chr16	18797953	18798044	ENST00000546206+ENST00000563861+ENST00000304414+ENST00000567969+ENST00000569976+ENST00000567078	ENSG00000134419+ENSG00000260342+ENSG00000170540_043	ENSG00000134419+ENSG00000260342+ENSG00000170540	043	NA			-1.90391	-2.95242	0.00353982	0.296111
chr16	18798701	18798722	ENST00000546206+ENST00000563861+ENST00000566391+ENST00000304414+ENST00000567969+ENST00000569976+ENST00000567078	ENSG00000134419+ENSG00000260342+ENSG00000170540_045	ENSG00000134419+ENSG00000260342+ENSG00000170540	045	NA			-1.90391	-2.95242	0.00353982	0.296111
chr2	18589563	18589564	ENST00000406971+ENST00000460052+ENST00000444297+ENST00000304081	ENSG00000250741+ENSG00000240857+ENSG00000185013_035	ENSG00000250741+ENSG00000240857+ENSG00000185013	035	NA			-1.73055	-2.94834	0.00354104	0.296111
chr2	18589565	18589569	ENST00000406971+ENST00000304081	ENSG00000250741+ENSG00000240857+ENSG00000185013_036	ENSG00000250741+ENSG00000240857+ENSG00000185013	036	NA			-1.73055	-2.94834	0.00354104	0.296111
chr2	18589570	18589572	ENST00000406971	ENSG00000250741+ENSG00000240857+ENSG00000185013_037	ENSG00000250741+ENSG00000240857+ENSG00000185013	037	NA			-1.73055	-2.94834	0.00354104	0.296111
chr9	21994821	21994873	ENST00000498628+ENST00000470819+ENST00000494262	ENSG00000147889_033	ENSG00000147889	033	1029	CDKN2A	cyclin dependent kinase inhibitor 2A	-1.43648	-2.96669	0.0035443	0.296154
chr5	177515186	177515258	ENST00000506965+ENST00000503078+ENST00000508279+ENST00000505081+ENST00000512431+ENST00000650742+ENST00000652618+ENST00000504781+ENST00000511040+ENST00000507900+ENST00000507955+ENST00000509576+ENST00000330503+ENST00000652623	ENSG00000183258_039	ENSG00000183258	039	51428	DDX41	DEAD-box helicase 41	1.77418	2.94782	0.00354673	0.296154
chr3	139367015	139367145	ENST00000503326+ENST00000510181+ENST00000512242+ENST00000507777+ENST00000677882+ENST00000514508+ENST00000677601+ENST00000512309+ENST00000333188+ENST00000677309+ENST00000677073	ENSG00000184432_022	ENSG00000184432	022	9276	COPB2	COPI coat complex subunit beta 2	2.12683	2.93997	0.00355546	0.296667
chr7	43595901	43596113	ENST00000462448+ENST00000319357+ENST00000648544	ENSG00000164543_004	ENSG00000164543	004	9263	STK17A	serine/threonine kinase 17a	1.78638	2.96212	0.00356369	0.296722
chr5	96781058	96781181	ENST00000512852+ENST00000296754+ENST00000443439	ENSG00000164307_007	ENSG00000164307	007	51752	ERAP1	endoplasmic reticulum aminopeptidase 1	1.91824	2.94501	0.00356522	0.296722
chr8	143816344	143816376	ENST00000526683	ENSG00000179950_001	ENSG00000179950	001	22827	PUF60	poly(U) binding splicing factor 60	-1.68018	-2.93768	0.00357112	0.296722
chr13	41080646	41080809	ENST00000379487	ENSG00000120688_009	ENSG00000120688	009	11193	WBP4	WW domain binding protein 4	1.64035	2.99131	0.00357265	0.296722
chr12	52952722	52952812	ENST00000549078+ENST00000550600+ENST00000548496+ENST00000388835+ENST00000388837	ENSG00000111057_019	ENSG00000111057	019	3875	KRT18	keratin 18	1.40535	2.95267	0.00357272	0.296722
chr14	103334189	103334191	ENST00000559249	ENSG00000100664_002	ENSG00000100664	002	1983	EIF5	eukaryotic translation initiation factor 5	-2.00911	-2.93672	0.00357465	0.296722
chr2	27342565	27342599	ENST00000590383+ENST00000626256	ENSG00000234945_032	ENSG00000234945	032	100505624	GTF3C2-AS1	GTF3C2 antisense RNA 1	1.57788	2.94394	0.00357719	0.296722
chr15	84647024	84647085	ENST00000560966	ENSG00000277578+ENSG00000177082_023	ENSG00000277578+ENSG00000177082	023	NA			-1.9067	-2.93973	0.00358143	0.296722
chr7	2378689	2378766	ENST00000468611+ENST00000475415+ENST00000494658+ENST00000465670+ENST00000360876+ENST00000397011	ENSG00000106263_036	ENSG00000106263	036	8662	EIF3B	eukaryotic translation initiation factor 3 subunit B	1.80687	2.94334	0.00358383	0.296722
chr9	130136124	130140164	ENST00000347136+ENST00000372410+ENST00000372406	ENSG00000148358_036	ENSG00000148358	036	57720	GPR107	G protein-coupled receptor 107	1.72842	2.99792	0.00358392	0.296722
chr11	320354	320464	ENST00000680932	ENSG00000142089_010	ENSG00000142089	010	10410	IFITM3	interferon induced transmembrane protein 3	-1.72404	-2.9737	0.00358465	0.296722
chr11	72095619	72095692	ENST00000538413+ENST00000642510+ENST00000642648+ENST00000324866+ENST00000423494+ENST00000536917+ENST00000289488	ENSG00000284844+ENSG00000284922+ENSG00000184154_043	ENSG00000284844+ENSG00000284922+ENSG00000184154	043	NA			1.80309	2.92849	0.00358844	0.296789
chr22	29788853	29789184	ENST00000458594+ENST00000397771+ENST00000542393+ENST00000487486+ENST00000307790	ENSG00000100325_006	ENSG00000100325	006	84164	ASCC2	activating signal cointegrator 1 complex subunit 2	-0.858065	-2.95966	0.00359065	0.296789
chr17	5431294	5432776	ENST00000575890	ENSG00000263272+ENSG00000108561+ENSG00000005100_002	ENSG00000263272+ENSG00000108561+ENSG00000005100	002	NA			-0.470106	-2.94589	0.00359619	0.296834
chr2	86195434	86195435	ENST00000620815+ENST00000410111+ENST00000474969+ENST00000486633+ENST00000449247	ENSG00000132305_035	ENSG00000132305	035	10989	IMMT	inner membrane mitochondrial protein	-1.87437	-2.94116	0.00359638	0.296834
chr12	6493387	6493400	ENST00000539714+ENST00000541399	ENSG00000010292_002	ENSG00000010292	002	9918	NCAPD2	non-SMC condensin I complex subunit D2	-1.8507	-2.93237	0.00360396	0.297111
chr2	47385166	47385210	ENST00000456133+ENST00000490733+ENST00000405271+ENST00000263735	ENSG00000119888_018	ENSG00000119888	018	4072	EPCAM	epithelial cell adhesion molecule	-1.95827	-2.97183	0.00360493	0.297111
chr7	98106862	98107280	ENST00000297293	ENSG00000164715_001	ENSG00000164715	001	22853	LMTK2	lemur tyrosine kinase 2	-2.23606	-3.0315	0.0036079	0.297141
chr3	185477326	185477396	ENST00000446828+ENST00000265026+ENST00000438053+ENST00000443863+ENST00000424227	ENSG00000073803_038	ENSG00000073803	038	9175	MAP3K13	mitogen-activated protein kinase kinase kinase 13	1.92595	2.95768	0.00361246	0.297303
chr14	23988840	23990213	ENST00000654375	ENSG00000215256_034	ENSG00000215256	034	55449	DHRS4-AS1	DHRS4 antisense RNA 1	1.34446	2.98701	0.0036186	0.297501
chr16	3035215	3035526	ENST00000576826+ENST00000572449+ENST00000642419+ENST00000389347	ENSG00000162069_019	ENSG00000162069	019	146439	BICDL2	BICD family like cargo adaptor 2	1.77612	2.9867	0.00362199	0.297501
chr4	82373487	82373624	ENST00000313899+ENST00000507010+ENST00000352301+ENST00000353341+ENST00000513584+ENST00000503822	ENSG00000138668_028	ENSG00000138668	028	3184	HNRNPD	heterogeneous nuclear ribonucleoprotein D	-2.0245	-2.93774	0.00362379	0.297501
chr12	89526199	89526262	ENST00000547474	ENSG00000257594+ENSG00000259075+ENSG00000139323_044	ENSG00000257594+ENSG00000259075+ENSG00000139323	044	NA			2.11905	2.95929	0.00362527	0.297501
chr12	56725517	56727197	ENST00000356769	ENSG00000285625+ENSG00000196531+ENSG00000198056_067	ENSG00000285625+ENSG00000196531+ENSG00000198056	067	NA			-1.85854	-2.92629	0.00363256	0.297688
chr1	53210015	53211250	ENST00000637726+ENST00000636239+ENST00000636891+ENST00000638135+ENST00000637252+ENST00000635862+ENST00000636867+ENST00000371486+ENST00000635888	ENSG00000157184_016	ENSG00000157184	016	1376	CPT2	carnitine palmitoyltransferase 2	1.62309	2.95862	0.00363276	0.297688
chr22	26499414	26499536	ENST00000450493+ENST00000405938+ENST00000407148+ENST00000407431+ENST00000619735+ENST00000407690	ENSG00000100109_014	ENSG00000100109	014	24144	TFIP11	tuftelin interacting protein 11	1.68963	2.94066	0.00364013	0.29794
chr12	53467844	53468467	ENST00000547048	ENSG00000257379+ENSG00000273658+ENSG00000205352+ENSG00000197111+ENSG00000282977_088	ENSG00000257379+ENSG00000273658+ENSG00000205352+ENSG00000197111+ENSG00000282977	088	NA			-1.83377	-2.92387	0.00364104	0.29794
chr2	68188514	68188690	ENST00000234310+ENST00000409377+ENST00000409752+ENST00000406334	ENSG00000243667+ENSG00000221823+ENSG00000273398_030	ENSG00000243667+ENSG00000221823+ENSG00000273398	030	NA			1.8141	2.96032	0.00364842	0.298331
chr3	112596797	112605100	ENST00000206423	ENSG00000091986_001	ENSG00000091986	001	151887	CCDC80	coiled-coil domain containing 80	-2.1602	-2.94693	0.00365724	0.298838
chr9	133362868	133363452	ENST00000545297+ENST00000618229+ENST00000371989+ENST00000613129+ENST00000485435	ENSG00000148248_003	ENSG00000148248	003	6836	SURF4	surfeit 4	1.88859	2.95284	0.00366634	0.299368
chr19	12676143	12676774	ENST00000600510	ENSG00000285583+ENSG00000105583+ENSG00000104774+ENSG00000269242+ENSG00000285589+ENSG00000178464+ENSG00000095059+ENSG00000269590_100	ENSG00000285583+ENSG00000105583+ENSG00000104774+ENSG00000269242+ENSG00000285589+ENSG00000178464+ENSG00000095059+ENSG00000269590	100	NA			1.57993	2.92292	0.00367558	0.299466
chr17	4733533	4733574	ENST00000293778	ENSG00000161921_001	ENSG00000161921	001	58191	CXCL16	C-X-C motif chemokine ligand 16	-0.912615	-2.96124	0.0036773	0.299466
chr7	1543830	1544057	ENST00000421996+ENST00000297477+ENST00000319018+ENST00000449955	ENSG00000164855_003	ENSG00000164855	003	202915	TMEM184A	transmembrane protein 184A	1.89839	2.93209	0.00367764	0.299466
chr19	10096132	10096573	ENST00000592641+ENST00000253109+ENST00000589181	ENSG00000130812_009	ENSG00000130812	009	83854	ANGPTL6	angiopoietin like 6	-2.00765	-3.00972	0.00368065	0.299466
chr12	49584607	49584614	ENST00000532262	ENSG00000135436_005	ENSG00000135436	005	84070	FAM186B	family with sequence similarity 186 member B	-1.87955	-2.94282	0.00368288	0.299466
chr21	25729631	25729801	ENST00000284971+ENST00000457143+ENST00000486002+ENST00000400094+ENST00000400090+ENST00000400099+ENST00000400087+ENST00000400093	ENSG00000154723_007	ENSG00000154723	007	522	ATP5PF	ATP synthase peripheral stalk subunit F6	1.75434	2.96042	0.00368642	0.299466
chr12	109933096	109933111	ENST00000552978+ENST00000551209+ENST00000355312+ENST00000457474+ENST00000546613+ENST00000361006+ENST00000354574+ENST00000550186+ENST00000553118	ENSG00000139436_007	ENSG00000139436	007	9815	GIT2	GIT ArfGAP 2	-1.60856	-2.96898	0.0036871	0.299466
chr2	197489002	197489247	ENST00000678170+ENST00000452200+ENST00000388968+ENST00000461097+ENST00000418022+ENST00000440114+ENST00000439605+ENST00000678621+ENST00000677792+ENST00000428204+ENST00000345042+ENST00000677454+ENST00000678761+ENST00000491249+ENST00000676933+ENST00000677913+ENST00000678969+ENST00000677403+ENST00000679291+ENST00000426480+ENST00000476746+ENST00000678545	ENSG00000144381_007	ENSG00000144381	007	3329	HSPD1	heat shock protein family D (Hsp60) member 1	1.81807	2.93512	0.00368932	0.299466
chr1	10472323	10472479	ENST00000476658+ENST00000377036+ENST00000377038	ENSG00000160049_009	ENSG00000160049	009	1676	DFFA	DNA fragmentation factor subunit alpha	-1.8761	-2.98794	0.00369109	0.299466
chr9	107283527	107283695	ENST00000358015+ENST00000419616	ENSG00000119318_004	ENSG00000119318	004	5887	RAD23B	RAD23 homolog B, nucleotide excision repair protein	-1.29477	-2.94565	0.00369435	0.299517
chr1	89008947	89009140	ENST00000493594+ENST00000489444+ENST00000370481+ENST00000370482+ENST00000235878+ENST00000445969+ENST00000461384	ENSG00000202385+ENSG00000117226_007	ENSG00000202385+ENSG00000117226	007	NA			1.57606	2.95568	0.00370016	0.299776
chrX	154547468	154547557	ENST00000440967+ENST00000393564+ENST00000369620	ENSG00000160211_033	ENSG00000160211	033	2539	G6PD	glucose-6-phosphate dehydrogenase	-1.37856	-2.93755	0.00370637	0.300067
chr17	47680020	47680134	ENST00000580158+ENST00000540627+ENST00000582097+ENST00000290158+ENST00000580573+ENST00000583648+ENST00000677341+ENST00000535458	ENSG00000108424_043	ENSG00000108424	043	3837	KPNB1	karyopherin subunit beta 1	-1.97876	-2.92142	0.00371792	0.300523
chr19	58263294	58263479	ENST00000596825+ENST00000652201+ENST00000596677+ENST00000599227+ENST00000269829+ENST00000651034	ENSG00000278129+ENSG00000267216+ENSG00000283515+ENSG00000142396+ENSG00000198131_042	ENSG00000278129+ENSG00000267216+ENSG00000283515+ENSG00000142396+ENSG00000198131	042	NA			-1.94521	-2.92804	0.00372425	0.300523
chr1	175004751	175004814	ENST00000613570+ENST00000406752+ENST00000405362+ENST00000483307+ENST00000473925+ENST00000367679+ENST00000461977	ENSG00000116161_011	ENSG00000116161	011	27101	CACYBP	calcyclin binding protein	1.80872	2.94513	0.00372552	0.300523
chr14	102968253	102968358	ENST00000361246+ENST00000559043	ENSG00000198752_033	ENSG00000198752	033	9578	CDC42BPB	CDC42 binding protein kinase beta	1.76252	2.93196	0.00372559	0.300523
chr9	2651874	2651902	ENST00000680746+ENST00000679488+ENST00000680021+ENST00000680440+ENST00000680043+ENST00000680243+ENST00000681486+ENST00000680975+ENST00000681942+ENST00000680891+ENST00000679718+ENST00000681876+ENST00000679780+ENST00000680332+ENST00000382099+ENST00000681518+ENST00000681618+ENST00000681306+ENST00000679750+ENST00000382100+ENST00000681806+ENST00000679851+ENST00000680751+ENST00000681644+ENST00000680745	ENSG00000147852_059	ENSG00000147852	059	7436	VLDLR	very low density lipoprotein receptor	-1.69566	-2.92469	0.00372683	0.300523
chr11	62833068	62833131	ENST00000525239+ENST00000525752+ENST00000529106+ENST00000311713+ENST00000278856+ENST00000544831	ENSG00000222328+ENSG00000133316+ENSG00000283268_009	ENSG00000222328+ENSG00000133316+ENSG00000283268	009	NA			1.68521	2.92962	0.00372777	0.300523
chr11	71802858	71802972	ENST00000532875+ENST00000524714+ENST00000511954	ENSG00000254978+ENSG00000214534+ENSG00000248671_010	ENSG00000254978+ENSG00000214534+ENSG00000248671	010	NA			1.59094	2.95536	0.00374328	0.301561
chr5	151060354	151060395	ENST00000521001+ENST00000520931+ENST00000521591+ENST00000518977+ENST00000610874+ENST00000519339+ENST00000524280+ENST00000315050+ENST00000523338+ENST00000522226+ENST00000522100+ENST00000610535+ENST00000520695+ENST00000389378+ENST00000523200	ENSG00000145901_040	ENSG00000145901	040	10318	TNIP1	TNFAIP3 interacting protein 1	-1.76451	-2.9268	0.00374916	0.301822
chr1	147670393	147670452	ENST00000583509+ENST00000493129	ENSG00000162836_032	ENSG00000162836	032	51205	ACP6	acid phosphatase 6, lysophosphatidic	1.97443	2.9903	0.00376633	0.302891
chr2	230712842	230713230	ENST00000258418	ENSG00000135932_001	ENSG00000135932	001	51719	CAB39	calcium binding protein 39	-1.12532	-2.94359	0.00377128	0.302891
chr9	131523801	131524737	ENST00000372208+ENST00000372215+ENST00000372210+ENST00000491309+ENST00000372211	ENSG00000130717_001	ENSG00000130717	001	83549	UCK1	uridine-cytidine kinase 1	2.03426	3.01598	0.00377145	0.302891
chr5	311293	311402	ENST00000618970+ENST00000507528+ENST00000651543+ENST00000505526+ENST00000264933+ENST00000513582+ENST00000614778+ENST00000507473+ENST00000628729+ENST00000512466+ENST00000511482	ENSG00000063438+ENSG00000286001+ENSG00000073578+ENSG00000288622+ENSG00000249915_084	ENSG00000063438+ENSG00000286001+ENSG00000073578+ENSG00000288622+ENSG00000249915	084	NA			1.72864	2.91316	0.00377304	0.302891
chr8	30679520	30679669	ENST00000643653+ENST00000643525+ENST00000541648+ENST00000546342+ENST00000221130+ENST00000537535	ENSG00000104687_004	ENSG00000104687	004	2936	GSR	glutathione-disulfide reductase	1.56554	2.94532	0.00378282	0.303464
chr11	62571624	62571682	ENST00000329251+ENST00000526409+ENST00000525340+ENST00000524420+ENST00000496634+ENST00000532986	ENSG00000254772+ENSG00000149016+ENSG00000255508_010	ENSG00000254772+ENSG00000149016+ENSG00000255508	010	NA			2.03504	2.92004	0.00379094	0.303738
chr9	114267504	114267557	ENST00000494090+ENST00000356083	ENSG00000196739_040	ENSG00000196739	040	85301	COL27A1	collagen type XXVII alpha 1 chain	-1.85367	-2.90986	0.00379155	0.303738
chr14	75134500	75135006	ENST00000557670+ENST00000303575+ENST00000555873+ENST00000556969+ENST00000555036	ENSG00000170348_005	ENSG00000170348	005	10972	TMED10	transmembrane p24 trafficking protein 10	1.77985	2.95084	0.00379476	0.303783
chr17	75619879	75619982	ENST00000619501+ENST00000610510+ENST00000612587+ENST00000621743+ENST00000645453+ENST00000633867+ENST00000577785+ENST00000642007+ENST00000583140	ENSG00000266714_100	ENSG00000266714	100	80022	MYO15B	myosin XVB	1.80473	2.90983	0.00380887	0.304652
chr10	3151247	3151363	ENST00000678539+ENST00000678986+ENST00000677305+ENST00000679210+ENST00000676519+ENST00000678663+ENST00000676719+ENST00000678601+ENST00000677001+ENST00000678370+ENST00000678436+ENST00000677598+ENST00000678855+ENST00000679134+ENST00000678403+ENST00000380994+ENST00000676953+ENST00000679309+ENST00000430362+ENST00000678050+ENST00000677817+ENST00000678972+ENST00000678987+ENST00000677384+ENST00000380989…	ENSG00000107959_048	ENSG00000107959	048	10531	PITRM1	pitrilysin metallopeptidase 1	1.79606	2.91623	0.00381094	0.304652
chr10	119596496	119596632	ENST00000489822+ENST00000436547+ENST00000497671+ENST00000479729	ENSG00000151923_043	ENSG00000151923	043	7073	TIAL1	TIA1 cytotoxic granule associated RNA binding protein like 1	-1.78753	-2.92957	0.00381653	0.304886
chr3	121749756	121749767	ENST00000614479	ENSG00000173230_040	ENSG00000173230	040	2804	GOLGB1	golgin B1	-1.73245	-2.93274	0.00382004	0.304953
chr14	96502558	96502600	ENST00000553357+ENST00000554130+ENST00000618976+ENST00000557320+ENST00000556619+ENST00000553689+ENST00000557471+ENST00000392990+ENST00000216277	ENSG00000090060_009	ENSG00000090060	009	10914	PAPOLA	poly(A) polymerase alpha	-1.8384	-2.91441	0.00382545	0.305172
chr10	4661699	4662419	ENST00000663142+ENST00000417883+ENST00000668784	ENSG00000225269_013	ENSG00000225269	013	338588	LINC00705	long intergenic non-protein coding RNA 705	2.00992	2.94445	0.00382837	0.305192
chr17	67991336	67992103	ENST00000536693+ENST00000449250+ENST00000580729+ENST00000334461	ENSG00000186665_004	ENSG00000186665	004	284018	C17orf58	chromosome 17 open reading frame 58	2.3289	2.99506	0.00384007	0.305357
chr3	49722231	49722358	ENST00000495627+ENST00000480687+ENST00000678853+ENST00000308375+ENST00000308388+ENST00000481959+ENST00000678208	ENSG00000173540+ENSG00000176020_015	ENSG00000173540+ENSG00000176020	015	NA			1.72879	2.91809	0.00384106	0.305357
chr17	76736565	76736852	ENST00000621483+ENST00000588460+ENST00000586622	ENSG00000181038+ENSG00000092931+ENSG00000267168_039	ENSG00000181038+ENSG00000092931+ENSG00000267168	039	NA			-0.377938	-2.9359	0.00384363	0.305357
chr15	89318038	89318540	ENST00000672695+ENST00000672071	ENSG00000140521_024	ENSG00000140521	024	5428	POLG	DNA polymerase gamma, catalytic subunit	-1.72413	-2.90431	0.00384374	0.305357
chr6	36871870	36871967	ENST00000359359	ENSG00000198663_001	ENSG00000198663	001	221477	C6orf89	chromosome 6 open reading frame 89	-0.981339	-2.98333	0.00384378	0.305357
chr1	54184041	54184300	ENST00000487096	ENSG00000116221_001	ENSG00000116221	001	51253	MRPL37	mitochondrial ribosomal protein L37	-1.14256	-2.95916	0.00385814	0.305871
chr10	114447880	114448020	ENST00000369256+ENST00000369252+ENST00000392952+ENST00000369253+ENST00000533213+ENST00000649363+ENST00000277895+ENST00000369266+ENST00000392955	ENSG00000099204_019	ENSG00000099204	019	3983	ABLIM1	actin binding LIM protein 1	1.58748	2.91828	0.00386105	0.305871
chr16	70258245	70258979	ENST00000675403+ENST00000674652	ENSG00000090861_029	ENSG00000090861	029	16	AARS1	alanyl-tRNA synthetase 1	-1.78982	-2.91127	0.00386302	0.305871
chrX	41215899	41216652	ENST00000324545+ENST00000378308	ENSG00000124486_045	ENSG00000124486	045	8239	USP9X	ubiquitin specific peptidase 9 X-linked	1.67513	2.9449	0.00386336	0.305871
chr11	7656727	7656977	ENST00000684123+ENST00000529021+ENST00000530582	ENSG00000166387_087	ENSG00000166387	087	8495	PPFIBP2	PPFIA binding protein 2	1.95997	2.95868	0.00386363	0.305871
chr5	367813	369849	ENST00000652417+ENST00000515206	ENSG00000063438+ENSG00000286001+ENSG00000073578+ENSG00000288622+ENSG00000249915_105	ENSG00000063438+ENSG00000286001+ENSG00000073578+ENSG00000288622+ENSG00000249915	105	NA			-1.43455	-2.90519	0.00386853	0.306047
chr2	55661956	55662026	ENST00000415374+ENST00000415489+ENST00000260604+ENST00000447944	ENSG00000138035_024	ENSG00000138035	024	87178	PNPT1	polyribonucleotide nucleotidyltransferase 1	-1.69302	-2.91177	0.00387174	0.30609
chr3	167734833	167734836	ENST00000471885+ENST00000492139+ENST00000494502+ENST00000497056+ENST00000473645+ENST00000470131+ENST00000392750+ENST00000481136	ENSG00000114209_043	ENSG00000114209	043	11235	PDCD10	programmed cell death 10	-1.61226	-2.93442	0.00387809	0.30617
chr14	21496756	21499170	ENST00000448790+ENST00000673643+ENST00000613569	ENSG00000092203_039	ENSG00000092203	039	9878	TOX4	TOX high mobility group box family member 4	-0.375822	-2.92781	0.00387812	0.30617
chr1	9751473	9751581	ENST00000361311+ENST00000435891+ENST00000650348+ENST00000377298	ENSG00000171603_022	ENSG00000171603	022	22883	CLSTN1	calsyntenin 1	1.70578	2.91906	0.00389151	0.307016
chr8	33496625	33496741	ENST00000360128+ENST00000518389	ENSG00000198042_016	ENSG00000198042	016	84549	MAK16	MAK16 homolog	1.76102	2.9777	0.0039073	0.30805
chr12	48105402	48105456	ENST00000552189	ENSG00000079387_032	ENSG00000079387	032	29843	SENP1	SUMO specific peptidase 1	1.90054	2.95432	0.0039141	0.308076
chr17	39659064	39659106	ENST00000585269+ENST00000394250+ENST00000488876+ENST00000481171+ENST00000578577+ENST00000583884+ENST00000578232+ENST00000544210+ENST00000471896+ENST00000336308+ENST00000580611+ENST00000584850	ENSG00000131748_057	ENSG00000131748	057	10948	STARD3	StAR related lipid transfer domain containing 3	1.48951	2.93699	0.00391577	0.308076
chr22	50530427	50530440	ENST00000401779+ENST00000403326+ENST00000468249+ENST00000682240+ENST00000329363	ENSG00000177989+ENSG00000025708+ENSG00000284194_057	ENSG00000177989+ENSG00000025708+ENSG00000284194	057	NA			-1.70472	-2.89632	0.00391823	0.308076
chr5	447533	447594	ENST00000512944+ENST00000508022+ENST00000315013+ENST00000515601	ENSG00000180104_009	ENSG00000180104	009	11336	EXOC3	exocyst complex component 3	1.84389	2.91255	0.00391841	0.308076
chr1	1655369	1655484	ENST00000341832+ENST00000340677+ENST00000407249+ENST00000626918+ENST00000629312+ENST00000615951+ENST00000341028+ENST00000629289+ENST00000611150	ENSG00000248333_034	ENSG00000248333	034	984	CDK11B	cyclin dependent kinase 11B	1.74209	2.93563	0.00393186	0.308921
chr10	28589736	28589841	ENST00000651885+ENST00000679570+ENST00000345541+ENST00000414108+ENST00000472862+ENST00000651441+ENST00000347934+ENST00000628285+ENST00000375664+ENST00000651598+ENST00000681112+ENST00000428935+ENST00000420266+ENST00000680735+ENST00000424454+ENST00000442148+ENST00000679428+ENST00000375646+ENST00000354911+ENST00000439676+ENST00000679398	ENSG00000095787_040	ENSG00000095787	040	51322	WAC	WW domain containing adaptor with coiled-coil	1.64485	2.90586	0.0039359	0.309026
chr19	34413737	34413847	ENST00000585821+ENST00000246535+ENST00000587385	ENSG00000126249+ENSG00000266953+ENSG00000105220_083	ENSG00000126249+ENSG00000266953+ENSG00000105220	083	NA			-1.84721	-2.90337	0.00393949	0.309096
chr13	52455429	52455438	ENST00000468284	ENSG00000136108_001	ENSG00000136108	001	26586	CKAP2	cytoskeleton associated protein 2	-1.85763	-2.92639	0.00394473	0.309295
chr14	32091090	32094037	ENST00000556611+ENST00000432921+ENST00000539826+ENST00000345122	ENSG00000100852_013	ENSG00000100852	013	394	ARHGAP5	Rho GTPase activating protein 5	1.64811	2.92043	0.00396664	0.310268
chr13	41065016	41065078	ENST00000379487	ENSG00000120688_003	ENSG00000120688	003	11193	WBP4	WW domain binding protein 4	-1.59064	-2.95584	0.00396896	0.310268
chr11	95821766	95824066	ENST00000675896	ENSG00000087053_001	ENSG00000087053	001	8898	MTMR2	myotubularin related protein 2	-0.454117	-2.91841	0.00396942	0.310268
chr19	15380864	15382049	ENST00000600065	ENSG00000011243_008	ENSG00000011243	008	26993	AKAP8L	A-kinase anchoring protein 8 like	-1.77318	-2.93238	0.00397066	0.310268
chr9	93446924	93447257	ENST00000483056+ENST00000523407+ENST00000423591+ENST00000476484+ENST00000479094+ENST00000375412+ENST00000483149+ENST00000520403+ENST00000520470	ENSG00000188938_014	ENSG00000188938	014	158293	FAM120AOS	family with sequence similarity 120A opposite strand	1.67762	2.93581	0.0039707	0.310268
chr5	149513158	149513206	ENST00000657001+ENST00000662268+ENST00000606299+ENST00000661952+ENST00000657462+ENST00000515768+ENST00000261798+ENST00000377843+ENST00000515435+ENST00000657706+ENST00000606719+ENST00000504676	ENSG00000113712+ENSG00000230551_026	ENSG00000113712+ENSG00000230551	026	NA			1.82374	2.90499	0.00398	0.310607
chr16	2238362	2238708	ENST00000613572+ENST00000382437+ENST00000564065+ENST00000320700+ENST00000567494	ENSG00000167968_018	ENSG00000167968	018	1775	DNASE1L2	deoxyribonuclease 1 like 2	2.01762	2.92584	0.00398047	0.310607
chr3	122721654	122722647	ENST00000474669	ENSG00000173193_027	ENSG00000173193	027	54625	PARP14	poly(ADP-ribose) polymerase family member 14	-1.62144	-2.91896	0.00398445	0.310616
chr1	183623472	183626193	ENST00000359856	ENSG00000162704_003	ENSG00000162704	003	10092	ARPC5	actin related protein 2/3 complex subunit 5	-2.04707	-2.9482	0.00398602	0.310616
chr10	119596633	119596964	ENST00000489822+ENST00000436547+ENST00000497671	ENSG00000151923_044	ENSG00000151923	044	7073	TIAL1	TIA1 cytotoxic granule associated RNA binding protein like 1	-1.18796	-2.91424	0.00400031	0.311517
chr17	47676487	47676491	ENST00000580158+ENST00000540627+ENST00000582097+ENST00000290158+ENST00000580573+ENST00000583648+ENST00000677341+ENST00000535458	ENSG00000108424_038	ENSG00000108424	038	3837	KPNB1	karyopherin subunit beta 1	-1.84296	-2.89729	0.00400859	0.311904
chr14	24146810	24147221	ENST00000561103+ENST00000558931+ENST00000558273	ENSG00000283856+ENSG00000100911_054	ENSG00000283856+ENSG00000100911	054	NA			-1.19256	-2.90698	0.00401073	0.311904
chr7	29989713	29989730	ENST00000409570+ENST00000242059	ENSG00000136193_022	ENSG00000136193	022	9805	SCRN1	secernin 1	-1.80568	-2.91303	0.00401526	0.312044
chr9	99217372	99218836	ENST00000238477+ENST00000476832+ENST00000319033	ENSG00000119523_003	ENSG00000119523	003	85365	ALG2	ALG2 alpha-1,3/1,6-mannosyltransferase	2.49425	3.01252	0.00402134	0.312051
chr9	99221547	99221942	ENST00000238477+ENST00000476832	ENSG00000119523_006	ENSG00000119523	006	85365	ALG2	ALG2 alpha-1,3/1,6-mannosyltransferase	-2.49425	-3.01252	0.00402134	0.312051
chr1	180834874	180835045	ENST00000367589+ENST00000367590	ENSG00000143324_011	ENSG00000143324	011	9213	XPR1	xenotropic and polytropic retrovirus receptor 1	-1.80457	-2.93141	0.00402352	0.312051
chr1	244864489	244864492	ENST00000649899+ENST00000476241+ENST00000283179+ENST00000638952+ENST00000640218+ENST00000444376	ENSG00000153187_091	ENSG00000153187	091	3192	HNRNPU	heterogeneous nuclear ribonucleoprotein U	1.74335	2.88758	0.00404277	0.313331
chr6	49488352	49488471	ENST00000335783	ENSG00000031691_007	ENSG00000031691	007	55166	CENPQ	centromere protein Q	-1.7453	-2.97587	0.00405832	0.314248
chr17	75778250	75778324	ENST00000254810+ENST00000593254+ENST00000592643+ENST00000586518	ENSG00000132475+ENSG00000283853_004	ENSG00000132475+ENSG00000283853	004	NA			-1.95223	-2.90169	0.00406385	0.314248
chr7	549198	549741	ENST00000406797+ENST00000537384+ENST00000544935	ENSG00000188191_002	ENSG00000188191	002	5575	PRKAR1B	protein kinase cAMP-dependent type I regulatory subunit beta	1.75421	2.93645	0.00406407	0.314248
chr10	97427534	97427928	ENST00000467867	ENSG00000171314_004	ENSG00000171314	004	5223	PGAM1	phosphoglycerate mutase 1	-2.01462	-2.94131	0.00406837	0.314248
chr1	112956839	112957013	ENST00000429288	ENSG00000155380_020	ENSG00000155380	020	6566	SLC16A1	solute carrier family 16 member 1	-0.950791	-2.93565	0.00407374	0.314248
chr11	34957384	34957583	ENST00000533262+ENST00000533550+ENST00000227868+ENST00000448838	ENSG00000110435_008	ENSG00000110435	008	8050	PDHX	pyruvate dehydrogenase complex component X	1.60209	2.94067	0.00407613	0.314248
chr14	100360554	100360602	ENST00000355338+ENST00000553524+ENST00000358655+ENST00000556698+ENST00000553395+ENST00000556504+ENST00000554084+ENST00000557722+ENST00000553808+ENST00000344102+ENST00000557135+ENST00000555063+ENST00000555410+ENST00000556338+ENST00000556435+ENST00000554331+ENST00000556579+ENST00000556645+ENST00000392882+ENST00000557297	ENSG00000140105_034	ENSG00000140105	034	7453	WARS1	tryptophanyl-tRNA synthetase 1	1.41779	2.8934	0.00407644	0.314248
chr12	106304012	106304251	ENST00000553039+ENST00000552828	ENSG00000136026_007	ENSG00000136026	007	10970	CKAP4	cytoskeleton associated protein 4	-1.275	-2.95963	0.00407658	0.314248
chr1	32226403	32226530	ENST00000679270+ENST00000676679+ENST00000678150+ENST00000677711+ENST00000678063+ENST00000677198+ENST00000677353+ENST00000676801+ENST00000677202+ENST00000471486+ENST00000677701+ENST00000677767+ENST00000676837+ENST00000355082+ENST00000678889+ENST00000676554+ENST00000677378+ENST00000678420+ENST00000678711+ENST00000677772+ENST00000489353+ENST00000678689+ENST00000677183+ENST00000677540+ENST00000678883…	ENSG00000084623_038	ENSG00000084623	038	8668	EIF3I	eukaryotic translation initiation factor 3 subunit I	1.77574	2.88652	0.00408222	0.314471
chr1	244854973	244855003	ENST00000649899+ENST00000640306+ENST00000638716+ENST00000639064+ENST00000283179+ENST00000639880+ENST00000476241+ENST00000440865+ENST00000366525+ENST00000639628+ENST00000468690+ENST00000638475+ENST00000444376+ENST00000475997+ENST00000640056+ENST00000640001+ENST00000638230+ENST00000640264+ENST00000638952+ENST00000640218	ENSG00000153187_037	ENSG00000153187	037	3192	HNRNPU	heterogeneous nuclear ribonucleoprotein U	1.61826	2.884	0.00408828	0.314716
chr12	95867048	95867189	ENST00000344280+ENST00000546816+ENST00000549876	ENSG00000165972_001	ENSG00000165972	001	120935	CCDC38	coiled-coil domain containing 38	-2.05236	-2.97309	0.0040909	0.314716
chr14	61299711	61299854	ENST00000554835	ENSG00000027075+ENSG00000232774+ENSG00000258989_008	ENSG00000027075+ENSG00000232774+ENSG00000258989	008	NA			-1.38106	-2.91173	0.00409763	0.314923
chr12	49269465	49269527	ENST00000301072+ENST00000549183+ENST00000552448+ENST00000549818+ENST00000639419+ENST00000552125+ENST00000541364	ENSG00000167553_015	ENSG00000167553	015	84790	TUBA1C	tubulin alpha 1c	-2.12012	-2.91959	0.0040991	0.314923
chr17	7577364	7577433	ENST00000583389+ENST00000581544+ENST00000396527+ENST00000583217+ENST00000578754+ENST00000577269+ENST00000584860+ENST00000578495+ENST00000578324+ENST00000582746+ENST00000578569+ENST00000293831+ENST00000577731+ENST00000614237+ENST00000581621	ENSG00000209582+ENSG00000264772+ENSG00000277957+ENSG00000238917+ENSG00000161956+ENSG00000277985+ENSG00000129226+ENSG00000161960_093	ENSG00000209582+ENSG00000264772+ENSG00000277957+ENSG00000238917+ENSG00000161956+ENSG00000277985+ENSG00000129226+ENSG00000161960	093	NA			1.55717	2.88113	0.00410526	0.315048
chr19	12796823	12797166	ENST00000301522+ENST00000334482+ENST00000466174	ENSG00000167815_002	ENSG00000167815	002	7001	PRDX2	peroxiredoxin 2	1.76661	2.9245	0.00410799	0.315048
chr11	67611148	67611207	ENST00000529927+ENST00000527923+ENST00000533919+ENST00000526169+ENST00000322776+ENST00000527355+ENST00000532303+ENST00000647561+ENST00000526770+ENST00000415352	ENSG00000167792+ENSG00000255119_054	ENSG00000167792+ENSG00000255119	054	NA			-1.62727	-2.90137	0.00410899	0.315048
chr3	100732508	100732672	ENST00000675591+ENST00000487505+ENST00000674699+ENST00000676308+ENST00000675047+ENST00000676455+ENST00000675692+ENST00000675011+ENST00000675246+ENST00000675890+ENST00000675499+ENST00000676010+ENST00000676395+ENST00000490574+ENST00000674758+ENST00000615993+ENST00000675243+ENST00000674615+ENST00000418917+ENST00000676111+ENST00000675420+ENST00000676431+ENST00000674645+ENST00000675586+ENST00000675543…	ENSG00000114354_029	ENSG00000114354	029	10342	TFG	trafficking from ER to golgi regulator	1.62123	2.91028	0.00411568	0.31535
chr15	76285637	76285738	ENST00000560816+ENST00000559386+ENST00000559973+ENST00000560899+ENST00000560345+ENST00000267950+ENST00000560726+ENST00000559075+ENST00000559602+ENST00000560044+ENST00000557943+ENST00000560595+ENST00000559758+ENST00000433983	ENSG00000140374_031	ENSG00000140374	031	2108	ETFA	electron transfer flavoprotein subunit alpha	1.79915	2.89794	0.00412391	0.315769
chr17	2376137	2376261	ENST00000426855+ENST00000574563+ENST00000268989	ENSG00000141258_044	ENSG00000141258	044	9905	SGSM2	small G protein signaling modulator 2	1.93092	2.8849	0.00412982	0.315806
chr15	50459000	50459070	ENST00000396444+ENST00000558091+ENST00000561211+ENST00000559329+ENST00000559242+ENST00000560527+ENST00000560954+ENST00000625664+ENST00000560885+ENST00000425032+ENST00000307179	ENSG00000138592_023	ENSG00000138592	023	9101	USP8	ubiquitin specific peptidase 8	1.71124	2.89855	0.00412992	0.315806
chr7	24981399	24981634	ENST00000415952	ENSG00000070882_044	ENSG00000070882	044	26031	OSBPL3	oxysterol binding protein like 3	-1.8767	-2.94833	0.00414657	0.316868
chr11	794776	794901	ENST00000532361+ENST00000529351+ENST00000531534+ENST00000531514+ENST00000528606+ENST00000481290+ENST00000629602+ENST00000625316+ENST00000525644+ENST00000531214+ENST00000456706+ENST00000625752+ENST00000320230+ENST00000528936+ENST00000527734+ENST00000530360+ENST00000527127+ENST00000531437+ENST00000533385+ENST00000627843+ENST00000524891+ENST00000526152+ENST00000625419+ENST00000525010+ENST00000629634…	ENSG00000177542_041	ENSG00000177542	041	79751	SLC25A22	solute carrier family 25 member 22	1.90119	2.8783	0.00415229	0.317079
chr12	108784797	108789244	ENST00000546433+ENST00000326495	ENSG00000084112+ENSG00000273499_004	ENSG00000084112+ENSG00000273499	004	NA			1.75041	2.96766	0.00415517	0.317079
chr13	106543828	106544160	ENST00000375926+ENST00000472226+ENST00000400198	ENSG00000134884_003	ENSG00000134884	003	55082	ARGLU1	arginine and glutamate rich 1	1.68718	2.92435	0.00415764	0.317079
chr11	35229790	35230027	ENST00000428726+ENST00000425428+ENST00000433892+ENST00000263398	ENSG00000026508_097	ENSG00000026508	097	960	CD44	CD44 molecule (Indian blood group)	-1.94771	-2.87459	0.0041684	0.317687
chr1	201381207	201381893	ENST00000367313+ENST00000391967	ENSG00000286600+ENSG00000159166+ENSG00000118194_085	ENSG00000286600+ENSG00000159166+ENSG00000118194	085	NA			1.56888	2.89851	0.00417855	0.318035
chr15	43428117	43428168	ENST00000572085+ENST00000411772+ENST00000417342+ENST00000263801+ENST00000450115+ENST00000382039+ENST00000382044	ENSG00000067369_029	ENSG00000067369	029	7158	TP53BP1	tumor protein p53 binding protein 1	1.68067	2.88914	0.00417973	0.318035
chr15	32615152	32615253	ENST00000563330+ENST00000565905	ENSG00000198826_002	ENSG00000198826	002	9824	ARHGAP11A	Rho GTPase activating protein 11A	-1.74508	-2.90507	0.00418131	0.318035
chr18	32129303	32130715	ENST00000261593+ENST00000257190	ENSG00000134758+ENSG00000263917+ENSG00000101695_041	ENSG00000134758+ENSG00000263917+ENSG00000101695	041	NA			2.09363	2.95399	0.00418604	0.318183
chr22	50576638	50576706	ENST00000460853+ENST00000476790	ENSG00000100288+ENSG00000254413+ENSG00000205560_036	ENSG00000100288+ENSG00000254413+ENSG00000205560	036	NA			1.72312	2.87208	0.00419377	0.318392
chr8	11848153	11848411	ENST00000525076+ENST00000420692	ENSG00000164733_056	ENSG00000164733	056	1508	CTSB	cathepsin B	-1.87275	-2.87561	0.00419435	0.318392
chr1	151266544	151266587	ENST00000470396+ENST00000476855+ENST00000368881+ENST00000445776+ENST00000453615+ENST00000368884+ENST00000427779	ENSG00000159352_029	ENSG00000159352	029	5710	PSMD4	proteasome 26S subunit ubiquitin receptor, non-ATPase 4	1.71092	2.90379	0.0041976	0.318428
chr1	32204233	32204379	ENST00000461819+ENST00000373602+ENST00000681089+ENST00000680046+ENST00000680626+ENST00000421922	ENSG00000160050_017	ENSG00000160050	017	79140	CCDC28B	coiled-coil domain containing 28B	-1.56286	-2.88886	0.00421531	0.318991
chr16	30070117	30070218	ENST00000563060+ENST00000642816+ENST00000569798+ENST00000412304+ENST00000566897+ENST00000564521+ENST00000643777+ENST00000395248+ENST00000338110+ENST00000569545+ENST00000395240+ENST00000566130+ENST00000565355	ENSG00000285043+ENSG00000149925_068	ENSG00000285043+ENSG00000149925	068	NA			1.80123	2.8806	0.00421798	0.318991
chr17	5354401	5354490	ENST00000575475+ENST00000574568+ENST00000537505+ENST00000341923	ENSG00000029725_016	ENSG00000029725	016	9135	RABEP1	rabaptin, RAB GTPase binding effector protein 1	1.66388	2.89405	0.00421837	0.318991
chr6	137878861	137878957	ENST00000615468+ENST00000619035+ENST00000620204+ENST00000612899+ENST00000621150+ENST00000237289	ENSG00000118503_022	ENSG00000118503	022	7128	TNFAIP3	TNF alpha induced protein 3	-1.48915	-2.89681	0.0042192	0.318991
chr11	61352860	61353295	ENST00000623765+ENST00000534084	ENSG00000149476+ENSG00000279246_067	ENSG00000149476+ENSG00000279246	067	NA			0.318382	2.8825	0.00423111	0.318991
chr11	65120757	65120806	ENST00000531357+ENST00000527548+ENST00000526555+ENST00000279259+ENST00000531743+ENST00000525297+ENST00000529639+ENST00000529259	ENSG00000149806+ENSG00000284489+ENSG00000162298_006	ENSG00000149806+ENSG00000284489+ENSG00000162298	006	NA			1.22946	2.90116	0.00423129	0.318991
chr2	119368188	119368305	ENST00000393103+ENST00000542275+ENST00000535617+ENST00000311521+ENST00000535757+ENST00000460901+ENST00000492375+ENST00000627093+ENST00000627305+ENST00000409094+ENST00000355857	ENSG00000155368_018	ENSG00000155368	018	1622	DBI	diazepam binding inhibitor, acyl-CoA binding protein	1.68359	2.93403	0.00423254	0.318991
chr20	50940865	50940933	ENST00000413082+ENST00000371582+ENST00000683010+ENST00000371584+ENST00000684193+ENST00000494752+ENST00000682754+ENST00000681979+ENST00000684708+ENST00000682366+ENST00000371588+ENST00000466152	ENSG00000000419_015	ENSG00000000419	015	8813	DPM1	dolichyl-phosphate mannosyltransferase subunit 1, catalytic	1.8398	2.89371	0.00424023	0.318991
chr6	32197299	32197594	ENST00000474612+ENST00000375023	ENSG00000213654+ENSG00000204301_022	ENSG00000213654+ENSG00000204301	022	NA			-1.93446	-2.90737	0.0042432	0.318991
chr6	7248511	7249274	ENST00000379938+ENST00000379933+ENST00000334984+ENST00000349384+ENST00000611109	ENSG00000124782_035	ENSG00000124782	035	6239	RREB1	ras responsive element binding protein 1	-1.88194	-2.92698	0.00424466	0.318991
chr6	89950116	89950174	ENST00000413986	ENSG00000226455_001	ENSG00000226455	001	NA			2.45912	2.98083	0.00424629	0.318991
chr14	96565049	96565059	ENST00000555508+ENST00000553940+ENST00000556459+ENST00000392990+ENST00000216277	ENSG00000090060_070	ENSG00000090060	070	10914	PAPOLA	poly(A) polymerase alpha	1.70547	2.88064	0.00424792	0.318991
chr20	61928190	61928423	ENST00000543233+ENST00000614565+ENST00000611855	ENSG00000179242_015	ENSG00000179242	015	1002	CDH4	cadherin 4	-1.69342	-2.95987	0.00424908	0.318991
chr1	202015209	202015657	ENST00000367283+ENST00000504773+ENST00000475698+ENST00000359651+ENST00000367284	ENSG00000163435+ENSG00000249007_032	ENSG00000163435+ENSG00000249007	032	NA			1.76374	2.92641	0.00425187	0.318991
chr17	82601531	82602392	ENST00000473637+ENST00000335255+ENST00000529652+ENST00000624186	ENSG00000141568_032	ENSG00000141568	032	3607	FOXK2	forkhead box K2	1.7711	2.91293	0.00425287	0.318991
chr16	2233184	2233437	ENST00000563643+ENST00000569796	ENSG00000167967_018	ENSG00000167967	018	1877	E4F1	E4F transcription factor 1	-1.75754	-2.88492	0.00425517	0.318991
chr11	7597186	7597236	ENST00000528883	ENSG00000166387_023	ENSG00000166387	023	8495	PPFIBP2	PPFIA binding protein 2	-1.88131	-2.92608	0.004256	0.318991
chr11	114447853	114447879	ENST00000543131+ENST00000538791+ENST00000539754+ENST00000539788+ENST00000538198+ENST00000265881+ENST00000539119+ENST00000538403+ENST00000544827+ENST00000540492+ENST00000546316	ENSG00000076053+ENSG00000076043+ENSG00000255663_054	ENSG00000076053+ENSG00000076043+ENSG00000255663	054	NA			1.57086	2.88978	0.00425747	0.318991
chr16	31062764	31062803	ENST00000622229	ENSG00000232748_004	ENSG00000232748	004	NA			1.86694	2.97305	0.0042606	0.318991
chr10	70877195	70881184	ENST00000373202	ENSG00000166224_030	ENSG00000166224	030	8879	SGPL1	sphingosine-1-phosphate lyase 1	1.96604	2.93903	0.00426079	0.318991
chr1	87104470	87109982	ENST00000370550	ENSG00000267561+ENSG00000267272+ENSG00000153936_013	ENSG00000267561+ENSG00000267272+ENSG00000153936	013	NA			1.75175	2.9381	0.00427238	0.319649
chr16	56539	56613	ENST00000397876+ENST00000466183+ENST00000481947+ENST00000383018+ENST00000417493+ENST00000293861	ENSG00000161981_015	ENSG00000161981	015	79622	SNRNP25	small nuclear ribonucleoprotein U11/U12 subunit 25	1.72432	2.89369	0.00428029	0.320031
chr12	10212836	10212853	ENST00000421801	ENSG00000139112_004	ENSG00000139112	004	23710	GABARAPL1	GABA type A receptor associated protein like 1	-1.81075	-2.89658	0.00429038	0.320576
chr16	69320688	69320769	ENST00000254950+ENST00000570054+ENST00000562754	ENSG00000132612+ENSG00000260914+ENSG00000168807_030	ENSG00000132612+ENSG00000260914+ENSG00000168807	030	NA			1.78824	2.88365	0.0042955	0.320612
chr19	45091524	45092635	ENST00000658996	ENSG00000267348+ENSG00000170684_016	ENSG00000267348+ENSG00000170684	016	NA			-1.78219	-2.90319	0.00429688	0.320612
chr12	103932930	103932942	ENST00000540297+ENST00000680899+ENST00000550595+ENST00000679861+ENST00000548462+ENST00000680653+ENST00000679377+ENST00000681172+ENST00000681704+ENST00000680370+ENST00000680762+ENST00000614327+ENST00000681861+ENST00000681949+ENST00000680242+ENST00000681698+ENST00000680281+ENST00000680663+ENST00000680316+ENST00000680391+ENST00000679538+ENST00000681941+ENST00000681174+ENST00000679779+ENST00000640977…	ENSG00000166598+ENSG00000284503_029	ENSG00000166598+ENSG00000284503	029	NA			1.72101	2.87504	0.0043012	0.320612
chr2	197488317	197488491	ENST00000678170+ENST00000452200+ENST00000388968+ENST00000461097+ENST00000418022+ENST00000440114+ENST00000439605+ENST00000678621+ENST00000677792+ENST00000428204+ENST00000345042+ENST00000677454+ENST00000678761+ENST00000491249+ENST00000676933+ENST00000677913+ENST00000678969+ENST00000677403+ENST00000679291+ENST00000426480+ENST00000476746+ENST00000678545	ENSG00000144381_006	ENSG00000144381	006	3329	HSPD1	heat shock protein family D (Hsp60) member 1	1.94563	2.88522	0.00430206	0.320612
chr11	64313951	64314067	ENST00000000442+ENST00000406310+ENST00000405666+ENST00000467987+ENST00000677967+ENST00000539594	ENSG00000173153_009	ENSG00000173153	009	2101	ESRRA	estrogen related receptor alpha	1.60611	2.92209	0.00430645	0.320729
chr21	42009467	42009597	ENST00000449949	ENSG00000173276_012	ENSG00000173276	012	49854	ZBTB21	zinc finger and BTB domain containing 21	-2.07975	-2.95488	0.00431031	0.320808
chr1	202928481	202928636	ENST00000367258	ENSG00000117153_015	ENSG00000117153	015	59349	KLHL12	kelch like family member 12	-1.84595	-2.95386	0.00432291	0.321537
chr11	310041	310171	ENST00000679353+ENST00000680299+ENST00000679982+ENST00000680855+ENST00000680588+ENST00000681350	ENSG00000185201+ENSG00000185885+ENSG00000288681_042	ENSG00000185201+ENSG00000185885+ENSG00000288681	042	NA			-1.492	-2.8822	0.00432778	0.32169
chr4	74445136	74445301	ENST00000395748	ENSG00000109321_001	ENSG00000109321	001	374	AREG	amphiregulin	-2.22524	-2.92545	0.00434056	0.322059
chr8	144314717	144314719	ENST00000528838+ENST00000614796+ENST00000532338	ENSG00000185122_049	ENSG00000185122	049	3297	HSF1	heat shock transcription factor 1	-1.86022	-2.87542	0.00434119	0.322059
chr8	144314720	144314720	ENST00000528838+ENST00000614796	ENSG00000185122_050	ENSG00000185122	050	3297	HSF1	heat shock transcription factor 1	-1.86022	-2.87542	0.00434119	0.322059
chr14	21488590	21488708	ENST00000447695+ENST00000455138+ENST00000494242+ENST00000473176+ENST00000455393+ENST00000457430+ENST00000613569+ENST00000613005+ENST00000416256+ENST00000448790	ENSG00000092203_023	ENSG00000092203	023	9878	TOX4	TOX high mobility group box family member 4	1.47164	2.88991	0.00435269	0.322702
chr1	54212501	54212658	ENST00000336230+ENST00000605337+ENST00000360840+ENST00000398219	ENSG00000116221_012	ENSG00000116221	012	51253	MRPL37	mitochondrial ribosomal protein L37	1.75742	2.91802	0.00435845	0.322788
chr8	100952126	100952308	ENST00000437293+ENST00000523938+ENST00000492736+ENST00000418997	ENSG00000164924_047	ENSG00000164924	047	7534	YWHAZ	tyrosine 3-monooxygenase/tryptophan 5-monooxygenase activation protein zeta	-1.71902	-2.87281	0.00435949	0.322788
chrX	154019431	154019598	ENST00000369980+ENST00000393687+ENST00000444230+ENST00000369973+ENST00000429936+ENST00000369974	ENSG00000184216_034	ENSG00000184216	034	3654	IRAK1	interleukin 1 receptor associated kinase 1	-1.89355	-2.87913	0.00436862	0.323039
chr11	2958399	2958483	ENST00000380542+ENST00000620138+ENST00000483643+ENST00000492685+ENST00000528363+ENST00000528261+ENST00000526115	ENSG00000205531_025	ENSG00000205531	025	4676	NAP1L4	nucleosome assembly protein 1 like 4	1.54003	2.86991	0.00436988	0.323039
chr1	193059454	193059594	ENST00000432079	ENSG00000116747_001	ENSG00000116747	001	6738	RO60	Ro60, Y RNA binding protein	-1.64939	-2.90038	0.00437183	0.323039
chr12	57772200	57772397	ENST00000551420	ENSG00000123297+ENSG00000257921+ENSG00000123427_002	ENSG00000123297+ENSG00000257921+ENSG00000123427	002	NA			1.77632	2.89464	0.00437417	0.323039
chr3	179588285	179588454	ENST00000476781	ENSG00000136522_001	ENSG00000136522	001	57129	MRPL47	mitochondrial ribosomal protein L47	-1.02796	-2.91145	0.00437741	0.32307
chr5	38923150	38923254	ENST00000274276	ENSG00000145623_018	ENSG00000145623	018	9180	OSMR	oncostatin M receptor	1.61442	2.88531	0.00439054	0.32383
chr2	130181758	130182750	ENST00000409031	ENSG00000136699_074	ENSG00000136699	074	55627	SMPD4	sphingomyelin phosphodiesterase 4	-0.774569	-2.92097	0.00439785	0.323991
chr11	66844019	66844039	ENST00000533277+ENST00000532775+ENST00000524849+ENST00000525356+ENST00000524506+ENST00000309657+ENST00000534645+ENST00000530610	ENSG00000173653+ENSG00000173715_072	ENSG00000173653+ENSG00000173715	072	NA			1.91845	2.86529	0.00439839	0.323991
chr7	30497077	30497235	ENST00000447901+ENST00000409144+ENST00000275428+ENST00000005374+ENST00000440082+ENST00000426081+ENST00000409390+ENST00000598361	ENSG00000196295+ENSG00000006625+ENSG00000244480+ENSG00000281039_007	ENSG00000196295+ENSG00000006625+ENSG00000244480+ENSG00000281039	007	NA			1.73457	2.89447	0.00441099	0.32471
chr19	52800048	52801309	ENST00000438150+ENST00000391783+ENST00000457749	ENSG00000204604+ENSG00000198538_003	ENSG00000204604+ENSG00000198538	003	NA			-2.11465	-2.9604	0.00441563	0.324843
chr19	40718090	40718207	ENST00000594084	ENSG00000223284+ENSG00000123815_084	ENSG00000223284+ENSG00000123815	084	NA			1.01086	2.93514	0.00442059	0.324999
chr1	156755537	156755664	ENST00000465180	ENSG00000143321_029	ENSG00000143321	029	3068	HDGF	heparin binding growth factor	-2.02741	-2.87474	0.00442766	0.325309
chr19	45413677	45413745	ENST00000589381+ENST00000592410+ENST00000592444+ENST00000588738+ENST00000587888+ENST00000423698+ENST00000590701+ENST00000340192+ENST00000589165+ENST00000300853+ENST00000013807	ENSG00000012061_009	ENSG00000012061	009	2067	ERCC1	ERCC excision repair 1, endonuclease non-catalytic subunit	1.67792	2.87893	0.00443538	0.325556
chr8	142726722	142726882	ENST00000662059+ENST00000669349+ENST00000663158+ENST00000520572+ENST00000665898+ENST00000654797	ENSG00000253741_015	ENSG00000253741	015	100288181	LNCOC1	lncRNA associated with ovarian cancer 1	2.36278	2.91134	0.00443784	0.325556
chr5	38921615	38921794	ENST00000274276	ENSG00000145623_017	ENSG00000145623	017	9180	OSMR	oncostatin M receptor	1.6136	2.88165	0.00443955	0.325556
chr4	1728059	1728094	ENST00000651251+ENST00000484651+ENST00000651472+ENST00000493975+ENST00000650779+ENST00000652770+ENST00000313288+ENST00000458173	ENSG00000013810_017	ENSG00000013810	017	10460	TACC3	transforming acidic coiled-coil containing protein 3	-1.83595	-2.88044	0.00445591	0.326546
chr1	162497818	162498084	ENST00000489294+ENST00000538489	ENSG00000152332_003	ENSG00000152332	003	127933	UHMK1	U2AF homology motif kinase 1	-2.28795	-2.95646	0.00446492	0.326857
chr22	50527690	50527717	ENST00000476284+ENST00000651906+ENST00000252029+ENST00000650719+ENST00000487577+ENST00000395681+ENST00000395680+ENST00000651401+ENST00000652352+ENST00000425169+ENST00000395678	ENSG00000177989+ENSG00000025708+ENSG00000284194_030	ENSG00000177989+ENSG00000025708+ENSG00000284194	030	NA			1.64569	2.85442	0.00446587	0.326857
chr15	90974136	90974246	ENST00000555455+ENST00000394249+ENST00000559828+ENST00000442656+ENST00000559326+ENST00000361188+ENST00000643536	ENSG00000284946+ENSG00000198901+ENSG00000184056_018	ENSG00000284946+ENSG00000198901+ENSG00000184056	018	NA			1.30172	2.85403	0.00448041	0.327071
chr6	159761994	159762332	ENST00000535372+ENST00000546087	ENSG00000112096+ENSG00000285427_041	ENSG00000112096+ENSG00000285427	041	NA			-0.463357	-2.87158	0.00448491	0.327071
chr10	99929736	99929838	ENST00000427093	ENSG00000227695_006	ENSG00000227695	006	100188954	DNMBP-AS1	DNMBP antisense RNA 1	-1.68525	-2.94086	0.00448653	0.327071
chr16	1959552	1959557	ENST00000543683+ENST00000268668+ENST00000565031+ENST00000569148	ENSG00000140990_004	ENSG00000140990	004	4716	NDUFB10	NADH:ubiquinone oxidoreductase subunit B10	-1.93246	-2.89489	0.00448826	0.327071
chr15	80975752	80978765	ENST00000261758	ENSG00000259546+ENSG00000259649+ENSG00000117899_022	ENSG00000259546+ENSG00000259649+ENSG00000117899	022	NA			1.94039	2.89146	0.00449007	0.327071
chr9	86282378	86282538	ENST00000375991+ENST00000326094	ENSG00000135070_008	ENSG00000135070	008	81689	ISCA1	iron-sulfur cluster assembly 1	-1.98846	-2.95445	0.00449031	0.327071
chr15	56087908	56087990	ENST00000559847+ENST00000559447+ENST00000674082+ENST00000673997	ENSG00000181827_004	ENSG00000181827	004	64864	RFX7	regulatory factor X7	-1.82774	-2.8885	0.00449057	0.327071
chr11	57814311	57814373	ENST00000673661+ENST00000525821+ENST00000524630+ENST00000682741+ENST00000529986+ENST00000526772+ENST00000361332+ENST00000674116+ENST00000529526+ENST00000673826+ENST00000531014+ENST00000528232+ENST00000534579+ENST00000673683+ENST00000673781+ENST00000415361+ENST00000532649+ENST00000684704+ENST00000532844+ENST00000532245+ENST00000527467+ENST00000673810+ENST00000532463+ENST00000674060+ENST00000529919…	ENSG00000198561+ENSG00000211450+ENSG00000254732+ENSG00000288534+ENSG00000213593_112	ENSG00000198561+ENSG00000211450+ENSG00000254732+ENSG00000288534+ENSG00000213593	112	NA			1.75699	2.85757	0.00449476	0.327071
chr11	404087	404135	ENST00000525642+ENST00000331563	ENSG00000184363_034	ENSG00000184363	034	11187	PKP3	plakophilin 3	1.75419	2.86606	0.00449724	0.327071
chr8	72029901	72029969	ENST00000262209+ENST00000523582	ENSG00000104321_007	ENSG00000104321	007	8989	TRPA1	transient receptor potential cation channel subfamily A member 1	-1.71991	-2.89798	0.00449739	0.327071
chr19	58366034	58367535	ENST00000599889+ENST00000663335	ENSG00000269054_005	ENSG00000269054	005	NA			2.20136	2.93945	0.00450459	0.327387
chr13	36989484	36989555	ENST00000679673+ENST00000679760+ENST00000681110+ENST00000679397+ENST00000679837+ENST00000681553+ENST00000680949+ENST00000680795+ENST00000681727+ENST00000681763+ENST00000681151+ENST00000680012+ENST00000679572+ENST00000681892+ENST00000443765+ENST00000496689+ENST00000681893+ENST00000680488+ENST00000681043+ENST00000681016+ENST00000680671+ENST00000681214+ENST00000681208+ENST00000239891+ENST00000681581	ENSG00000120697_030	ENSG00000120697	030	29880	ALG5	ALG5 dolichyl-phosphate beta-glucosyltransferase	1.5727	2.91961	0.00450862	0.327472
chr8	108248613	108248705	ENST00000676892+ENST00000678901+ENST00000676642+ENST00000518442+ENST00000676548+ENST00000523674+ENST00000518100+ENST00000521297+ENST00000678042+ENST00000522445+ENST00000678004+ENST00000677965+ENST00000676698+ENST00000519030+ENST00000677272+ENST00000518345+ENST00000522887+ENST00000677674+ENST00000519627+ENST00000522352+ENST00000676706+ENST00000678937+ENST00000678773+ENST00000677447+ENST00000677746…	ENSG00000104408_084	ENSG00000104408	084	3646	EIF3E	eukaryotic translation initiation factor 3 subunit E	-1.80369	-2.86269	0.00451427	0.327674
chr2	160112111	160112199	ENST00000409583+ENST00000283249+ENST00000620391+ENST00000409872+ENST00000428609+ENST00000409967	ENSG00000285155+ENSG00000115221+ENSG00000285373_011	ENSG00000285155+ENSG00000115221+ENSG00000285373	011	NA			-1.60729	-2.87857	0.00453037	0.328298
chr6	10404668	10404739	ENST00000490875+ENST00000319516+ENST00000473652+ENST00000498450+ENST00000379608+ENST00000478375+ENST00000482890+ENST00000466073+ENST00000488193+ENST00000475264+ENST00000489805+ENST00000379613+ENST00000497266	ENSG00000137203_017	ENSG00000137203	017	7020	TFAP2A	transcription factor AP-2 alpha	-1.39716	-2.87056	0.00453133	0.328298
chr11	65120697	65120756	ENST00000531357+ENST00000527548+ENST00000279259+ENST00000531743+ENST00000525297+ENST00000529639+ENST00000529259	ENSG00000149806+ENSG00000284489+ENSG00000162298_005	ENSG00000149806+ENSG00000284489+ENSG00000162298	005	NA			1.59443	2.87833	0.0045337	0.328298
chr12	103946618	103946696	ENST00000550595+ENST00000680899+ENST00000679861+ENST00000548462+ENST00000680653+ENST00000681172+ENST00000681704+ENST00000680370+ENST00000680478+ENST00000680762+ENST00000614327+ENST00000681861+ENST00000552051+ENST00000681949+ENST00000681698+ENST00000680281+ENST00000680663+ENST00000680316+ENST00000680391+ENST00000679538+ENST00000681245+ENST00000681941+ENST00000681174+ENST00000679779+ENST00000681910…	ENSG00000166598+ENSG00000284503_063	ENSG00000166598+ENSG00000284503	063	NA			1.622	2.85791	0.00453435	0.328298
chr16	57460589	57460873	ENST00000567933+ENST00000567072+ENST00000569980+ENST00000262507	ENSG00000102978+ENSG00000260345+ENSG00000088682_038	ENSG00000102978+ENSG00000260345+ENSG00000088682	038	NA			1.69474	2.86384	0.00453912	0.328436
chr2	186486267	186486457	ENST00000437396+ENST00000337859+ENST00000477672+ENST00000421536	ENSG00000065548_004	ENSG00000065548	004	55854	ZC3H15	zinc finger CCCH-type containing 15	-2.01391	-2.87538	0.0045482	0.328746
chr5	181238206	181238239	ENST00000511900+ENST00000514183+ENST00000509535+ENST00000514455+ENST00000508682+ENST00000504128+ENST00000507000+ENST00000512968+ENST00000512805+ENST00000510199+ENST00000511473+ENST00000507756+ENST00000513060+ENST00000502905+ENST00000504325+ENST00000502844+ENST00000376817	ENSG00000204628+ENSG00000264549+ENSG00000272296_023	ENSG00000204628+ENSG00000264549+ENSG00000272296	023	NA			1.87469	2.8574	0.00454916	0.328746
chr10	32920245	32920385	ENST00000678952+ENST00000396033+ENST00000423113+ENST00000677999+ENST00000676895+ENST00000302278+ENST00000474568+ENST00000678766+ENST00000678989+ENST00000678591+ENST00000678701+ENST00000609742+ENST00000677310+ENST00000676460+ENST00000679187+ENST00000678479+ENST00000417122+ENST00000677363+ENST00000678120+ENST00000676964+ENST00000488494+ENST00000488427+ENST00000437302+ENST00000678943+ENST00000676623…	ENSG00000150093_026	ENSG00000150093	026	3688	ITGB1	integrin subunit beta 1	1.61642	2.8525	0.00455236	0.32877
chr5	177467255	177467332	ENST00000309007+ENST00000477391+ENST00000393565+ENST00000292385+ENST00000471767+ENST00000472831	ENSG00000113758_021	ENSG00000113758	021	1627	DBN1	drebrin 1	1.67286	2.87643	0.00455965	0.328901
chr16	87840429	87840473	ENST00000565644+ENST00000261622	ENSG00000103257_009	ENSG00000103257	009	8140	SLC7A5	solute carrier family 7 member 5	1.92782	2.88925	0.0045643	0.328901
chr8	123328190	123328579	ENST00000519124+ENST00000287394+ENST00000521903	ENSG00000156802_006	ENSG00000156802	006	29028	ATAD2	ATPase family AAA domain containing 2	1.71052	2.8694	0.00456561	0.328901
chr5	179804941	179805385	ENST00000519965	ENSG00000161013_055	ENSG00000161013	055	11282	MGAT4B	alpha-1,3-mannosyl-glycoprotein 4-beta-N-acetylglucosaminyltransferase B	-1.71492	-2.85186	0.00456567	0.328901
chr3	149968403	149968525	ENST00000423691+ENST00000481275+ENST00000481767+ENST00000475518+ENST00000497060+ENST00000498307+ENST00000239940+ENST00000461930+ENST00000494827+ENST00000452853+ENST00000490975+ENST00000460404+ENST00000649949+ENST00000497148+ENST00000468323+ENST00000489155+ENST00000498169+ENST00000461868	ENSG00000070087+ENSG00000206199+ENSG00000251854_052	ENSG00000070087+ENSG00000206199+ENSG00000251854	052	NA			1.80089	2.86739	0.00457516	0.329211
chr12	22448583	22449544	ENST00000333957+ENST00000446597	ENSG00000111731_001	ENSG00000111731	001	9847	C2CD5	C2 calcium dependent domain containing 5	1.74526	2.92299	0.00457826	0.329211
chr17	44396574	44397415	ENST00000335500+ENST00000635257+ENST00000591680	ENSG00000186566_003	ENSG00000186566	003	23131	GPATCH8	G-patch domain containing 8	-1.83363	-2.93374	0.00457861	0.329211
chr17	28703281	28703515	ENST00000301039+ENST00000682792+ENST00000674362	ENSG00000167525_002	ENSG00000167525	002	147011	PROCA1	protein interacting with cyclin A1	1.98691	2.87115	0.00458296	0.329317
chr10	93387797	93387913	ENST00000358334+ENST00000359263	ENSG00000138119_044	ENSG00000138119	044	26509	MYOF	myoferlin	1.59801	2.84786	0.00458598	0.329327
chr3	33409236	33409284	ENST00000283628+ENST00000467613+ENST00000283629+ENST00000411650+ENST00000447368	ENSG00000153560_028	ENSG00000153560	028	7342	UBP1	upstream binding protein 1	1.6178	2.86513	0.00458959	0.32938
chr16	85171276	85171807	ENST00000637419+ENST00000574293	ENSG00000131149_002	ENSG00000131149	002	23199	GSE1	Gse1 coiled-coil protein	1.88648	2.85814	0.00459695	0.329526
chr6	47579394	47579489	ENST00000479857+ENST00000463175+ENST00000359314	ENSG00000198087_013	ENSG00000198087	013	23607	CD2AP	CD2 associated protein	-1.86144	-2.86998	0.00459909	0.329526
chr16	56609477	56609494	ENST00000567300+ENST00000562017+ENST00000245185+ENST00000561491	ENSG00000125148_010	ENSG00000125148	010	4502	MT2A	metallothionein 2A	-1.85394	-2.89967	0.00460032	0.329526
chr19	18992925	18993276	ENST00000452918+ENST00000601879+ENST00000600239+ENST00000600377	ENSG00000064607_011	ENSG00000064607	011	10147	SUGP2	SURP and G-patch domain containing 2	1.52299	2.90528	0.00460456	0.329526
chr10	11948369	11948508	ENST00000397053+ENST00000356352+ENST00000357604	ENSG00000151461_008	ENSG00000151461	008	26019	UPF2	UPF2 regulator of nonsense mediated mRNA decay	1.68237	2.88619	0.00460603	0.329526
chr17	7258783	7258825	ENST00000571146+ENST00000574993+ENST00000356683	ENSG00000170291_028	ENSG00000170291	028	23587	ELP5	elongator acetyltransferase complex subunit 5	1.87986	2.86603	0.00461241	0.329776
chr9	5765076	5765788	ENST00000462592	ENSG00000099219_001	ENSG00000099219	001	79956	ERMP1	endoplasmic reticulum metallopeptidase 1	-0.633922	-2.86882	0.00463912	0.331478
chr15	90970478	90970514	ENST00000555455+ENST00000394249+ENST00000442656+ENST00000361188+ENST00000643536	ENSG00000284946+ENSG00000198901+ENSG00000184056_016	ENSG00000284946+ENSG00000198901+ENSG00000184056	016	NA			1.75259	2.84199	0.00465058	0.332022
chr11	613785	613821	ENST00000397570+ENST00000533182+ENST00000532326+ENST00000348655+ENST00000525445+ENST00000528413+ENST00000330243+ENST00000525750+ENST00000469048+ENST00000397566	ENSG00000185507_013	ENSG00000185507	013	3665	IRF7	interferon regulatory factor 7	1.80753	2.84843	0.00465539	0.332022
chr11	35208186	35208206	ENST00000639002+ENST00000531110+ENST00000528672+ENST00000278385+ENST00000525685+ENST00000415148+ENST00000533222+ENST00000428726+ENST00000528086+ENST00000526553+ENST00000527889+ENST00000433892	ENSG00000026508_064	ENSG00000026508	064	960	CD44	CD44 molecule (Indian blood group)	1.62012	2.8391	0.00465544	0.332022
chr20	50942031	50942126	ENST00000682713+ENST00000371582+ENST00000683010+ENST00000371584+ENST00000684193+ENST00000494752+ENST00000682754+ENST00000681979+ENST00000683048+ENST00000684708+ENST00000682366+ENST00000371588+ENST00000466152+ENST00000683466	ENSG00000000419_019	ENSG00000000419	019	8813	DPM1	dolichyl-phosphate mannosyltransferase subunit 1, catalytic	1.87412	2.86236	0.00466406	0.332208
chr10	73168878	73169055	ENST00000610256	ENSG00000122882_030	ENSG00000122882	030	11319	ECD	ecdysoneless cell cycle regulator	-1.8836	-2.90077	0.00466548	0.332208
chr5	181238170	181238195	ENST00000511900+ENST00000509535+ENST00000508682+ENST00000514455+ENST00000504128+ENST00000507000+ENST00000512968+ENST00000512805+ENST00000510199+ENST00000511473+ENST00000507756+ENST00000513060+ENST00000502905+ENST00000509148+ENST00000504325+ENST00000502844+ENST00000376817	ENSG00000204628+ENSG00000264549+ENSG00000272296_021	ENSG00000204628+ENSG00000264549+ENSG00000272296	021	NA			1.87996	2.84902	0.00466763	0.332208
chr12	76373344	76373433	ENST00000393250+ENST00000261183+ENST00000547540+ENST00000552586+ENST00000611266+ENST00000393249+ENST00000546946	ENSG00000091039_014	ENSG00000091039	014	114882	OSBPL8	oxysterol binding protein like 8	-1.59703	-2.86494	0.00466965	0.332208
chr2	17678859	17678964	ENST00000448223+ENST00000402989+ENST00000351948+ENST00000481708	ENSG00000163029_006	ENSG00000163029	006	79677	SMC6	structural maintenance of chromosomes 6	-1.68024	-2.85592	0.00468884	0.333365
chr19	14527726	14527810	ENST00000598692+ENST00000676971+ENST00000594099+ENST00000601533+ENST00000677762+ENST00000677790+ENST00000678628+ENST00000601087+ENST00000679223+ENST00000596075+ENST00000676982+ENST00000396969+ENST00000678338+ENST00000677113+ENST00000677848+ENST00000676515+ENST00000595992+ENST00000678098+ENST00000678009+ENST00000596853	ENSG00000132002_029	ENSG00000132002	029	3337	DNAJB1	DnaJ heat shock protein family (Hsp40) member B1	1.71077	2.86622	0.0047019	0.334083
chr9	127715897	127716002	ENST00000373295+ENST00000464092	ENSG00000160401_024	ENSG00000160401	024	286207	CFAP157	cilia and flagella associated protein 157	1.6264	2.85816	0.00470492	0.334083
chr12	52949127	52949172	ENST00000388835+ENST00000549078	ENSG00000111057_004	ENSG00000111057	004	3875	KRT18	keratin 18	-1.59914	-2.862	0.0047112	0.334083
chr15	45147904	45147954	ENST00000561220+ENST00000389037+ENST00000321429+ENST00000559219+ENST00000561166	ENSG00000137857_035	ENSG00000137857	035	53905	DUOX1	dual oxidase 1	1.67534	2.84406	0.00471216	0.334083
chr2	108470228	108471813	ENST00000482325+ENST00000409896+ENST00000309863	ENSG00000135968_019	ENSG00000135968	019	9648	GCC2	GRIP and coiled-coil domain containing 2	1.76565	2.85887	0.00471354	0.334083
chr5	10436795	10437849	ENST00000606497+ENST00000274140	ENSG00000145495_058	ENSG00000145495	058	10299	MARCHF6	membrane associated ring-CH-type finger 6	1.69632	2.86509	0.00471796	0.334085
chr22	17726677	17727670	ENST00000337612+ENST00000418951+ENST00000355028+ENST00000399777+ENST00000616863+ENST00000618481+ENST00000538149+ENST00000543133+ENST00000485631+ENST00000317582+ENST00000611738+ENST00000498133	ENSG00000099968_023	ENSG00000099968	023	23786	BCL2L13	BCL2 like 13	1.62112	2.87469	0.00472027	0.334085
chr19	41342021	41342030	ENST00000221930+ENST00000598758+ENST00000597453	ENSG00000105329_008	ENSG00000105329	008	7040	TGFB1	transforming growth factor beta 1	1.77663	2.87455	0.00472233	0.334085
chr2	69938340	69942640	ENST00000264444+ENST00000540449	ENSG00000124380+ENSG00000059728_031	ENSG00000124380+ENSG00000059728	031	NA			1.6664	2.88523	0.00472993	0.334416
chr12	56687998	56688162	ENST00000414274+ENST00000436399+ENST00000262033+ENST00000448157+ENST00000614328+ENST00000456859	ENSG00000110958_018	ENSG00000110958	018	10728	PTGES3	prostaglandin E synthase 3	-0.914185	-2.86796	0.00473888	0.334593
chr14	58257745	58257846	ENST00000556321+ENST00000555931+ENST00000553665+ENST00000412908+ENST00000554812+ENST00000216455+ENST00000555743+ENST00000557087+ENST00000557508	ENSG00000100567_015	ENSG00000100567	015	5684	PSMA3	proteasome 20S subunit alpha 3	1.49158	2.85238	0.00473962	0.334593
chr17	82235001	82235052	ENST00000581287	ENSG00000141526+ENSG00000284574_018	ENSG00000141526+ENSG00000284574	018	NA			-1.7897	-2.85432	0.00474264	0.334593
chr1	54852203	54852366	ENST00000649769+ENST00000648728+ENST00000647912+ENST00000648712+ENST00000436604+ENST00000535035+ENST00000371269	ENSG00000116133_009	ENSG00000116133	009	1718	DHCR24	24-dehydrocholesterol reductase	1.76826	2.85422	0.00474413	0.334593
chr11	121583458	121583583	ENST00000260197+ENST00000534286+ENST00000525532+ENST00000532694	ENSG00000137642_035	ENSG00000137642	035	6653	SORL1	sortilin related receptor 1	-1.65855	-2.86264	0.00475277	0.334996
chr2	172427789	172427970	ENST00000264107+ENST00000684293+ENST00000409080+ENST00000442250+ENST00000458358	ENSG00000091409_005	ENSG00000091409	005	3655	ITGA6	integrin subunit alpha 6	-1.95527	-2.83965	0.00477672	0.336476
chr16	10924984	10928163	ENST00000324288	ENSG00000179583+ENSG00000280153_047	ENSG00000179583+ENSG00000280153	047	NA			1.66517	2.87333	0.00478529	0.336873
chr11	64321586	64321740	ENST00000265462+ENST00000347941+ENST00000352435	ENSG00000126432_007	ENSG00000126432	007	25824	PRDX5	peroxiredoxin 5	1.67713	2.88054	0.00479562	0.337392
chr22	20122264	20122377	ENST00000430524+ENST00000432879+ENST00000488484+ENST00000416427+ENST00000423859+ENST00000402752+ENST00000421656+ENST00000331821+ENST00000418705+ENST00000411892+ENST00000435265	ENSG00000264346+ENSG00000099901_018	ENSG00000264346+ENSG00000099901	018	NA			1.47353	2.85553	0.00480396	0.337771
chr8	17753717	17755011	ENST00000519263+ENST00000520196+ENST00000381869+ENST00000262102+ENST00000523718	ENSG00000129422_062	ENSG00000129422	062	57509	MTUS1	microtubule associated scaffold protein 1	1.76089	2.89037	0.004809	0.337918
chr15	67421291	67421577	ENST00000546225+ENST00000514049+ENST00000358767+ENST00000335894	ENSG00000103599_035	ENSG00000103599	035	64799	IQCH	IQ motif containing H	-1.54109	-2.88366	0.00482132	0.338575
chr8	144318094	144318094	ENST00000525371	ENSG00000185000+ENSG00000254690+ENSG00000284229_025	ENSG00000185000+ENSG00000254690+ENSG00000284229	025	NA			-1.67201	-2.84103	0.00483294	0.338719
chr15	85579185	85582107	ENST00000394518+ENST00000361243+ENST00000559362	ENSG00000284160+ENSG00000170776_022	ENSG00000284160+ENSG00000170776	022	NA			1.83862	2.84386	0.00483625	0.338719
chrX	120431248	120431462	ENST00000486593+ENST00000200639	ENSG00000005893_004	ENSG00000005893	004	3920	LAMP2	lysosomal associated membrane protein 2	-1.61437	-2.87328	0.00483841	0.338719
chr1	153614255	153614776	ENST00000368702+ENST00000344616+ENST00000368701+ENST00000476873	ENSG00000189334_001	ENSG00000189334	001	57402	S100A14	S100 calcium binding protein A14	-1.38456	-2.88245	0.00483845	0.338719
chr5	179824238	179824287	ENST00000510187+ENST00000514093+ENST00000422245+ENST00000389805+ENST00000464493+ENST00000360718+ENST00000466342+ENST00000485412	ENSG00000161011_030	ENSG00000161011	030	8878	SQSTM1	sequestosome 1	1.48888	2.84275	0.00484025	0.338719
chr7	44044821	44044842	ENST00000498733+ENST00000485932+ENST00000441904	ENSG00000284067+ENSG00000239775+ENSG00000136279_013	ENSG00000284067+ENSG00000239775+ENSG00000136279	013	NA			-1.80265	-2.8374	0.00484303	0.338719
chr22	50529732	50529747	ENST00000651196+ENST00000487577+ENST00000395680+ENST00000651095+ENST00000468249	ENSG00000177989+ENSG00000025708+ENSG00000284194_044	ENSG00000177989+ENSG00000025708+ENSG00000284194	044	NA			1.31626	2.82769	0.0048507	0.338719
chr6	78940546	78941330	ENST00000479165+ENST00000275034	ENSG00000146247_002	ENSG00000146247	002	55023	PHIP	pleckstrin homology domain interacting protein	1.88433	2.8624	0.0048548	0.338719
chr22	19962656	19962678	ENST00000406520+ENST00000407537+ENST00000676678+ENST00000403184+ENST00000449653+ENST00000207636+ENST00000678255+ENST00000412786+ENST00000678868+ENST00000467943+ENST00000403710+ENST00000361682+ENST00000677397+ENST00000428707+ENST00000678769	ENSG00000284031+ENSG00000093010_021	ENSG00000284031+ENSG00000093010	021	NA			1.75925	2.84539	0.00485618	0.338719
chr1	45518938	45518989	ENST00000319248+ENST00000676549+ENST00000424390+ENST00000447184+ENST00000262746	ENSG00000117450_008	ENSG00000117450	008	5052	PRDX1	peroxiredoxin 1	1.78292	2.86827	0.00485751	0.338719
chr3	120002046	120002236	ENST00000676722+ENST00000678608+ENST00000264235+ENST00000678787+ENST00000650344+ENST00000316626+ENST00000677530+ENST00000676775+ENST00000677128+ENST00000677788+ENST00000676650+ENST00000678245+ENST00000678350+ENST00000679131+ENST00000677878+ENST00000678439+ENST00000677034	ENSG00000082701_061	ENSG00000082701	061	2932	GSK3B	glycogen synthase kinase 3 beta	1.6565	2.86827	0.00485752	0.338719
chr1	235154930	235155087	ENST00000408888+ENST00000474953+ENST00000429912+ENST00000474086+ENST00000476261+ENST00000468751+ENST00000447801	ENSG00000054267+ENSG00000188739_015	ENSG00000054267+ENSG00000188739	015	NA			1.65108	2.8319	0.00485913	0.338719
chr17	44220740	44220854	ENST00000343638+ENST00000527034	ENSG00000108312_043	ENSG00000108312	043	7343	UBTF	upstream binding transcription factor	-2.0177	-2.83649	0.00486431	0.338719
chr9	5784572	5786642	ENST00000339450+ENST00000214893	ENSG00000099219_003	ENSG00000099219	003	79956	ERMP1	endoplasmic reticulum metallopeptidase 1	1.57107	2.85303	0.00486482	0.338719
chr5	140542172	140542281	ENST00000437495+ENST00000474060+ENST00000532219	ENSG00000254996+ENSG00000243056+ENSG00000131503_080	ENSG00000254996+ENSG00000243056+ENSG00000131503	080	NA			1.73545	2.83244	0.00487138	0.33897
chr9	129634605	129636891	ENST00000277458+ENST00000450050	ENSG00000148331_002	ENSG00000148331	002	140459	ASB6	ankyrin repeat and SOCS box containing 6	-0.984131	-2.91156	0.00487666	0.339131
chr3	188874351	188890671	ENST00000640853+ENST00000617246+ENST00000618621	ENSG00000145012_051	ENSG00000145012	051	4026	LPP	LIM domain containing preferred translocation partner in lipoma	2.03046	2.87951	0.00488028	0.339177
chr22	30339180	30339251	ENST00000485618+ENST00000498259+ENST00000215793	ENSG00000099995_013	ENSG00000099995	013	10291	SF3A1	splicing factor 3a subunit 1	1.75481	2.83919	0.00489284	0.339843
chr3	45082277	45086067	ENST00000296129	ENSG00000163814_001	ENSG00000163814	001	64866	CDCP1	CUB domain containing protein 1	1.90544	2.89906	0.00490386	0.340402
chr15	75368483	75368588	ENST00000562071+ENST00000569355+ENST00000565784+ENST00000568374+ENST00000565652+ENST00000267978+ENST00000565683+ENST00000421803+ENST00000561615+ENST00000563441+ENST00000569482+ENST00000563622+ENST00000565534+ENST00000566256+ENST00000563539+ENST00000566634	ENSG00000140400_121	ENSG00000140400	121	4123	MAN2C1	mannosidase alpha class 2C member 1	-0.952051	-2.83807	0.00490951	0.340587
chr19	45071501	45072580	ENST00000622376+ENST00000303809	ENSG00000267348+ENSG00000170684_002	ENSG00000267348+ENSG00000170684	002	NA			1.71995	2.85734	0.00492844	0.341242
chr16	2763583	2763866	ENST00000301740	ENSG00000167978_049	ENSG00000167978	049	23524	SRRM2	serine/arginine repetitive matrix 2	1.63302	2.82726	0.00492883	0.341242
chr3	149701605	149702958	ENST00000474080	ENSG00000018408_029	ENSG00000018408	029	25937	WWTR1	WW domain containing transcription regulator 1	-1.84043	-2.84671	0.00493309	0.341242
chr14	61322753	61322761	ENST00000555082+ENST00000552875	ENSG00000027075+ENSG00000232774+ENSG00000258989_013	ENSG00000027075+ENSG00000232774+ENSG00000258989	013	NA			-1.1589	-2.85018	0.00493366	0.341242
chr14	23564616	23564631	ENST00000556277+ENST00000556152+ENST00000397120+ENST00000554977+ENST00000460049+ENST00000557162+ENST00000308724+ENST00000535852+ENST00000465445	ENSG00000213983+ENSG00000092051_056	ENSG00000213983+ENSG00000092051	056	NA			1.49413	2.81836	0.00493386	0.341242
chr2	230864950	230864979	ENST00000326427+ENST00000335005+ENST00000457215	ENSG00000135916_005	ENSG00000135916	005	81618	ITM2C	integral membrane protein 2C	-1.47559	-2.87008	0.00494518	0.341742
chr9	93447268	93447634	ENST00000483056+ENST00000423591+ENST00000523407+ENST00000476484+ENST00000479094+ENST00000375412+ENST00000483149+ENST00000649557+ENST00000520403+ENST00000428152+ENST00000650398+ENST00000520470	ENSG00000188938_016	ENSG00000188938	016	158293	FAM120AOS	family with sequence similarity 120A opposite strand	1.60282	2.86208	0.00494719	0.341742
chr12	56159587	56159622	ENST00000547649+ENST00000551589+ENST00000548293+ENST00000348108+ENST00000550639+ENST00000548725+ENST00000548400+ENST00000293422+ENST00000548571+ENST00000552297+ENST00000550697+ENST00000550184+ENST00000549017+ENST00000536128+ENST00000546630+ENST00000547408+ENST00000547703	ENSG00000196465+ENSG00000092841_051	ENSG00000196465+ENSG00000092841	051	NA			1.45878	2.82454	0.00495253	0.341742
chr1	112523518	112525281	ENST00000361846+ENST00000490715+ENST00000360743+ENST00000358039	ENSG00000007341_002	ENSG00000007341	002	54879	ST7L	suppression of tumorigenicity 7 like	0.755435	2.83996	0.00495304	0.341742
chr16	88717715	88717808	ENST00000484567+ENST00000466823	ENSG00000103335_023	ENSG00000103335	023	9780	PIEZO1	piezo type mechanosensitive ion channel component 1	-1.81593	-2.82543	0.00495641	0.341769
chr18	8783530	8784540	ENST00000517570+ENST00000400050+ENST00000520495+ENST00000359865+ENST00000306329	ENSG00000168502_014	ENSG00000168502	014	23255	MTCL1	microtubule crosslinking factor 1	1.9234	2.86832	0.00497079	0.342553
chr19	54217478	54217698	ENST00000460208	ENSG00000204577_009	ENSG00000204577	009	11025	LILRB3	leukocyte immunoglobulin like receptor B3	1.86132	2.83095	0.00498334	0.342951
chr20	47656348	47656443	ENST00000479472	ENSG00000196562_001	ENSG00000196562	001	55959	SULF2	sulfatase 2	-0.69024	-2.82675	0.00498813	0.342951
chr1	11673277	11673412	ENST00000449067+ENST00000376753	ENSG00000116663_008	ENSG00000116663	008	26270	FBXO6	F-box protein 6	2.10082	2.90359	0.00498814	0.342951
chr1	85582416	85582624	ENST00000451137+ENST00000675083+ENST00000676007+ENST00000674818+ENST00000674743	ENSG00000142871_013	ENSG00000142871	013	3491	CCN1	cellular communication network factor 1	1.80116	2.85326	0.00498855	0.342951
chr11	125625216	125625664	ENST00000438015	ENSG00000149554+ENSG00000134910_055	ENSG00000149554+ENSG00000134910	055	NA			-1.35327	-2.82519	0.00501186	0.344223
chr12	53040143	53040280	ENST00000420463+ENST00000262056+ENST00000549592+ENST00000416762	ENSG00000063046_042	ENSG00000063046	042	1975	EIF4B	eukaryotic translation initiation factor 4B	-1.33304	-2.83073	0.00501307	0.344223
chr17	16121052	16121269	ENST00000583226+ENST00000268712+ENST00000395857+ENST00000395851+ENST00000395848	ENSG00000141027_071	ENSG00000141027	071	9611	NCOR1	nuclear receptor corepressor 1	1.73344	2.82186	0.00502603	0.344906
chr3	197142718	197142768	ENST00000661808+ENST00000670366+ENST00000669565+ENST00000671246+ENST00000664991+ENST00000419354+ENST00000392381+ENST00000392382+ENST00000654737+ENST00000664564+ENST00000668578+ENST00000660237+ENST00000669714+ENST00000419553+ENST00000653795+ENST00000670935+ENST00000661013+ENST00000653583+ENST00000663148+ENST00000477312+ENST00000658701+ENST00000667104+ENST00000453607+ENST00000661440+ENST00000450955…	ENSG00000075711_080	ENSG00000075711	080	1739	DLG1	discs large MAGUK scaffold protein 1	1.58033	2.8171	0.00503495	0.345115
chr16	28878861	28879098	ENST00000563975	ENSG00000196296_003	ENSG00000196296	003	487	ATP2A1	ATPase sarcoplasmic/endoplasmic reticulum Ca2+ transporting 1	-1.03472	-2.83137	0.00503641	0.345115
chr9	129634604	129634604	ENST00000450050	ENSG00000148331_001	ENSG00000148331	001	140459	ASB6	ankyrin repeat and SOCS box containing 6	1.73406	2.90006	0.00503813	0.345115
chr17	82239482	82240086	ENST00000577650+ENST00000392339+ENST00000617373+ENST00000580189+ENST00000578684+ENST00000619321+ENST00000584689+ENST00000392341+ENST00000582743+ENST00000580098+ENST00000581287	ENSG00000141526+ENSG00000284574_042	ENSG00000141526+ENSG00000284574	042	NA			-1.39494	-2.83319	0.00505518	0.346076
chr2	208355190	208358746	ENST00000264380	ENSG00000115020_056	ENSG00000115020	056	200576	PIKFYVE	phosphoinositide kinase, FYVE-type zinc finger containing	1.85887	2.88794	0.00506231	0.346244
chr3	150584243	150586016	ENST00000460851	ENSG00000144895_048	ENSG00000144895	048	83939	EIF2A	eukaryotic translation initiation factor 2A	-1.62293	-2.8233	0.00506369	0.346244
chr15	72231820	72231822	ENST00000568883	ENSG00000067225_064	ENSG00000067225	064	5315	PKM	pyruvate kinase M1/2	-2.29598	-2.81895	0.00507259	0.346645
chr19	16101264	16101409	ENST00000646974+ENST00000588032+ENST00000658489+ENST00000643494+ENST00000670382+ENST00000658224+ENST00000647464+ENST00000586499+ENST00000653979+ENST00000655004+ENST00000590180+ENST00000586193+ENST00000643579+ENST00000653961+ENST00000591226+ENST00000645471+ENST00000646575+ENST00000659595+ENST00000642789+ENST00000300933+ENST00000588483+ENST00000591645+ENST00000344824+ENST00000668959+ENST00000647037…	ENSG00000167460_069	ENSG00000167460	069	7171	TPM4	tropomyosin 4	1.45071	2.82142	0.00507699	0.346738
chr9	111932827	111935369	ENST00000374279	ENSG00000148154_018	ENSG00000148154	018	7357	UGCG	UDP-glucose ceramide glucosyltransferase	1.59382	2.85298	0.00508197	0.346744
chr20	56514085	56514305	ENST00000243913	ENSG00000124091_009	ENSG00000124091	009	140687	GCNT7	glucosaminyl (N-acetyl) transferase family member 7	-1.76574	-2.8565	0.00508344	0.346744
chr16	4481764	4481879	ENST00000572559	ENSG00000153406_049	ENSG00000153406	049	57407	NMRAL1	NmrA like redox sensor 1	1.71409	2.8264	0.00508616	0.346744
chr22	23886113	23886309	ENST00000345044	ENSG00000251357+ENSG00000133460+ENSG00000240972_063	ENSG00000251357+ENSG00000133460+ENSG00000240972	063	NA			-1.659	-2.83975	0.00508985	0.346789
chr2	178632526	178632792	ENST00000342175+ENST00000591111+ENST00000589042+ENST00000342992+ENST00000460472+ENST00000359218	ENSG00000238542+ENSG00000155657+ENSG00000163492_130	ENSG00000238542+ENSG00000155657+ENSG00000163492	130	NA			-1.98998	-2.80642	0.00510352	0.347513
chr12	95879672	95879795	ENST00000344280	ENSG00000165972_008	ENSG00000165972	008	120935	CCDC38	coiled-coil domain containing 38	1.92837	2.89515	0.00510861	0.347653
chr3	105366918	105367342	ENST00000470756+ENST00000306107	ENSG00000170017_002	ENSG00000170017	002	214	ALCAM	activated leukocyte cell adhesion molecule	-1.33244	-2.83823	0.00511304	0.347676
chr8	144179455	144179586	ENST00000525287+ENST00000326134+ENST00000423230+ENST00000532255+ENST00000534508+ENST00000534366+ENST00000527552+ENST00000528919	ENSG00000179832_010	ENSG00000179832	010	727957	MROH1	maestro heat like repeat family member 1	1.68125	2.81978	0.00511807	0.347676
chr8	144180178	144180340	ENST00000525287+ENST00000326134+ENST00000423230+ENST00000532255+ENST00000534508+ENST00000534366+ENST00000527552+ENST00000528919	ENSG00000179832_011	ENSG00000179832	011	727957	MROH1	maestro heat like repeat family member 1	1.68125	2.81978	0.00511807	0.347676
chr17	37512181	37513487	ENST00000614411+ENST00000617516+ENST00000613659	ENSG00000276023_005	ENSG00000276023	005	11072	DUSP14	dual specificity phosphatase 14	2.40271	2.90755	0.00512155	0.347706
chr22	21629188	21629307	ENST00000482998+ENST00000464015	ENSG00000161179_006	ENSG00000161179	006	150223	YDJC	YdjC chitooligosaccharide deacetylase homolog	-2.05614	-2.83889	0.00512665	0.347819
chr3	152268040	152268467	ENST00000282486+ENST00000282488	ENSG00000152601_003	ENSG00000152601	003	4154	MBNL1	muscleblind like splicing regulator 1	-0.838743	-2.82953	0.00512929	0.347819
chr1	147670049	147670278	ENST00000583509+ENST00000620634+ENST00000613673+ENST00000392988	ENSG00000162836_028	ENSG00000162836	028	51205	ACP6	acid phosphatase 6, lysophosphatidic	-1.90477	-2.88286	0.00513632	0.347867
chr1	43688914	43689095	ENST00000372396+ENST00000645057	ENSG00000066135+ENSG00000126091+ENSG00000284989+ENSG00000283477_019	ENSG00000066135+ENSG00000126091+ENSG00000284989+ENSG00000283477	019	NA			1.74014	2.81397	0.00514307	0.347867
chr5	135345988	135346057	ENST00000312469+ENST00000510038+ENST00000304332+ENST00000511689+ENST00000506671+ENST00000511494+ENST00000513268+ENST00000512507+ENST00000451949+ENST00000423969+ENST00000360597	ENSG00000113648_015	ENSG00000113648	015	9555	MACROH2A1	macroH2A.1 histone	1.67184	2.81581	0.0051434	0.347867
chr14	58252124	58252242	ENST00000555931+ENST00000553665+ENST00000412908+ENST00000554812+ENST00000216455+ENST00000555743+ENST00000556321+ENST00000557508	ENSG00000100567_014	ENSG00000100567	014	5684	PSMA3	proteasome 20S subunit alpha 3	1.47731	2.82509	0.00514738	0.347867
chr1	153658727	153658886	ENST00000368685+ENST00000462880+ENST00000474959+ENST00000478558	ENSG00000143553_004	ENSG00000143553	004	23557	SNAPIN	SNAP associated protein	-2.09899	-2.90553	0.0051505	0.347867
chr2	240450763	240450922	ENST00000404891+ENST00000538012+ENST00000404327+ENST00000471662	ENSG00000218416_006	ENSG00000218416	006	100130449	LOC100130449	uncharacterized LOC100130449	1.76555	2.84837	0.0051515	0.347867
chr1	44214350	44214441	ENST00000463950+ENST00000487922+ENST00000315913+ENST00000446292+ENST00000440641+ENST00000471829+ENST00000436069+ENST00000372290+ENST00000372289+ENST00000437511+ENST00000475794+ENST00000361745	ENSG00000178028_015	ENSG00000178028	015	55929	DMAP1	DNA methyltransferase 1 associated protein 1	1.59737	2.82137	0.00515214	0.347867
chr11	125570284	125570442	ENST00000530526	ENSG00000149557_041	ENSG00000149557	041	9638	FEZ1	fasciculation and elongation protein zeta 1	-1.89754	-2.83975	0.00515434	0.347867
chr22	50440822	50441026	ENST00000216061+ENST00000359139+ENST00000401672+ENST00000395741+ENST00000473283+ENST00000612753+ENST00000395744+ENST00000427222	ENSG00000100239_035	ENSG00000100239	035	9701	PPP6R2	protein phosphatase 6 regulatory subunit 2	-1.62414	-2.839	0.00516594	0.348085
chr9	122264603	122264881	ENST00000297908	ENSG00000148187_001	ENSG00000148187	001	92399	MRRF	mitochondrial ribosome recycling factor	-0.638468	-2.84738	0.00516647	0.348085
chr1	35930718	35930798	ENST00000324350	ENSG00000126070_001	ENSG00000126070	001	192669	AGO3	argonaute RISC catalytic component 3	-1.98613	-2.90432	0.00516805	0.348085
chr16	16141173	16143036	ENST00000676806+ENST00000677164+ENST00000399410+ENST00000399408+ENST00000572882+ENST00000678422	ENSG00000103222_044	ENSG00000103222	044	4363	ABCC1	ATP binding cassette subfamily C member 1	1.87503	2.83858	0.00517226	0.348085
chr16	11548000	11549106	ENST00000339430+ENST00000413364+ENST00000622633+ENST00000571688	ENSG00000189067_003	ENSG00000189067	003	9516	LITAF	lipopolysaccharide induced TNF factor	1.82336	2.87206	0.00517283	0.348085
chr10	15130142	15130312	ENST00000378150+ENST00000378165	ENSG00000152465_012	ENSG00000152465	012	9397	NMT2	N-myristoyltransferase 2	2.03385	2.83437	0.0051813	0.348085
chr9	128720741	128720916	ENST00000291906	ENSG00000160447_027	ENSG00000160447	027	29941	PKN3	protein kinase N3	-0.95553	-2.87969	0.005183	0.348085
chr5	131263666	131263900	ENST00000506419	ENSG00000158985_006	ENSG00000158985	006	56990	CDC42SE2	CDC42 small effector 2	-1.79961	-2.84033	0.00518355	0.348085
chr1	93681107	93681370	ENST00000370243	ENSG00000137936_026	ENSG00000137936	026	8412	BCAR3	BCAR3 adaptor protein, NSP family member	-1.93865	-2.84977	0.00518495	0.348085
[truncated: 112,692 more rows]
